# Supplementary material for: Crotonylation of key metabolic enzymes regulates carbon catabolite repression in Streptomyces roseosporus
Source: Commun Biol. 2020 Apr 24;3:192. doi: 10.1038/s42003-020-0924-2 (PMC7181814; doi:10.1038/s42003-020-0924-2)
Supplement: Supplementary file 3 — Supplementary Data 1 [file 42003_2020_924_MOESM3_ESM.xlsx]

## Sheet: Sheet1
primer+A1:C43C46A1:C33A1:C59C46A1:A1:D77	sequence	description
1	GGCTGCAGGTCGACTCTAGAGCCTGGCCAATGTCATCCTCACCAAC	left homologous fragments of prcB/A
2	GCGTTTCCCTCCAGGTATGCGATGG
3	ATACCTGGAGGGAAACGCCGACAAGTAGCCGAGCGGTGCTC	right homologous fragments of prcB/A
4	TCGCGCGCGGCCGCGGATCCCGAGTCCGACGAAGAAGAACGCG
5	CCGAGGACTTCGTGAGGTCCTTCG	confirmation the deletion of prcB/A
6	GTGACCGGCTTCGACGACCTGG
7	GGCTGCAGGTCGACTCTAGAGCAGTTCCATCAGCCACGG	left homologous fragments of cobB
8	CTCGTCCGAGGTCCAGCTC
9	GAGCTGGACCTCGGACGAGCGACTCGGTGTTCACGTCC	right homologous fragments of cobB
10	TCGCGCGCGGCCGCGGATCCCATCACCTCGTTCCGGAAG
11	CCTTGAACCATCTGGAATCCAGC	confirmation the deletion of cobB
12	GTACTGAAGGCACGGTTGCTCC
13	GGCTGCAGGTCGACTCTAGAATGCGCTACGAACTGGTCATCTTCG	left homologous fragments of hdaC
14	GCGTCATCCCACATCAGCTGTGC
15	CAGCTGATGTGGGATGACGCAGGTGCGGCGGGGCTG	right homologous fragments of hdaC
16	TCGCGCGCGGCCGCGGATCCACTGGACTTCACCACGAGCCGC
17	AGATCTAGCGGCCGCGCACAGCTGATG	confirmation the deletion of hdaC
18	TCTAGAGGTCAGCAGCCCCCGCAGC
19	GGCTGCAGGTCGACTCTAGACGTGGACAGCACCGCTCTGG	left homologous fragments of kct1
20	GGACGTACGACAGCAGCATCT
21	AGATGCTGCTGTCGTACGTCCGGTATCGTATATCTGTGCGG	right homologous fragments of kct1
22	TCGCGCGCGGCCGCGGATCCGTACAGGTTCTCCTTGTCCCAG
23	CGGTCGTCGTGGACGGGGAG	confirmation the deletion of kct1
24	GAGCCCATTAACATTCACAC
25	CCATGGCTGATATCGGATCCATGGGACTCACCATCGGCG	The DNA fragment for glk which yielded the plasmid pET32a-glk
26	TGTCGACGGAGCTCGAATTCGCCCTGGCGGGCCAGGTCG
27	TGGCGTCACGAGCCGCTCcAGGACAAGGTCGAG	The fragment for glk mutation of K89Q
28	GCGCTGCTCGACCTTGTCCTgGAGCGGCTCGTG
29	CACGAGCCGCTCAAGGACcAGGTCGAGCAGCGC	The fragment for glk mutation of K91Q
30	GCCGACGCGCTGCTCGACCTgGTCCTTGAGCGG
31	TGGCGTCACGAGCCGCTCcAGGACcAGGTCGAGCAG	The fragment for glk mutation of K89Q and K91Q
32	GCCGACGCGCTGCTCGACCTgGTCCTgGAGCGGCTC
33	TGCCGCGCGGCAGCCATATGATGCGACCGACCCTGAGC	The DNA fragment for cobB which yielded the plasmid pET28a-cobB
34	CGGAGCTCGAATTCGGATCCCTACGCGGGCTCTGCCGC
35	TGCCGCGCGGCAGCCATATGATGCTTATTCACCCTCGGC	The DNA fragment for kct1 which yielded the plasmid pET28a-kct1
36	CGGAGCTCGAATTCGGATCCCTACGGCTGTCGCAGCGC
37	GCGGCGGGGGCGGCAGATCTATGGGACTCACCATCGGCG	The DNA fragment for glk which yielded the plasmid pL154-glk
38	TCCGCCGGTACCCGGTCTAGAGCCCTGGCGGGCCAGGTCG
39	GCCTGCAGGTCGACTCTAATGGGACTCACCATCGGCG	The DNA fragment for glk which yielded the plasmid pUT18-glk
40	AGCTCGGTACCCGGGGATCGCCCTGGCGGGCCAGGTCG
41	GCTGCAGGGTCGACTCTAATGCGACCGACCCTGAGC	The DNA fragment for cobB which yielded the plasmid pKT25-cobB
42	ACTTAGGTACCCGGGGATCCGCGGGCTCTGCCGCCGCGTC
43	GCTGCAGGGTCGACTCTAATGCTTATTCACCCTCGGC	The DNA fragment for kct1 which yielded the plasmid pKT25-kct1
44	ACTTAGGTACCCGGGGATCCGGCTGTCGCAGCGCCTTC
45	GGTCCTGGTCACGGTGGTCTT	used for detection of hrdB
46	ACCAGATTCCGCCAACCCAGT
47	CAGTGGGACGACCCGGGCG	used for detection of dptE/D/A cluster
48	CCCATGTCGTGGTACATGGGCAGC
49	GCGATCTCTCGCTGCGTCAGG	used for detection of galK
50	CGTGGCGAGGCCCTCGTACGG
51	TTCTTCGACACCATCCCGCGCGAG	used for detection of malG
52	AGGTTCTCGTCGCCGACCAGGAAG
53	GCTGCAGGGTCGACTCTAGTGGAGCTCGACGGCGCG	The DNA fragment for orf00074 which yielded the plasmid pKT25-orf00074
54	ACTTAGGTACCCGGGGATCCCGGCGACGGGGTGC
55	GCTGCAGGGTCGACTCTAGTGACCCCGACTCTGCGC	The DNA fragment for orf00118 which yielded the plasmid pKT25-orf00118
56	ACTTAGGTACCCGGGGATCGCGGCGGAGGGTCAGC
57	GCTGCAGGGTCGACTCTAATGTTGATCAGGGAAGCA	The DNA fragment for orf00157 which yielded the plasmid pKT25-orf00157
58	ACTTAGGTACCCGGGGATCCAGGGTCTTGTGCATGA
59	GCTGCAGGGTCGACTCTAATGCCGTTCCACCTGGAG	The DNA fragment for orf00577 which yielded the plasmid pKT25-orf00577
60	ACTTAGGTACCCGGGGATCCGACAACGTACGTGTGAGC
61	GCTGCAGGGTCGACTCTAATGCGTATCCGCTCCGCC	The DNA fragment for orf01028 which yielded the plasmid pKT25-orf01028
62	ACTTAGGTACCCGGGGATCCGGGCCACCACTGACAGC
63	GCTGCAGGGTCGACTCTAGTGGGCGGGCGGTCC	The DNA fragment for orf01098 which yielded the plasmid pKT25-orf01098
64	ACTTAGGTACCCGGGGATCGGAGGCGTACGCCCCG
65	GCTGCAGGGTCGACTCTAATGGCTGAACTCGGATCC	The DNA fragment for orf01220 which yielded the plasmid pKT25-orf01220
66	ACTTAGGTACCCGGGGATCTGCCCAGGTGCCCTT
67	GCTGCAGGGTCGACTCTAATGACCTGGACCTTCACCG	The DNA fragment for orf01342 which yielded the plasmid pKT25-orf01342
68	ACTTAGGTACCCGGGGATCCGTGTCCCTCCTCAGCC
69	GCTGCAGGGTCGACTCTAATGGCAGCCCCCGCA	The DNA fragment for orf01633 which yielded the plasmid pKT25-orf01633
70	ACTTAGGTACCCGGGGATCGTCCAGGGGGCGCAGC
71	GCTGCAGGGTCGACTCTAGTGTTGACGCAGACCAC	The DNA fragment for orf01634 which yielded the plasmid pKT25-orf01634
72	ACTTAGGTACCCGGGGATCGAACAGGACGCTCATGAAC
73	GCTGCAGGGTCGACTCTAATGTTCGCCATATCCCTGG	The DNA fragment for orf01831 which yielded the plasmid pKT25-orf01831
74	ACTTAGGTACCCGGGGATCGCGACCCGCGCGGGC
75	GCTGCAGGGTCGACTCTAATGGACGAACTGACCACC	The DNA fragment for orf02093 which yielded the plasmid pKT25-orf02093
76	ACTTAGGTACCCGGGGATCATCAAAGTTGACAACATCGT
77	GCTGCAGGGTCGACTCTAATGGGTATACGGATCCAGC	The DNA fragment for orf02123 which yielded the plasmid pKT25-orf02123
78	ACTTAGGTACCCGGGGATCACCCGCCTGGGGCTC
79	GCTGCAGGGTCGACTCTAATGGACCTGACGATCAGG	The DNA fragment for orf02148 which yielded the plasmid pKT25-orf02148
80	ACTTAGGTACCCGGGGATCGGACACCGCCTCCAG
81	GCTGCAGGGTCGACTCTAGTGGAATTCACCATCGGC	The DNA fragment for orf02263 which yielded the plasmid pKT25-orf02263
82	ACTTAGGTACCCGGGGATCCGCCGAGCGGTAGTG
83	GCTGCAGGGTCGACTCTAATGTCGATCGCGCCTG	The DNA fragment for orf02878 which yielded the plasmid pKT25-orf02878
84	ACTTAGGTACCCGGGGATCCAACTCCAGCCGGAAG
85	GCTGCAGGGTCGACTCTAGTGCCGACGACTGCCGC	The DNA fragment for orf03043 which yielded the plasmid pKT25-orf03043
86	ACTTAGGTACCCGGGGATCCGGCGTCAAGGGCGGC
87	GCTGCAGGGTCGACTCTAATGCCTCCGGCCGATGAC	The DNA fragment for orf03299 which yielded the plasmid pKT25-orf03299
88	ACTTAGGTACCCGGGGATCGGCGCGGTTCGCTCCG
89	GCTGCAGGGTCGACTCTAGTGCTGGTGCAGCGGTC	The DNA fragment for orf03458 which yielded the plasmid pKT25-orf03458
90	ACTTAGGTACCCGGGGATCGGAGGGCGCACGGGTG
91	GCTGCAGGGTCGACTCTAGTGAACGGGGCGCCGAG	The DNA fragment for orf03532 which yielded the plasmid pKT25-orf03532
92	ACTTAGGTACCCGGGGATCGACGACGGCGGGACTGC
93	GCTGCAGGGTCGACTCTAATGGACTATGTGATGCGCG	The DNA fragment for orf03945 which yielded the plasmid pKT25-orf03945
94	ACTTAGGTACCCGGGGATCCTCCTCCCGCCCCAG
95	GCTGCAGGGTCGACTCTAATGACGACTGACGCACCC	The DNA fragment for orf03976 which yielded the plasmid pKT25-orf03976
96	ACTTAGGTACCCGGGGATCGGACTCCGTGCGGTACA
97	GCTGCAGGGTCGACTCTAGTGCTCCGCGAATCGGA	The DNA fragment for orf04093 which yielded the plasmid pKT25-orf04093
98	ACTTAGGTACCCGGGGATCGGGGGTCCACTCGCC
99	GCTGCAGGGTCGACTCTAATGGCCCTTACTTTTGAAC	The DNA fragment for orf04287 which yielded the plasmid pKT25-orf04287
100	ACTTAGGTACCCGGGGATCGGGGGTTGCCGGGCC
101	GCTGCAGGGTCGACTCTAGTGCAGCTCAGGGATGTCG	The DNA fragment for orf04448 which yielded the plasmid pKT25-orf04448
102	ACTTAGGTACCCGGGGATCCGCGCCCCCGTCGAG
103	GCTGCAGGGTCGACTCTAATGCTTATTCACCCTCGGC	The DNA fragment for orf04449 which yielded the plasmid pKT25-orf04449
104	ACTTAGGTACCCGGGGATCCGGCTGTCGCAGCGC
105	GCTGCAGGGTCGACTCTAATGATCAGCCACGGACAC	The DNA fragment for orf04467 which yielded the plasmid pKT25-orf04467
106	ACTTAGGTACCCGGGGATCCTTCCGCTCCGCCAC
107	GCTGCAGGGTCGACTCTAATGACCACCACGACCAGCG	The DNA fragment for orf04469 which yielded the plasmid pKT25-orf04469
108	ACTTAGGTACCCGGGGATCCGTCGCCGGGCCGAG
109	GCTGCAGGGTCGACTCTAGTGTTCGTACTCCCACTCC	The DNA fragment for orf04562 which yielded the plasmid pKT25-orf04562
110	ACTTAGGTACCCGGGGATCCTCGTCTTCCCAGGTCAGT
111	GCTGCAGGGTCGACTCTAATGCCCTCGCCGGGC	The DNA fragment for orf04577 which yielded the plasmid pKT25-orf04577
112	ACTTAGGTACCCGGGGATCCATCGGCCCGGGAGCG
113	GCTGCAGGGTCGACTCTATTGGTGCTGGAGGTCCTG	The DNA fragment for orf04716 which yielded the plasmid pKT25-orf04716
114	ACTTAGGTACCCGGGGATCGGCGGGTGCCACAAAG
115	GCTGCAGGGTCGACTCTAATGGAGCCGATCACCCTC	The DNA fragment for orf04727 which yielded the plasmid pKT25-orf04727
116	ACTTAGGTACCCGGGGATCGACGGCGCCACTGACA
117	GCTGCAGGGTCGACTCTAATGACCCGTACGTTGTCGA	The DNA fragment for orf05005 which yielded the plasmid pKT25-orf05005
118	ACTTAGGTACCCGGGGATCGGGTCGGTCGCCCCT
119	GCTGCAGGGTCGACTCTAGTGGACATTCGCCCCG	The DNA fragment for orf05100 which yielded the plasmid pKT25-orf05100
120	ACTTAGGTACCCGGGGATCGGGTTGACTCGCCTCC
121	GCTGCAGGGTCGACTCTAATGACGAGCGAGGTACGA	The DNA fragment for orf05106 which yielded the plasmid pKT25-orf05106
122	ACTTAGGTACCCGGGGATCCCGGGCGCCCCCGCC
123	GCTGCAGGGTCGACTCTAATGACCGACGGAGGAAC	The DNA fragment for orf05398 which yielded the plasmid pKT25-orf05398
124	ACTTAGGTACCCGGGGATCGTGCTGGCGGCCCTC
125	GCTGCAGGGTCGACTCTAATGACCTGGACCGTGGC	The DNA fragment for orf05535 which yielded the plasmid pKT25-orf05535
126	ACTTAGGTACCCGGGGATCCAGCTCCTTGGCGAACCA
127	GCTGCAGGGTCGACTCTAGTGGCGGTCTACGCTCGC	The DNA fragment for orf05559 which yielded the plasmid pKT25-orf05559
128	ACTTAGGTACCCGGGGATCGAGCGCGATGAGACCTGCC
129	GCTGCAGGGTCGACTCTAATGACCGACCTGTGGACC	The DNA fragment for orf05725 which yielded the plasmid pKT25-orf05725
130	ACTTAGGTACCCGGGGATCCCGCAACGAAGGCCG
131	GCTGCAGGGTCGACTCTAATGGTCGCCCCCGTACT	The DNA fragment for orf05744 which yielded the plasmid pKT25-orf05744
132	ACTTAGGTACCCGGGGATCGGCGGGGCCGAGCGA
133	GCTGCAGGGTCGACTCTAATGGCCGAGGTGTCGCT	The DNA fragment for orf06066 which yielded the plasmid pKT25-orf06066
134	ACTTAGGTACCCGGGGATCCGCGCGGAGCGTCAC
135	GCTGCAGGGTCGACTCTAGTGGAGTTCATGCGATTCT	The DNA fragment for orf06229 which yielded the plasmid pKT25-orf06229
136	ACTTAGGTACCCGGGGATCCTCCCGGTCGATCACT
137	GCTGCAGGGTCGACTCTAATGACAACAGCTCGACCG	The DNA fragment for orf06258 which yielded the plasmid pKT25-orf06258
138	ACTTAGGTACCCGGGGATCGGCTGCCGTGAGGTC
139	GCTGCAGGGTCGACTCTAATGGGCATGAGCGTGAC	The DNA fragment for orf06411 which yielded the plasmid pKT25-orf06411
140	ACTTAGGTACCCGGGGATCGGCGCTGGCCACGAA
141	GCTGCAGGGTCGACTCTAATGACTACCACCTTTCCGT	The DNA fragment for orf06417 which yielded the plasmid pKT25-orf06417
142	ACTTAGGTACCCGGGGATCCTTCCAGTCGTTGTACGT
143	GCTGCAGGGTCGACTCTAATGACGACGACACTCCGG	The DNA fragment for orf06430 which yielded the plasmid pKT25-orf06430
144	ACTTAGGTACCCGGGGATCCAGCGCCTTGGCCAG
145	GCTGCAGGGTCGACTCTAATGACCGAGATCGTCCAC	The DNA fragment for orf06781 which yielded the plasmid pKT25-orf06781
146	ACTTAGGTACCCGGGGATCCGGAGCGGCGAGCTC
147	GCTGCAGGGTCGACTCTAATGAACACCGCCACGC	The DNA fragment for orf07022 which yielded the plasmid pKT25-orf07022
148	ACTTAGGTACCCGGGGATCGATGTTCTTGACGAGCAGT
149	GCTGCAGGGTCGACTCTAATGCCTCTGCCCCTCACCT	The DNA fragment for orf03509 which yielded the plasmid pKT25-orf03509
150	ACTTAGGTACCCGGGGATCGGACGCCCGGGCGGC
151	GCTGCAGGGTCGACTCTAATGGCGGATGCCAAGGT	The DNA fragment for orf04231 which yielded the plasmid pKT25-orf04231
152	ACTTAGGTACCCGGGGATCGAAGAAGACCGACCGCC
153	GCTGCAGGGTCGACTCTAATGCCCTTCCTCCTCGCAC	The DNA fragment for orf04989 which yielded the plasmid pKT25-orf04989
154	ACTTAGGTACCCGGGGATCCCGTGTGGGGCCGGC
155	GCTGCAGGGTCGACTCTATTGTCCCGTCTCACGGTC	The DNA fragment for orf06408 which yielded the plasmid pKT25-orf06408
156	ACTTAGGTACCCGGGGATCGGCCGCCTTCGCCTT
157	GCTGCAGGGTCGACTCTAATGCGACCGACCCTGAGCT	The DNA fragment for cobB which yielded the plasmid pKT25-cobB
158	ACTTAGGTACCCGGGGATCCGCGGGCTCTGCCGC
159	GCTGCAGGGTCGACTCTAATGAGCGGCCGCGCA	The DNA fragment for hdaC which yielded the plasmid pKT25-hdaC
160	ACTTAGGTACCCGGGGATCGGTCAGCAGCCCCCGC
161	GGCTGCAGGTCGACTCTAGAAGCTGGAGCCTCGTCAAGTCC	left homologous fragments of glk
162	CCATGAATCCCTCAGTTTCGGT
163	CCGAAACTGAGGGATTCATGCCAGGGCTGAGTCCCGTACG	right homologous fragments of glk
164	TCGCGCGCGGCCGCGGATCCGGGTCCTCACCGAGAAGTGC
165	CACGGCGATGGCTGAACA	confirmation the deletion of glk
166	CGTCCCACGAACAGGAGACC
