# Supplementary material for: Crotonylation of key metabolic enzymes regulates carbon catabolite repression in Streptomyces roseosporus
Source: Commun Biol. 2020 Apr 24;3:192. doi: 10.1038/s42003-020-0924-2 (PMC7181814; doi:10.1038/s42003-020-0924-2)
Supplement: Supplementary file 4 — Supplementary Data 2 [file 42003_2020_924_MOESM4_ESM.xlsx]

## Sheet: SW-gene
Gene	Product
orf00001	helicase
orf00002	conserved hypothetical protein
orf00003	conserved hypothetical protein
orf00004	conserved hypothetical protein
orf00005	putative transposase
orf00006	putative ATP/GTP-binding protein
orf00007	DNA-binding protein
orf00008	conserved hypothetical protein
orf00009	DNA-binding protein
orf00010	conserved hypothetical protein
orf00011	transposase
orf00012	ATP/GTP-binding protein
orf00013	conserved hypothetical protein
orf00014	putative transposase
orf00015	putative transposase
orf00016	hypothetical protein
orf00017	conserved hypothetical protein
orf00018	predicted protein
orf00019	conserved hypothetical protein
orf00020	conserved hypothetical protein
orf00021	conserved hypothetical protein
orf00022	TetR family transcriptional regulator
orf00023	conserved hypothetical protein
orf00024	conserved hypothetical protein
orf00025	hypothetical protein
orf00026	conserved hypothetical protein
orf00027	transposase
orf00028	putative transposase
orf00029	conserved hypothetical protein
orf00030	conserved hypothetical protein
orf00031	serine/threonine protein kinase
orf00032	conserved hypothetical protein
orf00033	predicted protein
orf00034	bicyclomycin resistance protein TcaB
orf00035	glucose-6-phosphate 1-dehydrogenase
orf00036	conserved hypothetical protein
orf00037	predicted protein
orf00038	putative serine/threonine protein kinase
orf00039	predicted protein
orf00040	predicted protein
orf00041	fatty acid CoA ligase
orf00042	conserved hypothetical protein
orf00043	conserved hypothetical protein
orf00044	conserved hypothetical protein
orf00045	predicted protein
orf00046	conserved hypothetical protein
orf00047	predicted protein
orf00048	conserved hypothetical protein
orf00049	divalent cation-transport integral membrane protein mntH
orf00050	hypothetical protein
orf00051	chloride peroxidase
orf00052	conserved hypothetical protein
orf00053	conserved hypothetical protein
orf00054	hypothetical protein
orf00055	predicted protein
orf00056	zinc-binding alcohol dehydrogenase
orf00057	transcriptional regulator
orf00058	hypothetical protein
orf00059	hypothetical protein
orf00060	conserved hypothetical protein
orf00061	conserved hypothetical protein
orf00062	putative sugar kinase
orf00063	putative phosphoglycerate mutase
orf00064	DeoR family transcriptional regulator
orf00065	2-hydroxyacid family dehydrogenase
orf00066	putative sugar kinase
orf00067	ABC sugar transporter
orf00068	putative sugar ABC transporter ATP-binding protein
orf00069	putative sugar ABC transporter permease protein
orf00070	conserved hypothetical protein
orf00071	oxidoreductase
orf00072	RNA polymerase ECF-subfamily sigma factor
orf00073	conserved hypothetical protein
orf00074	putative acetyltransferase
orf00075	putative SAM-dependent methyltransferase
orf00076	putative methyltransferase
orf00077	putative secreted lipase
orf00078	TetR family transcriptional regulator
orf00079	conserved hypothetical protein
orf00080	conserved hypothetical protein
orf00081	putative tellurium resistance protein
orf00082	conserved hypothetical protein
orf00083	flavodoxin
orf00084	conserved hypothetical protein
orf00085	TetR family transcriptional regulator
orf00086	conserved hypothetical protein
orf00087	putative secreted metalloprotease
orf00088	Sir2 family regulator protein
orf00089	2,5-didehydrogluconate reductase
orf00090	putative iron uptake ABC transporter iron compound-binding protein
orf00091	iron ABC transporter
orf00092	putative iron uptake ABC transporter ATP-binding protein
orf00093	conserved hypothetical protein
orf00094	two-component system response regulator
orf00095	peptidase M15B and M15C, D,D-carboxypeptidase VanY/endolysins
orf00096	VanSst
orf00097	conserved hypothetical protein
orf00098	putative NRPS-type-I PKS fusion protein
orf00099	conserved hypothetical protein
orf00100	conserved hypothetical protein
orf00101	conserved hypothetical protein
orf00102	ATPase family protein
orf00103	conserved hypothetical protein
orf00104	reductase
orf00105	conserved hypothetical protein
orf00106	putative tagatose-bisphosphate aldolase
orf00107	Type I phosphodiesterase / nucleotide pyrophosphatase family protein
orf00108	2-hydroxyacid family dehydrogenase
orf00109	binding protein dependent transport protein
orf00110	putative ABC transporter permease protein
orf00111	putative ABC transporter solute-binding lipoprotein
orf00112	LacI family transcriptional regulator
orf00113	hyaluronidase
orf00114	conserved hypothetical protein
orf00115	extracellular solute-binding protein family 3
orf00116	aminoglycoside 3-N-acetyltransferase
orf00117	ABC transporter related protein
orf00118	putative acetyltransferase
orf00119	conserved hypothetical protein
orf00120	conserved hypothetical protein
orf00121	hypothetical protein
orf00122	conserved hypothetical protein
orf00123	cell division control protein 48 CDC48
orf00124	conserved hypothetical protein
orf00125	putative sporulation-control protein
orf00126	putative integral membrane protein
orf00127	putative integral membrane protein
orf00128	conserved hypothetical protein
orf00129	conserved hypothetical protein
orf00130	conserved hypothetical protein
orf00131	putative phosphotransferase
orf00132	hypothetical protein
orf00133	putative ABC transporter ATP-binding protein
orf00134	hypothetical protein
orf00135	conserved hypothetical protein
orf00136	conserved hypothetical protein
orf00137	aldo/keto reductase
orf00138	putative LysR-family transcriptional regulator
orf00139	conserved hypothetical protein
orf00140	LOW QUALITY PROTEIN: conserved hypothetical protein
orf00141	conserved hypothetical protein
orf00142	conserved hypothetical protein
orf00143	integral membrane protein
orf00144	conserved hypothetical protein
orf00145	RNA polymerase ECF-subfamily sigma factor
orf00146	conserved hypothetical protein
orf00147	conserved hypothetical protein
orf00148	putative cytochrome c oxidase subunit I
orf00149	putative oxidoreductase
orf00150	conserved hypothetical protein
orf00151	conserved hypothetical protein
orf00152	conserved hypothetical protein
orf00153	conserved hypothetical protein
orf00154	putative enoyl-CoA hydratase/isomerase
orf00155	conserved hypothetical protein
orf00156	putative phosphoglycerate mutase
orf00157	acetyltransferase
orf00158	conserved hypothetical protein
orf00159	conserved hypothetical protein
orf00160	putative pyridoxamine 5'-phosphate oxidase-related protein
orf00161	ATP/GTP-binding protein
orf00162	ArsR family transcriptional regulator
orf00163	putative magnesium-translocating P-type ATPase
orf00164	conserved hypothetical protein
orf00165	putative TerD-family protein
orf00166	putative methyltransferase
orf00167	conserved hypothetical protein
orf00168	conserved hypothetical protein
orf00169	conserved hypothetical protein
orf00170	putative delta-6 fatty acid desaturase
orf00171	SNF2/RAD54 family helicase
orf00172	conserved hypothetical protein
orf00173	putative N-acetylmuramoyl-L-alanine amidase
orf00174	transcriptional regulator
orf00175	putative aldehyde dehydrogenase
orf00176	alpha-amylase inhibitor
orf00177	phytase
orf00178	beta-D-xylosidase
orf00179	binding-protein-dependent transport protein
orf00180	binding-protein-dependent transport protein
orf00181	sugar-binding lipoprotein
orf00182	LacI family transcriptional regulator
orf00183	conserved hypothetical protein
orf00184	streptogrisin A precursor
orf00185	hypothetical protein
orf00186	LuxR family transcriptional regulator
orf00187	putative secreted subtilisin-like serine protease
orf00188	metallophosphoesterase
orf00189	LOW QUALITY PROTEIN: metallophosphoesterase
orf00190	hypothetical protein
orf00191	aldehyde dehydrogenase
orf00192	major facilitator superfamily MFS_1
orf00193	putative taurine catabolism dioxygenase
orf00194	TetR family transcriptional regulator
orf00195	AMP-dependent synthetase and ligase
orf00196	TetR family transcriptional regulator
orf00197	putative oxidoreductase
orf00198	MerR family transcriptional regulator
orf00199	HTH DNA-binding domain-containing protein
orf00200	conserved hypothetical protein
orf00201	DeoR family transcriptional regulator
orf00202	putative ABC transporter substrate-binding protein
orf00203	putative ABC transporter permease protein
orf00204	putative ABC transporter permease protein
orf00205	putative zinc-binding dehydrogenase
orf00206	putative sugar kinase
orf00207	conserved hypothetical protein
orf00208	conserved hypothetical protein
orf00209	conserved hypothetical protein
orf00210	putative MbtH-like protein
orf00211	putative siderophore-interacting protein
orf00212	conserved hypothetical protein
orf00213	conserved hypothetical protein
orf00214	conserved hypothetical protein
orf00215	carboxylate-amine ligase
orf00216	predicted protein
orf00217	putative cold shock protein
orf00218	putative lyase
orf00219	conserved hypothetical protein
orf00220	major facilitator superfamily permease
orf00221	oxidoreductase
orf00222	methyltransferase
orf00223	type-III PKS
orf00224	conserved hypothetical protein
orf00225	secreted protein
orf00226	conserved hypothetical protein
orf00227	conserved hypothetical protein
orf00228	conserved hypothetical protein
orf00229	cholesterol oxidase
orf00230	conserved hypothetical protein
orf00231	putative ferredoxin/ferredoxin-NADP reductase
orf00232	conserved hypothetical protein
orf00233	conserved hypothetical protein
orf00234	conserved hypothetical protein
orf00235	conserved hypothetical protein
orf00236	hypothetical protein
orf00237	putative small hydrophilic protein
orf00238	integral membrane protein
orf00239	conserved hypothetical protein
orf00240	conserved hypothetical protein
orf00241	conserved hypothetical protein
orf00242	conserved hypothetical protein
orf00243	conserved hypothetical protein
orf00244	conserved hypothetical protein
orf00245	conserved hypothetical protein
orf00246	conserved hypothetical protein
orf00247	conserved hypothetical protein
orf00248	hypothetical protein
orf00249	beta-lactamase
orf00250	LysR family transcriptional regulator
orf00251	putative beta-lactamase
orf00252	putative ABC transporter ATP-binding protein
orf00253	putative ABC transporter ATP-binding protein
orf00254	putative ABC transporter permease protein
orf00255	putative ABC transporter permease protein
orf00256	putative ABC transporter substrate-binding protein
orf00257	predicted protein
orf00258	hypothetical protein
orf00259	putative acyl-CoA dehydrogenase
orf00260	acyl-CoA dehydrogenase
orf00261	putative oxidoreductase
orf00262	putative transcriptional regulator
orf00263	conserved hypothetical protein
orf00264	conserved hypothetical protein
orf00265	proline aminopeptidase
orf00266	putative oxidoreductase
orf00267	predicted protein
orf00268	conserved hypothetical protein
orf00269	conserved hypothetical protein
orf00270	conserved hypothetical protein
orf00271	TetR family transcriptional regulator
orf00272	conserved hypothetical protein
orf00273	putative polyprenyl diphosphate synthase
orf00274	hypothetical protein
orf00275	glycosyl transferase
orf00276	sugar transferase
orf00277	integral membrane protein
orf00278	integral membrane protein
orf00279	putative polysaccharide deacetylase
orf00280	putative glycosyl transferase
orf00281	conserved hypothetical protein
orf00282	conserved hypothetical protein
orf00283	predicted protein
orf00284	putative tyrosinase
orf00285	putative tyrosinase co-factor protein
orf00286	NigD
orf00287	secreted protein
orf00288	magnesium or manganese-dependent protein phosphatase
orf00289	putative ABC transporter ATPase and permease component
orf00290	putative ABC transporter ATPase and permease component
orf00291	conserved hypothetical protein
orf00292	conserved hypothetical protein
orf00293	S15 family peptidase
orf00294	conserved hypothetical protein
orf00295	predicted protein
orf00296	putative ABC-type Fe3+-siderophore transporter ATP-binding protein
orf00297	iron ABC transporter
orf00298	putative ABC-type Fe3+-siderophore transporter substrate-binding protein
orf00299	iron ABC transporter
orf00300	predicted protein
orf00301	putative 30S ribosomal protein S14
orf00302	putative 50S ribosomal protein L28
orf00303	50S ribosomal protein L33
orf00304	50S ribosomal protein L31 type B
orf00305	conserved hypothetical protein
orf00306	putative 30S ribosomal protein S18
orf00307	export protein
orf00308	protease inhibitor protein
orf00309	conserved hypothetical protein
orf00310	putative ABC transporter substrate-binding protein
orf00311	iron-hydroxamate transporter permease subunit
orf00312	conserved hypothetical protein
orf00313	rhamnosidase
orf00314	rhamnose kinase
orf00315	short chain dehydrogenase
orf00316	sugar isomerase
orf00317	ABC transporter ATP-binding protein
orf00318	ABC transporter permease
orf00319	ABC transporter permease
orf00320	secreted solute-binding lipoprotein
orf00321	LacI family transcriptional regulator
orf00322	conserved hypothetical protein
orf00323	NapR9
orf00324	conserved hypothetical protein
orf00325	adenosine deaminase
orf00326	transcriptional regulator
orf00327	secreted protein
orf00328	ATP utilizing protein
orf00329	conserved hypothetical protein
orf00330	transporter protein
orf00331	secreted protein
orf00332	alpha/beta hydrolase
orf00333	peptide synthetase protein
orf00334	predicted protein
orf00335	putative type-I PKS
orf00336	hypothetical protein
orf00337	putative pirin-like protein
orf00338	conserved hypothetical protein
orf00339	conserved hypothetical protein
orf00340	TetR family transcriptional regulator
orf00341	putative short chain dehydrogenase
orf00342	conserved hypothetical protein
orf00343	conserved hypothetical protein
orf00344	conserved hypothetical protein
orf00345	putative phosphopantetheinyl transferase
orf00346	putative phosphoesterase
orf00347	conserved hypothetical protein
orf00348	putative glucosyltransferase
orf00349	predicted protein
orf00350	conserved hypothetical protein
orf00351	putative amidohydrolase
orf00352	hypothetical protein
orf00353	putative formyltransferase
orf00354	putative amidinotransferase
orf00355	conserved hypothetical protein
orf00356	major facilitator superfamily permease
orf00357	SARP family transcriptional regulator
orf00358	putative 2-phosphosulfolactate phosphatase
orf00359	50S ribosomal protein L32
orf00360	pentapeptide repeat-containing protein
orf00361	A-factor receptor protein
orf00362	protein kinase
orf00363	conserved hypothetical protein
orf00364	conserved hypothetical protein
orf00365	conserved hypothetical protein
orf00366	conserved hypothetical protein
orf00367	conserved hypothetical protein
orf00368	trypsin precursor
orf00369	conserved hypothetical protein
orf00370	putative thioredoxin
orf00371	putative oxidoreductase
orf00372	conserved hypothetical protein
orf00373	LacI-family transcriptional regulator
orf00374	conserved hypothetical protein
orf00375	conserved hypothetical protein
orf00376	putative glutamylcysteine synthetase
orf00377	conserved hypothetical protein
orf00378	conserved hypothetical protein
orf00379	conserved hypothetical protein
orf00380	conserved hypothetical protein
orf00381	putative sugar ABC transporter substrate-binding protein
orf00382	predicted protein
orf00383	conserved hypothetical protein
orf00384	oxygenase
orf00385	conserved hypothetical protein
orf00386	putative excinuclease ABC subunit A
orf00387	succinate dehydrogenase/fumarate reductase iron-sulfur subunit
orf00388	succinate dehydrogenase flavoprotein subunit
orf00389	LysR family transcriptional regulator
orf00390	cytochrome b subunit
orf00391	conserved hypothetical protein
orf00392	conserved hypothetical protein
orf00393	lipoprotein
orf00394	predicted protein
orf00395	hypothetical protein
orf00396	putative integral membrane protein
orf00397	predicted protein
orf00398	conserved hypothetical protein
orf00399	hypothetical protein
orf00400	conserved hypothetical protein
orf00401	hypothetical protein
orf00402	putative oligosaccharide deacetylase
orf00403	conserved hypothetical protein
orf00404	conserved hypothetical protein
orf00405	RNA polymerase sigma factor SigL
orf00406	conserved hypothetical protein
orf00407	putative two-component system sensor kinase
orf00408	putative sodium:solute symporter
orf00409	conserved hypothetical protein
orf00410	conserved hypothetical protein
orf00411	putative two-component system response regulator
orf00412	conserved hypothetical protein
orf00413	conserved hypothetical protein
orf00414	hypothetical protein
orf00415	putative formamidopyrimidine-DNA glycosylase
orf00416	conserved hypothetical protein
orf00417	conserved hypothetical protein
orf00418	conserved hypothetical protein
orf00419	conserved hypothetical protein
orf00420	conserved hypothetical protein
orf00421	putative integral membrane protein
orf00422	conserved hypothetical protein
orf00423	hypothetical protein
orf00424	putative short chain dehydrogenase
orf00425	putative RNA polymerase sigma factor
orf00426	putative regulatory protein
orf00427	putative two-component system sensor kinase
orf00428	putative two-component system response regulator
orf00429	regulatory protein
orf00430	putative endoribonuclease
orf00431	putative transcriptional regulator
orf00432	conserved hypothetical protein
orf00433	MarR family transcriptional regulator
orf00434	putative anti-sigma factor antagonist
orf00435	hypothetical protein
orf00436	conserved hypothetical protein
orf00437	integral membrane protein
orf00438	M23 family secreted peptidase
orf00439	TetR-family protein
orf00440	oxidoreductase
orf00441	LacI family transcriptional regulator
orf00442	conserved hypothetical protein
orf00443	ROK family transcriptional regulator
orf00444	putative ABC transporter substrate-binding protein
orf00445	putative ABC transporter permease protein
orf00446	transmembrane sugar transport protein
orf00447	putative beta-glucosidase
orf00448	conserved hypothetical protein
orf00449	predicted protein
orf00450	putative PEP phosphonomutase
orf00451	conserved hypothetical protein
orf00452	conserved hypothetical protein
orf00453	putative secreted serine protease
orf00454	conserved hypothetical protein
orf00455	transposase
orf00456	putative pyridoxamine 5'-phosphate oxidase-related protein
orf00457	conserved hypothetical protein
orf00458	RNA polymerase ECF-subfamily sigma factor
orf00459	putative ABC transporter ATP-binding protein
orf00460	carboxylesterase
orf00461	putative UDP-N-acetylmuramyl tripeptide synthase
orf00462	hypothetical protein
orf00463	integrase catalytic subunit
orf00464	conserved hypothetical protein
orf00465	conserved hypothetical protein
orf00466	6-phosphogluconate dehydrogenase
orf00467	putative Dyp-type peroxidase
orf00468	bacteriocin protein
orf00469	putative decarboxylase
orf00470	N-acetyl-1-D-myo-inosityl-2-amino-2
orf00471	conserved hypothetical protein
orf00472	aspartate alpha-decarboxylase
orf00473	conserved hypothetical protein
orf00474	integral membrane transport protein
orf00475	secreted protein
orf00476	transcription regulator ArsR
orf00477	ArsR family transcriptional regulator
orf00478	putative FAD-dependent oxidoreductase
orf00479	hypothetical protein
orf00480	monooxygenase
orf00481	conserved hypothetical protein
orf00482	ArsB
orf00483	transcriptional regulator
orf00484	heavy metal reductase
orf00485	putative thioredoxin reductase (NADPH)
orf00486	phosphate-binding protein
orf00487	transcription regulator ArsR
orf00488	putative arsenate reductase (ArsC)
orf00489	putative response regulator
orf00490	phosphate ABC transporter, ATPase subunit
orf00491	phosphate ABC transporter, inner membrane subunit PstA
orf00492	phosphate ABC transporter, inner membrane subunit PstC
orf00493	phosphate binding protein
orf00494	predicted protein
orf00495	twin-arginine translocation pathway signal
orf00496	predicted protein
orf00497	integral membrane transporter
orf00498	merR family transcriptional regulator
orf00499	conserved hypothetical protein
orf00500	beta-lactamase domain-containing protein
orf00501	conserved hypothetical protein
orf00502	ABC transporter ATP-binding protein
orf00503	ABC transporter related protein
orf00504	transcriptional regulator
orf00505	conserved hypothetical protein
orf00506	conserved hypothetical protein
orf00507	hypothetical protein
orf00508	putative cyclopropane fatty acid synthase
orf00509	integral membrane transporter
orf00510	glyoxalase/bleomycin resistance protein/dioxygenase
orf00511	conserved hypothetical protein
orf00512	conserved hypothetical protein
orf00513	conserved hypothetical protein
orf00514	predicted protein
orf00515	conserved hypothetical protein
orf00516	hypothetical protein
orf00517	hypothetical protein
orf00518	predicted protein
orf00519	conserved hypothetical protein
orf00520	hypothetical protein
orf00521	peptide chain release factor 3
orf00522	predicted protein
orf00523	conserved hypothetical protein
orf00524	pyruvate carboxyltransferase
orf00525	hypothetical protein
orf00526	putative cation-transporting P-type ATPase
orf00527	ArsR family transcriptional regulator
orf00528	putative large ATP-binding protein
orf00529	conserved hypothetical protein
orf00530	hypothetical protein
orf00531	putative RNA polymerase
orf00532	conserved hypothetical protein
orf00533	putative cytochrome P450
orf00534	putative oxidoreductase
orf00535	putative FAD-dependent oxidoreductase
orf00536	putative FAD-dependent oxidoreductase
orf00537	putative NRPS-type-I PKS fusion protein
orf00538	conserved hypothetical protein
orf00539	putative aminotransferase
orf00540	MerR family transcriptional regulator
orf00541	conserved hypothetical protein
orf00542	integral membrane protein
orf00543	conserved hypothetical protein
orf00544	MarR family transcriptional regulator
orf00545	putative transmembrane transport protein
orf00546	conserved hypothetical protein
orf00547	putative 2,4-dienoyl-CoA reductase
orf00548	conserved hypothetical protein
orf00549	conserved hypothetical protein
orf00550	conserved hypothetical protein
orf00551	protein of unknown function DUF803
orf00552	TetR-family transcriptional regulator
orf00553	short chain dehydrogenase
orf00554	conserved hypothetical protein
orf00555	conserved hypothetical protein
orf00556	putative MutT-family protein
orf00557	putative integral membrane protein
orf00558	peptidase S8 and S53 subtilisin kexin sedolisin
orf00559	conserved hypothetical protein
orf00560	transcriptional activator domain-containing protein
orf00561	putative transcriptional regulator
orf00562	putative transposase
orf00563	putative transposase
orf00564	conserved hypothetical protein
orf00565	conserved hypothetical protein
orf00566	hypothetical protein
orf00567	conserved hypothetical protein
orf00568	conserved hypothetical protein
orf00569	putative iron-sulfur protein
orf00570	putative fumarate reductase-related protein
orf00571	GntR family transcriptional regulator
orf00572	conserved hypothetical protein
orf00573	putative two-component system sensor kinase
orf00574	putative two-component system response regulator
orf00575	conserved hypothetical protein
orf00576	putative non-hemolytic phospholipase C
orf00577	putative ribosomal-protein-alanine N-acetyltransferase
orf00578	conserved hypothetical protein
orf00579	serine-type D-Ala-D-Ala carboxypeptidase
orf00580	conserved hypothetical protein
orf00581	conserved hypothetical protein
orf00582	IS1648-like transposase
orf00583	transposase, IS4 family protein
orf00584	predicted protein
orf00585	putative transposase
orf00586	hypothetical protein
orf00587	transposase, IS4 family protein
orf00588	predicted protein
orf00589	orf_Bo106
orf00590	conserved hypothetical protein
orf00591	NUDIX hydrolase
orf00592	predicted protein
orf00593	conserved hypothetical protein
orf00594	phage integrase
orf00595	putative transketolase
orf00596	putative transketolase
orf00597	conserved hypothetical protein
orf00598	conserved hypothetical protein
orf00599	sugar phosphate isomerase/epimerase
orf00600	conserved hypothetical protein
orf00601	ribosome-associated GTPase
orf00602	putative ABC transporter ATP-binding protein
orf00603	conserved hypothetical protein
orf00604	putative ABC transporter permease protein
orf00605	predicted protein
orf00606	LacI family transcriptional regulator
orf00607	conserved hypothetical protein
orf00608	putative ATP/GTP-binding protein
orf00609	roadblock/LC7 family protein
orf00610	conserved hypothetical protein
orf00611	membrane protein
orf00612	hypothetical protein
orf00613	glyceraldehyde-3-phosphate dehydrogenase
orf00614	conserved hypothetical protein
orf00615	putative pyridoxamine 5'-phosphate oxidase-related protein
orf00616	conserved hypothetical protein
orf00617	MerR family transcriptional regulator
orf00618	conserved hypothetical protein
orf00619	hypothetical protein
orf00620	conserved hypothetical protein
orf00621	conserved hypothetical protein
orf00622	TetR family transcriptional regulator
orf00623	conserved hypothetical protein
orf00624	conserved hypothetical protein
orf00625	conserved hypothetical protein
orf00626	conserved hypothetical protein
orf00627	conserved hypothetical protein
orf00628	conserved hypothetical protein
orf00629	coproporphyrinogen III oxidase
orf00630	conserved hypothetical protein
orf00631	conserved hypothetical protein
orf00632	M23 family secreted peptidase
orf00633	conserved hypothetical protein
orf00634	conserved hypothetical protein
orf00635	putative transcriptional regulator
orf00636	putative aminotransferase
orf00637	conserved hypothetical protein
orf00638	conserved hypothetical protein
orf00639	putative squalene-hopene cyclase
orf00640	putative polyprenyl diphosphate synthase
orf00641	putative squalene/phytoene dehydrogenase
orf00642	putative squalene/phytoene synthase
orf00643	putative squalene/phytoene synthase
orf00644	putative ABC transporter ATP-binding protein
orf00645	putative ABC transporter permease protein
orf00646	glycosyltransferase
orf00647	putative transferase
orf00648	putative glycerol 1-phosphate dehydrogenase
orf00649	putative nucleotide sugar-1-phosphate transferase
orf00650	integral membrane transferase
orf00651	putative UDP-glucose 4-epimerase
orf00652	hypothetical protein
orf00653	putative cation efflux protein
orf00654	isopentenyl-diphosphate delta-isomerase
orf00655	regulatory protein
orf00656	conserved hypothetical protein
orf00657	putative enoyl-CoA hydratase
orf00658	conserved hypothetical protein
orf00659	AdpA family transcriptional regulator
orf00660	conserved hypothetical protein
orf00661	transcription accessory protein
orf00662	carbonic anhydrase (carbonate dehydratase)
orf00663	putative ABC transporter ATP-binding protein
orf00664	sugar hydrolase
orf00665	putative D-amino acid oxidase
orf00666	BCCT family transporter
orf00667	putative carboxypeptidase
orf00668	predicted protein
orf00669	putative metallopeptidase
orf00670	conserved hypothetical protein
orf00671	conserved hypothetical protein
orf00672	MerR family transcriptional regulator
orf00673	putative fatty acid oxidation complex alpha-subunit
orf00674	acetyl-CoA acetyltransferase
orf00675	putative acyl-CoA dehydrogenase
orf00676	putative fatty acid-CoA racemase
orf00677	conserved hypothetical protein
orf00678	conserved hypothetical protein
orf00679	predicted protein
orf00680	integral membrane protein
orf00681	putative endonuclease
orf00682	conserved hypothetical protein
orf00683	hypothetical protein
orf00684	conserved hypothetical protein
orf00685	putative hydrolase
orf00686	oxidoreductase
orf00687	sporulation and cell division protein SsgA
orf00688	hypothetical protein
orf00689	cell division protein
orf00690	putative ABC transporter ATP-binding protein
orf00691	araC family transcriptional regulator
orf00692	putative hydrolase
orf00693	putative excinuclease ABC subunit A
orf00694	putative acyl-ACP desaturase
orf00695	putative hydroxylase
orf00696	WhiB family transcriptional regulator
orf00697	conserved hypothetical protein
orf00698	copper oxidase
orf00699	transcriptional regulator
orf00700	conserved hypothetical protein
orf00701	integral membrane protein
orf00702	conserved hypothetical protein
orf00703	LOW QUALITY PROTEIN: ATP-dependent DNA ligase
orf00704	secreted protein
orf00705	conserved hypothetical protein
orf00706	conserved hypothetical protein
orf00707	conserved hypothetical protein
orf00708	conserved hypothetical protein
orf00709	putative Mce family protein
orf00710	putative Mce family protein
orf00711	putative Mce family protein
orf00712	putative Mce family protein
orf00713	putative Mce family protein
orf00714	putative YrbE family protein
orf00715	putative Mce family protein
orf00716	putative YrbE family protein
orf00717	putative ABC transporter ATP-binding protein
orf00718	secreted protein
orf00719	predicted protein
orf00720	conserved hypothetical protein
orf00721	putative transcriptional regulator
orf00722	conserved hypothetical protein
orf00723	conserved hypothetical protein
orf00724	putative acyl-CoA dehydrogenase
orf00725	predicted protein
orf00726	conserved hypothetical protein
orf00727	conserved hypothetical protein
orf00728	major facilitator superfamily permease
orf00729	conserved hypothetical protein
orf00730	conserved hypothetical protein
orf00731	conserved hypothetical protein
orf00732	putative DNA-binding protein
orf00733	regulatory protein
orf00734	conserved hypothetical protein
orf00735	putative 6-phospho-beta-glucosidase
orf00736	putative cytochrome P450
orf00737	putative ATP/GTP-binding protein
orf00738	RarC protein
orf00739	RarB protein
orf00740	RarA
orf00741	MarR family transcriptional regulator
orf00742	integral membrane protein
orf00743	conserved hypothetical protein
orf00744	conserved hypothetical protein
orf00745	conserved hypothetical protein
orf00746	ROK family transcriptional regulator
orf00747	xylose isomerase
orf00748	putative xylulose kinase
orf00749	macrolide glycosyl transferase
orf00750	putative ABC transporter ATP-binding protein
orf00751	TetR family transcriptional regulator
orf00752	secreted protein
orf00753	predicted protein
orf00754	conserved hypothetical protein
orf00755	putative membrane transporter
orf00756	conserved hypothetical protein
orf00757	GCN5-related N-acetyltransferase
orf00758	putative cytochrome P450
orf00759	putative glycine betaine-binding lipoprotein
orf00760	putative glycine betaine ABC transporer permease protein
orf00761	putative glycine betaine ABC transporter ATP-binding protein
orf00762	GMC family oxidoreductase
orf00763	putative betaine aldehyde dehydrogenase
orf00764	conserved hypothetical protein
orf00765	conserved hypothetical protein
orf00766	conserved hypothetical protein
orf00767	conserved hypothetical protein
orf00768	metallophosphoesterase
orf00769	ATPase-like protein
orf00770	conserved hypothetical protein
orf00771	putative cytochrome P450
orf00772	conserved hypothetical protein
orf00773	putative cytochrome P450
orf00774	conserved hypothetical protein
orf00775	DNA-binding response regulator
orf00776	putative regulator protein
orf00777	predicted protein
orf00778	putative two-component system sensor kinase
orf00779	conserved hypothetical protein
orf00780	conserved hypothetical protein
orf00781	putative phospholipase
orf00782	predicted protein
orf00783	conserved hypothetical protein
orf00784	putative regulator protein
orf00785	putative N-formylglutamate aminohydrolase
orf00786	phosphatase
orf00787	conserved hypothetical protein
orf00788	conserved hypothetical protein
orf00789	conserved hypothetical protein
orf00790	ErfK/YbiS/YcfS/YnhG family protein
orf00791	conserved hypothetical protein
orf00792	putative two-component system response regulator
orf00793	conserved hypothetical protein
orf00794	putative two-component system sensor kinase
orf00795	conserved hypothetical protein
orf00796	putative ribokinase
orf00797	D-ribose pyranase
orf00798	putative D-ribose ABC transporter substrate-binding/permease protein
orf00799	putative D-ribose ABC transporter ATP-binding protein
orf00800	LacI family transcriptional regulator
orf00801	conserved hypothetical protein
orf00802	conserved hypothetical protein
orf00803	conserved hypothetical protein
orf00804	conserved hypothetical protein
orf00805	conserved hypothetical protein
orf00806	conserved hypothetical protein
orf00807	conserved hypothetical protein
orf00808	conserved hypothetical protein
orf00809	conserved hypothetical protein
orf00810	conserved hypothetical protein
orf00811	conserved hypothetical protein
orf00812	putative sugar phosphate isomerases/epimerases
orf00813	putative oxidoreductase
orf00814	putative ABC transporter substrate-binding protein
orf00815	putative ABC transporter permease protein
orf00816	putative ABC transporter ATP-binding protein
orf00817	Glucokinase
orf00818	3-oxoacyl-(acyl carrier protein) synthase III
orf00819	formate dehydrogenase accessory protein
orf00820	conserved hypothetical protein
orf00821	putative transmembrane protein
orf00822	LysR family transcriptional regulator
orf00823	long-chain-fatty-acid-CoA ligase
orf00824	oxidoreductase
orf00825	conserved hypothetical protein
orf00826	conserved hypothetical protein
orf00827	conserved hypothetical protein
orf00828	AraC family transcriptional regulator
orf00829	LysR family transcriptional regulator
orf00830	pterin-4-alpha-carbinolamine dehydratase
orf00831	putative DNA-binding protein
orf00832	bifunctional preprotein translocase subunit SecD/SecF
orf00833	predicted protein
orf00834	conserved hypothetical protein
orf00835	DNA ligase
orf00836	conserved hypothetical protein
orf00837	conserved hypothetical protein
orf00838	LacI family transcriptional regulator
orf00839	conserved hypothetical protein
orf00840	conserved hypothetical protein
orf00841	putative integral membrane protein
orf00842	conserved hypothetical protein
orf00843	conserved hypothetical protein
orf00844	putative methyltransferase
orf00845	conserved hypothetical protein
orf00846	putative arginase
orf00847	conserved hypothetical protein
orf00848	ABC transporter
orf00849	putative carboxypeptidase
orf00850	putative acyl-peptide hydrolase
orf00851	conserved hypothetical protein
orf00852	putative D-aminopeptidase
orf00853	conserved hypothetical protein
orf00854	conserved hypothetical protein
orf00855	conserved hypothetical protein
orf00856	putative oxidoreductase
orf00857	LysR family transcriptional regulator
orf00858	major facilitator superfamily permease
orf00859	conserved hypothetical protein
orf00860	conserved hypothetical protein
orf00861	conserved hypothetical protein
orf00862	putative secreted peptidase
orf00863	conserved hypothetical protein
orf00864	adenylosuccinate lyase
orf00865	putative 3-hydroxyacyl-CoA dehydrogenase
orf00866	TetR family transcriptional regulator
orf00867	putative acetyltransferase
orf00868	putative crotonyl CoA reductase
orf00869	hypothetical protein
orf00870	putative methylmalonyl-CoA mutase alpha subunit
orf00871	putative lyase
orf00872	conserved hypothetical protein
orf00873	putative acyl-CoA dehydrogenase
orf00874	phosphatidylserine decarboxylase
orf00875	putative phosphatidylserine synthase
orf00876	conserved hypothetical protein
orf00877	predicted protein
orf00878	putative branched-chain amino acid ABC transporter substrate-binding protein
orf00879	putative branched-chain amino acid ABC transporter permease protein
orf00880	putative branched-chain amino acid ABC transporter permease protein
orf00881	putative branched-chain amino acid ABC transporter ATP-binding protein
orf00882	putative branched-chain amino acid ABC transporter ATP-binding protein
orf00883	conserved hypothetical protein
orf00884	conserved hypothetical protein
orf00885	putative glycerate kinase
orf00886	conserved hypothetical protein
orf00887	conserved hypothetical protein
orf00888	putative 3-oxoadipate CoA transferase subunit A
orf00889	putative 3-oxoadipate CoA transferase subunit B
orf00890	IS116/IS110/IS902 family transposase
orf00891	putative polyhydroxybutyrate depolymerase
orf00892	FkbW
orf00893	putative 3-hydroxybutyrate dehydrogenase
orf00894	secreted trypsin-like serine protease
orf00895	LysR family transcriptional regulator
orf00896	conserved hypothetical protein
orf00897	conserved hypothetical protein
orf00898	major facilitator superfamily permease
orf00899	conserved hypothetical protein
orf00900	hypothetical protein
orf00901	conserved hypothetical protein
orf00902	conserved hypothetical protein
orf00903	putative methylated-DNA--protein-cysteine S-methyltransferase
orf00904	conserved hypothetical protein
orf00905	conserved hypothetical protein
orf00906	putative dehydrogenase
orf00907	putative inositol monophosphatase
orf00908	regulatory protein
orf00909	conserved hypothetical protein
orf00910	putative permease
orf00911	conserved hypothetical protein
orf00912	conserved hypothetical protein
orf00913	TetR family transcriptional regulator
orf00914	putative electron transfer flavoprotein beta subunit
orf00915	putative electron transfer flavoprotein alpha subunit
orf00916	putative monooxygenase
orf00917	putative amino acid decarboxylase
orf00918	conserved hypothetical protein
orf00919	hypothetical protein
orf00920	5-methyltetrahydropteroyltriglutamate-homocysteine methyltransferase
orf00921	TetR family transcriptional regulator
orf00922	transmembrane efflux protein
orf00923	conserved hypothetical protein
orf00924	precorrin 6A synthase
orf00925	putative NAD-dependent aldehyde dehydrogenase
orf00926	acyl-CoA dehydrogenase
orf00927	enoyl-CoA hydratase
orf00928	putative 3-hydroxyisobutyrate dehydrogenase
orf00929	putative enoyl-CoA hydratase/isomerase
orf00930	regulatory protein
orf00931	major facilitator superfamily MFS_1
orf00932	putative lipoate-protein ligase
orf00933	conserved hypothetical protein
orf00934	monooxygenase
orf00935	putative membrane-bound oxidoreductase
orf00936	putative isocitrate dehydrogenase
orf00937	putative two-component system sensor kinase
orf00938	response regulator mprA
orf00939	N-acetylglucosaminyl transferase
orf00940	NAD-dependent epimerase/dehydratase
orf00941	Amidase
orf00942	conserved hypothetical protein
orf00943	hypothetical protein
orf00944	putative lipoprotein
orf00945	putative cytosine/purines/uracil/thiamine/ allantoin permease family protein
orf00946	putative N5, N10-methylene-tetrahydromethanopterin reductase
orf00947	dihydropyrimidinase
orf00948	putative aminotransferase
orf00949	putative hydrolase
orf00950	predicted protein
orf00951	conserved hypothetical protein
orf00952	hypothetical protein
orf00953	putative pyridoxamine 5'-phosphate oxidase-related protein
orf00954	putative DNA-binding protein
orf00955	putative methionine aminopeptidase
orf00956	conserved hypothetical protein
orf00957	putative gamma-glutamyltranspeptidase
orf00958	secreted protein
orf00959	conserved hypothetical protein
orf00960	conserved hypothetical protein
orf00961	putative glutamate ABC transporter permease protein
orf00962	putative glutamate ABC transporter permease protein
orf00963	glutamate uptake system ATP-binding protein
orf00964	glutamate binding periplasmic protein
orf00965	conserved hypothetical protein
orf00966	putative dehydrogenase
orf00967	clp domain-containing protein
orf00968	putative exonuclease
orf00969	conserved hypothetical protein
orf00970	3-oxoadipate enol-lactone hydrolase
orf00971	conserved hypothetical protein
orf00972	putative sugar kinase
orf00973	putative sugar ABC transporter ATP-binding protein
orf00974	ABC transporter sugar permease
orf00975	ABC transporter sugar-binding lipoprotein
orf00976	GntR family transcriptional regulator
orf00977	putative dehydrogenase
orf00978	cytochrome P450 monooxygenase CYP107L3
orf00979	putative two-component system response regulator
orf00980	putative two-component system sensor kinase
orf00981	predicted protein
orf00982	hypothetical protein
orf00983	conserved hypothetical protein
orf00984	TetR family transcriptional regulator
orf00985	putative oxidoreductase
orf00986	allantoicase
orf00987	putative allantoinase
orf00988	IclR family transcriptional regulator
orf00989	putative ABC transporter ATP-binding protein
orf00990	putative ABC transporter permease protein
orf00991	putative two-component system sensor kinase
orf00992	putative two-component system response regulator
orf00993	conserved hypothetical protein
orf00994	conserved hypothetical protein
orf00995	predicted protein
orf00996	malate synthase
orf00997	peptide deformylase
orf00998	regulatory protein, ArsR
orf00999	conserved hypothetical protein
orf01000	conserved hypothetical protein
orf01001	predicted protein
orf01002	putative sugar hydrolase
orf01003	conserved hypothetical protein
orf01004	alpha/beta hydrolase
orf01005	putative permease
orf01006	hydroxydechloroatrazine ethylaminohydrolase
orf01007	permease
orf01008	putative uricase
orf01009	conserved hypothetical protein
orf01010	putative OHCU decarboxylase
orf01011	conserved hypothetical protein
orf01012	conserved hypothetical protein
orf01013	GntR family transcriptional regulator
orf01014	conserved hypothetical protein
orf01015	putative sugar ABC transporter substrate-binding protein
orf01016	putative sugar ABC transporter permease protein
orf01017	putative sugar ABC transporter permease protein
orf01018	putative sugar hydrolase
orf01019	hydrolase
orf01020	putative oxidoreductase
orf01021	putative dehydrogenase
orf01022	hypothetical protein
orf01023	putative catalase
orf01024	transcriptional regulator
orf01025	alpha/beta hydrolase fold protein
orf01026	glyoxylate carboligase
orf01027	conserved hypothetical protein
orf01028	putative acetyltransferase
orf01029	predicted protein
orf01030	conserved hypothetical protein
orf01031	ABC transporter ATP-binding protein
orf01032	two component transcriptional regulator
orf01033	two component LuxR family transcriptional regulator
orf01034	acyl-CoA synthetase
orf01035	putative acetyl-CoA synthetase
orf01036	LuxR family transcriptional regulator
orf01037	conserved hypothetical protein
orf01038	putative integral membrane protein
orf01039	conserved hypothetical protein
orf01040	conserved hypothetical protein
orf01041	major facilitator superfamily permease
orf01042	chitosanase II
orf01043	aldo/keto reductase family oxidoreductase
orf01044	hypothetical protein
orf01045	hypothetical protein
orf01046	putative endonuclease/exonuclease/phosphatase family protein
orf01047	putative hydrolase
orf01048	conserved hypothetical protein
orf01049	putative acyl carrier protein
orf01050	putative 3-oxoacyl-ACP synthase II
orf01051	putative nitroreductase
orf01052	putative amidase
orf01053	conserved hypothetical protein
orf01054	conserved hypothetical protein
orf01055	conserved hypothetical protein
orf01056	peptidase S8 and S53
orf01057	conserved hypothetical protein
orf01058	permease
orf01059	putative xanthine dehydrogenase
orf01060	putative oxidoreductase
orf01061	putative oxidoreductase
orf01062	transcriptional regulator, PucR family
orf01063	conserved hypothetical protein
orf01064	GntR family transcriptional regulator
orf01065	conserved hypothetical protein
orf01066	putative transmembrane protein
orf01067	regulatory protein
orf01068	putative guanyl-specific ribonuclease
orf01069	alpha-mannosidase
orf01070	pyruvate dehydrogenase
orf01071	conserved hypothetical protein
orf01072	LuxR family transcriptional regulator
orf01073	secreted peptidase
orf01074	conserved hypothetical protein
orf01075	putative ADA-like transcriptional regulator
orf01076	ribosome-associated GTPase
orf01077	predicted protein
orf01078	conserved hypothetical protein
orf01079	conserved hypothetical protein
orf01080	conserved hypothetical protein
orf01081	hypothetical protein
orf01082	RdlB protein
orf01083	putative secreted protein
orf01084	putative chaplin
orf01085	RdlA protein
orf01086	predicted protein
orf01087	conserved hypothetical protein
orf01088	LysR family transcriptional regulator
orf01089	acetyl-CoA acetyltransferase
orf01090	putative CoA transferase alpha subunit
orf01091	glutaconate CoA-transferase
orf01092	putative 3-hydroxyacyl-CoA dehydrogenase
orf01093	quinone binding protein
orf01094	AraC-family transcriptional regulator
orf01095	putative integral membrane protein
orf01096	acyl-CoA dehydrogenase
orf01097	putative transcriptional regulator
orf01098	putative acetyltransferase
orf01099	conserved hypothetical protein
orf01100	putative nitrite/sulphite reductase
orf01101	conserved hypothetical protein
orf01102	phosphoadenosine phosphosulfate reductase
orf01103	phosphoadenylyl-sulfate reductase
orf01104	sulfate adenylyltransferase subunit 2
orf01105	putative sulfate adenylyltransferase subunit 1
orf01106	predicted protein
orf01107	aliphatic sulfonates family ABC transporter, periplasmic ligand-binding protein
orf01108	putative ABC-type sulfate transporter ATP-binding protein
orf01109	putative ABC-type sulfate transporter permease protein
orf01110	conserved hypothetical protein
orf01111	conserved hypothetical protein
orf01112	DsbA oxidoreductase
orf01113	conserved hypothetical protein
orf01114	putative iron uptake ABC transporter ATP-binding protein
orf01115	transposase
orf01116	predicted protein
orf01117	putative ABC transporter ATPase and permease component
orf01118	putative ABC transporter ATPase and permease component
orf01119	conserved hypothetical protein
orf01120	conserved hypothetical protein
orf01121	putative secreted subtilisin-like serine protease
orf01122	macrolide glycosyl transferase
orf01123	putative ABC transporter substrate-binding protein
orf01124	putative ABC transporter permease protein
orf01125	putative ABC transporter permease protein
orf01126	conserved hypothetical protein
orf01127	conserved hypothetical protein
orf01128	DNA polymerase III subunit epsilon
orf01129	conserved hypothetical protein
orf01130	hypothetical protein
orf01131	glycogen debranching enzyme
orf01132	putative alpha-amylase
orf01133	conserved hypothetical protein
orf01134	LysR family transcriptional regulator
orf01135	dihydrolipoamide dehydrogenase
orf01136	conserved hypothetical protein
orf01137	conserved hypothetical protein
orf01138	conserved hypothetical protein
orf01139	putative alpha-L-fucosidase
orf01140	putative beta-glucosidase
orf01141	putative alpha-amylase
orf01142	putative peptidase
orf01143	putative fructose transport system kinase
orf01144	conserved hypothetical protein
orf01145	GntR family transcriptional regulator
orf01146	integral membrane efflux protein
orf01147	conserved hypothetical protein
orf01148	predicted protein
orf01149	LysR family transcriptional regulator
orf01150	2-amino-3-ketobutyrate coenzyme A ligase
orf01151	L-threonine 3-dehydrogenase
orf01152	ser/Thr protein kinase
orf01153	serine/threonine protein kinase
orf01154	conserved hypothetical protein
orf01155	haloalkane dehalogenase
orf01156	conserved hypothetical protein
orf01157	hypothetical protein
orf01158	hypothetical protein
orf01159	hypothetical protein
orf01160	predicted protein
orf01161	conserved hypothetical protein
orf01162	conserved hypothetical protein
orf01163	conserved hypothetical protein
orf01164	conserved hypothetical protein
orf01165	conserved hypothetical protein
orf01166	conserved hypothetical protein
orf01167	putative oxidoreductase
orf01168	putative UDP-N-acetylmuramoyl-L-alanine ligase
orf01169	conserved hypothetical protein
orf01170	conserved hypothetical protein
orf01171	ATP/GTP-binding protein
orf01172	putative ATP/GTP-binding protein
orf01173	conserved hypothetical protein
orf01174	putative polysaccharide deacetylase
orf01175	predicted protein
orf01176	conserved hypothetical protein
orf01177	conserved hypothetical protein
orf01178	conserved hypothetical protein
orf01179	secreted protein
orf01180	DUF692 domain-containing protein
orf01181	conserved hypothetical protein
orf01182	putative secreted protease
orf01183	conserved hypothetical protein
orf01184	putative protoporphyrinogen oxidase
orf01185	conserved hypothetical protein
orf01186	putative flavoprotein oxidoreductase
orf01187	uroporphyrinogen decarboxylase
orf01188	conserved hypothetical protein
orf01189	putative two-component system response regulator
orf01190	putative ribonuclease D
orf01191	conserved hypothetical protein
orf01192	acetyl-CoA acetyltransferase
orf01193	putative fatty acid oxidation complex alpha-subunit
orf01194	conserved hypothetical protein
orf01195	putative transferase
orf01196	predicted protein
orf01197	exopolysaccharide phosphotransferase
orf01198	hypothetical protein
orf01199	conserved hypothetical protein
orf01200	putative UDP-glucose 4-epimerase
orf01201	transcriptional regulator
orf01202	conserved hypothetical protein
orf01203	hypothetical protein
orf01204	cationic amino acid transporter
orf01205	1-deoxy-D-xylulose-5-phosphate synthase
orf01206	putative ABC transporter permease protein
orf01207	putative ABC transporter ATP-binding protein
orf01208	solute-binding protein
orf01209	ROK-family transcriptional regulator
orf01210	putative ABC transporter permease protein
orf01211	putative ABC transporter permease protein
orf01212	putative ABC transporter solute-binding protein
orf01213	hypothetical protein
orf01214	putative ATP/GTP-binding protein
orf01215	putative phosphatase
orf01216	predicted protein
orf01217	aconitate hydratase
orf01218	MerR-family transcriptional regulator
orf01219	conserved hypothetical protein
orf01220	putative acetyltransferase
orf01221	alpha/beta hydrolase fold protein
orf01222	putative phosphotransferase
orf01223	conserved hypothetical protein
orf01224	putative endoribonuclease
orf01225	conserved hypothetical protein
orf01226	putative UDP-N-acetylglucosamine 1-carboxyvinyltransferase
orf01227	conserved hypothetical protein
orf01228	integrase catalytic region
orf01229	predicted protein
orf01230	conserved hypothetical protein
orf01231	transposase
orf01232	LOW QUALITY PROTEIN: transposase
orf01233	conserved hypothetical protein
orf01234	conserved hypothetical protein
orf01235	conserved hypothetical protein
orf01236	protein kinase, putative
orf01237	type I restriction-modification system, S subunit, putative
orf01238	type I restriction-modification system, M subunit, putative
orf01239	hypothetical protein
orf01240	conserved hypothetical protein
orf01241	hypothetical protein
orf01242	conserved hypothetical protein
orf01243	putative transposase
orf01244	putative transposase
orf01245	predicted protein
orf01246	predicted protein
orf01247	secreted hydrolase
orf01248	conserved hypothetical protein
orf01249	conserved hypothetical protein
orf01250	transcriptional regulator
orf01251	hypothetical protein
orf01252	chloride peroxidase
orf01253	beta-lactamase
orf01254	regulatory protein
orf01255	UPF0167 protein
orf01256	MarR family transcriptional regulator
orf01257	putative oxidoreductase
orf01258	putative oxidoreductase
orf01259	putative zinc-binding alcohol dehydrogenase
orf01260	putative beta-lactamase
orf01261	Zn-binding oxidoreductase
orf01262	hydrolase
orf01263	conserved hypothetical protein
orf01264	IS493-like transposase
orf01265	conserved hypothetical protein
orf01266	hypothetical protein
orf01267	predicted protein
orf01268	aldehyde dehydrogenase
orf01269	conserved hypothetical protein
orf01270	conserved hypothetical protein
orf01271	conserved hypothetical protein
orf01272	conserved hypothetical protein
orf01273	predicted protein
orf01274	predicted protein
orf01275	putative type II thioesterase
orf01276	acyl-CoA dehydrogenase
orf01277	non-ribosomal peptide synthetase
orf01278	hypothetical protein
orf01279	non-ribosomal peptide synthetase/polyketide synthase
orf01280	FAD dependent oxidoreductase
orf01281	L-lysine 2-aminotransferase
orf01282	conserved hypothetical protein
orf01283	2,3-dihydroxybenzoate-AMP ligase
orf01284	amidohydrolase
orf01285	putative oxidoreductase
orf01286	conserved hypothetical protein
orf01287	conserved hypothetical protein
orf01288	O-methyltransferase
orf01289	diaminobutyrate-pyruvate aminotransferase
orf01290	secreted FAD-binding protein
orf01291	putative O-methyltransferase
orf01292	predicted protein
orf01293	putative ABC transporter ATP-binding protein
orf01294	iron ABC transporter
orf01295	putative ABC transporter solute-binding protein
orf01296	putative ABC transporter ATPase and permease component
orf01297	putative ABC transporter ATPase and permease component
orf01298	TetR family transcriptional regulator
orf01299	putative sensor-like histidine kinase
orf01300	conserved hypothetical protein
orf01301	putative branched-chain amino acid ABC transporter substrate-binding protein
orf01302	putative branched-chain amino acid ABC transporter permease protein
orf01303	putative branched-chain amino acid ABC transporter ATP-binding protein
orf01304	putative branched-chain amino acid ABC transporter ATP-binding protein
orf01305	FscO
orf01306	putative glycine betaine aldehyde dehydrogenase
orf01307	putative amino acid permease
orf01308	GMC family oxidoreductase
orf01309	putative alkylated DNA repair protein
orf01310	conserved hypothetical protein
orf01311	magnesium or manganese-dependent protein phosphatase
orf01312	conserved hypothetical protein
orf01313	predicted protein
orf01314	putative glycosyl transferase
orf01315	putative GDP-D-mannose dehydratase
orf01316	putative nucleoside-diphosphate-sugar epimerase
orf01317	hypothetical protein
orf01318	conserved hypothetical protein
orf01319	conserved hypothetical protein
orf01320	glycosyl transferase
orf01321	putative glycosyl transferase
orf01322	glycosyl transferase group 1
orf01323	conserved hypothetical protein
orf01324	conserved hypothetical protein
orf01325	conserved hypothetical protein
orf01326	putative glycosyl transferase
orf01327	putative glycerol-3-phosphate cytidyltransferase
orf01328	conserved hypothetical protein
orf01329	putative monovalent cation/H+ antiporter subunit G
orf01330	putative cation antiporter subunit
orf01331	putative monovalent cation/H+ antiporter subunit D
orf01332	putative monovalent cation/H+ antiporter subunit E
orf01333	putative monovalent cation/H+ antiporter subunit C
orf01334	putative monovalent cation/H+ antiporter subunit A
orf01335	conserved hypothetical protein
orf01336	WD-40 repeat-containing protein
orf01337	conserved hypothetical protein
orf01338	putative endoribonuclease
orf01339	putative acyl-CoA dehydrogenase
orf01340	putative fatty acid:CoA ligase
orf01341	putative PaaX-like regulatory protein
orf01342	putative acetyltransferase
orf01343	secreted protein
orf01344	conserved hypothetical protein
orf01345	salicylyl-CoA 5-hydroxylase
orf01346	enoyl-CoA hydratase
orf01347	regulatory protein
orf01348	putative amino acid permease
orf01349	putative ornithine carbamoyltransferase
orf01350	putative arginine deaminase
orf01351	putative serine/threonine protein phosphatase
orf01352	conserved hypothetical protein
orf01353	homocysteine methyltransferase
orf01354	putative monooxygenase
orf01355	conserved hypothetical protein
orf01356	conserved hypothetical protein
orf01357	conserved hypothetical protein
orf01358	DeoR family transcriptional regulator
orf01359	conserved hypothetical protein
orf01360	conserved hypothetical protein
orf01361	conserved hypothetical protein
orf01362	conserved hypothetical protein
orf01363	iron ABC transporter
orf01364	putative iron-siderophore ABC transporter substrate-binding protein
orf01365	iron ABC transporter
orf01366	conserved hypothetical protein
orf01367	conserved hypothetical protein
orf01368	hypothetical protein
orf01369	putative DNA-binding protein
orf01370	predicted protein
orf01371	conserved hypothetical protein
orf01372	GntR family transcriptional regulator
orf01373	putative LysE-type translocator
orf01374	conserved hypothetical protein
orf01375	putative collagenase
orf01376	oligopeptide ABC transporter ATP-binding protein
orf01377	putative ABC transporter ATP-binding protein
orf01378	putative ABC transporter permease protein
orf01379	putative ABC transporter permease protein
orf01380	putative ABC transporter solute-binding protein
orf01381	putative Xaa-Pro aminopeptidase
orf01382	GntR family transcriptional regulator
orf01383	putative ornithine cyclodeaminase/mu-crystallin family protein
orf01384	putative proline racemase
orf01385	putative proline racemase
orf01386	putative dihydrodipicolinate synthase
orf01387	FAD-dependent pyridine nucleotide-disulfide oxidoreductase
orf01388	conserved hypothetical protein
orf01389	secreted oxidoreductase
orf01390	oxoglutarate semialdehyde dehydrogenase
orf01391	hypothetical protein
orf01392	DNA polymerase III
orf01393	conserved hypothetical protein
orf01394	conserved hypothetical protein
orf01395	conserved hypothetical protein
orf01396	capsule biosynthesis protein CapB
orf01397	conserved hypothetical protein
orf01398	secreted protein
orf01399	conserved hypothetical protein
orf01400	ATP/GTP binding protein NosF'
orf01401	GntR family transcriptional regulator
orf01402(G)	FMN-dependent alpha-hydroxy acid dehydrogenase
orf01403(F)	4-hydroxyphenylpyruvate dioxygenase
orf01404(E)	MbtH domain-containing protein
orf01405(D)	pristinamycin I synthase 3 and 4
orf01406(C)	cytochrome P450-like enzyme
orf01407(B)	dimodular nonribosomal peptide synthetase
orf01408（A）	non-ribosomal peptide synthetase
orf01409	conserved hypothetical protein
orf01410	conserved hypothetical protein
orf01411	conserved hypothetical protein
orf01412	conserved hypothetical protein
orf01413	conserved hypothetical protein
orf01414	conserved hypothetical protein
orf01415	conserved hypothetical protein
orf01416	conserved hypothetical protein
orf01417	predicted protein
orf01418	putative RNA methyltransferase
orf01419	putative amino acid permease
orf01420	putative potassium transporter
orf01421	potassium transporter
orf01422	conserved hypothetical protein
orf01423	nucleic acid binding OB-fold tRNA/helicase
orf01424	putative two-component system response regulator
orf01425	putative two-component system sensor kinase
orf01426	putative ABC transporter ATP-binding protein
orf01427	conserved hypothetical protein
orf01428	deoxyuridine 5'-triphosphate nucleotidohydrolase
orf01429	conserved hypothetical protein
orf01430	conserved hypothetical protein
orf01431	conserved hypothetical protein
orf01432	conserved hypothetical protein
orf01433	putative two-component system sensor kinase
orf01434	putative two-component system response regulator
orf01435	conserved hypothetical protein
orf01436	putative myo-inositol 1-monophosphatase
orf01437	ferrochelatase
orf01438	major facilitator superfamily permease
orf01439	putative FAD-dependent oxidoreductase
orf01440	predicted protein
orf01441	conserved hypothetical protein
orf01442	thiosulfate sulfurtransferase
orf01443	conserved hypothetical protein
orf01444	cold-shock DNA-binding protein
orf01445	ABC transporter ATP-binding protein
orf01446	transmembrane transport protein
orf01447	DegT/DnrJ/EryC1/StrS aminotransferase
orf01448	oxidoreductase domain-containing protein
orf01449	glycosyl transferase, NDP-D-desosamine: 3-L-mycarosyl erythronolide B
orf01450	cytochrome P450 oxidoreductase
orf01451	eryBIII NDP-4-keto-2,6-dideoxyhexose 3-C-methyltransferase
orf01452	glycosyl transferase, NDP-D-desosamine: 3-L-mycarosyl erythronolide B
orf01453	TDP-desosamine-N-dimethyltransferase
orf01454	dTDP-4-keto-6-deoxy-L-hexose2,3-dehydratase
orf01455	dehydratase
orf01456	dTDP-glucose synthase
orf01457	AknK
orf01458	proline iminopeptidase
orf01459	conserved hypothetical protein
orf01460	aminotransferase, class I and II
orf01461	AMP-dependent synthetase and ligase
orf01462	conserved hypothetical protein
orf01463	AMP-dependent synthetase and ligase
orf01464	cytochrome P450
orf01465	beta-ketoacyl synthase
orf01466	hypothetical protein
orf01467	NapC
orf01468	modular polyketide synthase
orf01469	polyketide synthase
orf01470	hypothetical protein
orf01471	beta-ketoacyl synthase
orf01472	NapC
orf01473	beta-ketoacyl synthase
orf01474	thioesterase
orf01475	conserved hypothetical protein
orf01476	ABC transporter ATP-binding protein
orf01477	regulatory protein, TetR
orf01478	polyketide synthase type I
orf01479	LOW QUALITY PROTEIN: modular polyketide synthase
orf01480	conserved hypothetical protein
orf01481	3-hydroxybutyryl-CoA dehydrogenase
orf01482	3-oxoacyl-[acyl-carrier-protein synthase III]
orf01483	crotonyl-CoA reductase
orf01484	LOW QUALITY PROTEIN: polyketide synthase
orf01485	putative LmbE-like protein
orf01486	UDP-glucose/GDP-mannose dehydrogenase
orf01487	nucleoside-diphosphate-sugar epimerase (UDP-glucose 4-epimerase)
orf01488	regulatory protein
orf01489	thymidine kinase
orf01490	putative phosphodiesterase
orf01491	conserved hypothetical protein
orf01492	acyl-CoA synthetase
orf01493	putative phosphocarrier protein HPr
orf01494	GntR family transcriptional regulator
orf01495	M23 family secreted peptidase
orf01496	M16 family peptidase
orf01497	zinc protease
orf01498	hypothetical protein
orf01499	DNA topoisomerase IV subunit A
orf01500	putative ATP/GTP-binding protein
orf01501	putative citrate synthase
orf01502	putative citrate synthase-like protein
orf01503	LacI family transcriptional regulator
orf01504	putative two-component system sensor kinase
orf01505	predicted protein
orf01506	putative two-component system response regulator
orf01507	hypothetical protein
orf01508	putative sodium:solute symporter
orf01509	predicted protein
orf01510	DNA topoisomerase IV subunit B
orf01511	conserved hypothetical protein
orf01512	putative trypsin-like protease
orf01513(hrdB)	LOW QUALITY PROTEIN: RNA polymerase sigma factor RpoD
orf01514	sporulation transcription factor
orf01515	ABC transporter
orf01516	putative DNA hydrolase
orf01517	conserved hypothetical protein
orf01518	ATP-dependent DNA helicase
orf01519	conserved hypothetical protein
orf01520	conserved hypothetical protein
orf01521	ribonuclease HII
orf01522	conserved hypothetical protein
orf01523	putative hydrolase
orf01524	conserved hypothetical protein
orf01525	conserved hypothetical protein
orf01526	conserved hypothetical protein
orf01527	conserved hypothetical protein
orf01528	putative TerD-family protein
orf01529	hypothetical protein
orf01530	vitamin B12-dependent ribonucleotide reductase
orf01531	transcriptional regulator NrdR
orf01532	LexA repressor
orf01533	putative ATP-dependent helicase
orf01534	conserved hypothetical protein
orf01535	conserved hypothetical protein
orf01536	conserved hypothetical protein
orf01537	putative class III aminotransferase
orf01538	putative secreted protein
orf01539	secreted protein
orf01540	putative ATP/GTP-binding protein
orf01541	putative metallopeptidase
orf01542	putative ppGpp synthetase/hydrolase
orf01543	diaminopimelate epimerase
orf01544	transmembrane protein
orf01545	conserved hypothetical protein
orf01546	tRNA delta(2)-isopentenylpyrophosphate transferase
orf01547	conserved hypothetical protein
orf01548	putative secreted protein
orf01549	RNA modification enzyme
orf01550	putative two-component system sensor kinase
orf01551	putative two-component system response regulator
orf01552	hypothetical protein
orf01553	putative glutamate ABC transporter ATP-binding protein
orf01554	putative glutamate ABC transporter substrate-binding protein
orf01555	putative glutamate ABC transporter permease protein
orf01556	putative glutamate ABC transporter permease protein
orf01557	putative monooxygenase
orf01558	putative cysteine dioxygenase
orf01559	conserved hypothetical protein
orf01560	conserved hypothetical protein
orf01561	recombination regulator RecX
orf01562	recombinase A
orf01563	riboflavin biosynthesis protein RibD
orf01564	putative oxidoreductase
orf01565	conserved hypothetical protein
orf01566	conserved hypothetical protein
orf01567	conserved hypothetical protein
orf01568	conserved hypothetical protein
orf01569	conserved hypothetical protein
orf01570	AraC family transcriptional regulator
orf01571	putative ATP-dependent DNA helicase
orf01572	endonuclease VIII and DNA N-glycosylase with an AP lyase activity
orf01573	putative 3-oxoacyl-ACP reductase
orf01574	conserved hypothetical protein
orf01575	conserved hypothetical protein
orf01576	conserved hypothetical protein
orf01577	putative competence-damage inducible protein
orf01578	putative phosphatidylglycerophosphate synthase
orf01579	conserved hypothetical protein
orf01580	conserved hypothetical protein
orf01581	putative FtsK/SpoIIIE family protein
orf01582	putative two-component system response regulator
orf01583	putative two-component system sensor kinase
orf01584	hypothetical protein
orf01585	conserved hypothetical protein
orf01586	conserved hypothetical protein
orf01587	dihydrodipicolinate synthase
orf01588	FAD-dependent thymidylate synthase
orf01589	predicted protein
orf01590	conserved hypothetical protein
orf01591	conserved hypothetical protein
orf01592	dihydrodipicolinate reductase
orf01593	putative protease
orf01594	polynucleotide phosphorylase/polyadenylase
orf01595	30S ribosomal protein S15
orf01596	conserved hypothetical protein
orf01597	putative FtsK/SpoIIIE family protein
orf01598	hypothetical protein
orf01599	conserved hypothetical protein
orf01600	conserved hypothetical protein
orf01601	putative secreted subtilisin-like serine protease
orf01602	conserved hypothetical protein
orf01603	conserved hypothetical protein
orf01604	putative secreted subtilisin-like serine protease
orf01605	conserved hypothetical protein
orf01606	conserved hypothetical protein
orf01607	conserved hypothetical protein
orf01608	putative BldB protein
orf01609	conserved hypothetical protein
orf01610	putative oligopeptide ABC transporter solute-binding protein
orf01611	putative oligopeptide ABC transporter permease protein
orf01612	putative oligopeptide ABC transporter permease protein
orf01613	putative oligopeptide ABC transporter ATP-binding protein
orf01614	putative oligopeptide ABC transporter ATP-binding protein
orf01615	bifunctional deaminase-reductase domain protein
orf01616	ArsR family transcriptional regulator
orf01617	major facilitator superfamily permease
orf01618	putative xanthine dehydrogenase
orf01619	bifunctional riboflavin kinase/FMN adenylyltransferase
orf01620	conserved hypothetical protein
orf01621	tRNA pseudouridine synthase B
orf01622	ribosome-binding factor A
orf01623	conserved hypothetical protein
orf01624	translation initiation factor IF-2
orf01625	hypothetical protein
orf01626	conserved hypothetical protein
orf01627	transcription elongation factor NusA
orf01628	conserved hypothetical protein
orf01629	conserved hypothetical protein
orf01630	conserved hypothetical protein
orf01631	phosphotransferase
orf01632	prolyl-tRNA synthetase
orf01633	putative acetyltransferase
orf01634	putative acetyltransferase
orf01635	4-hydroxy-3-methylbut-2-en-1-yl diphosphate synthase
orf01636	putative metalloprotease
orf01637	1-deoxy-D-xylulose 5-phosphate reductoisomerase
orf01638	putative 5-enolpyruvylshikimate-3-phosphate synthase
orf01639	putative acyl-CoA dehydrogenase
orf01640	putative aldehyde dehydrogenase
orf01641	regulatory protein
orf01642	putative ATP/GTP-binding protein
orf01643	hypothetical protein
orf01644	4-aminobutyrate aminotransferase
orf01645	conserved hypothetical protein
orf01646	chitinase II
orf01647	conserved hypothetical protein
orf01648	oxidoreductase
orf01649	putative polyamine ABC transporter permease protein
orf01650	putative polyamine ABC transporter ATP-binding protein
orf01651	putative polyamine ABC transporter permease protein
orf01652	gamma-aminobutyraldehyde dehydrogenase
orf01653	putative polyamine ABC transporter substrate-binding protein
orf01654	conserved hypothetical protein
orf01655	conserved hypothetical protein
orf01656	adenosine deaminase
orf01657	putative glycerophosphoryl diester phosphodiesterase
orf01658	conserved hypothetical protein
orf01659	conserved hypothetical protein
orf01660	putative polyamine ABC transporter substrate-binding protein
orf01661	putative aldehyde dehydrogenase
orf01662	AsnC family transcriptional regulator
orf01663	conserved hypothetical protein
orf01664	ABC transporter ATP-binding protein
orf01665	conserved hypothetical protein
orf01666	conserved hypothetical protein
orf01667	putative glycosyl transferase
orf01668	conserved hypothetical protein
orf01669	putative two-component system sensor kinase
orf01670	putative two-component system response regulator
orf01671	putative ABC transporter ATP-binding protein
orf01672	putative ABC transporter permease protein
orf01673	putative ABC transporter substrate-binding protein
orf01674	conserved hypothetical protein
orf01675	phosphatidate cytidylyltransferase
orf01676	ribosome recycling factor
orf01677	hypothetical protein
orf01678	uridylate kinase
orf01679	elongation factor Ts
orf01680	ribosomal protein S2
orf01681	M23 family peptidase
orf01682	TetR family transcriptional regulator
orf01683	RNA polymerase sigma factor WhiG
orf01684	DNA processing Smf-family protein
orf01685	putative magnesium chelatase
orf01686	conserved hypothetical protein
orf01687	conserved hypothetical protein
orf01688	conserved hypothetical protein
orf01689	putative signal peptidase I
orf01690	putative signal peptidase I
orf01691	signal peptidase I
orf01692	signal peptidase
orf01693	50S ribosomal protein L19
orf01694	16S rRNA-processing protein
orf01695	tRNA (guanine-N1)-methyltransferase
orf01696	30S ribosomal protein S16
orf01697	conserved hypothetical protein
orf01698	conserved hypothetical protein
orf01699	signal recognition particle protein
orf01700	PII uridylyl-transferase
orf01701	putative nitrogen regulatory protein P-II
orf01702	putative ammonium transporter
orf01703	NsdA
orf01704	Bifunctional DNA primase/polymerase
orf01705	signal recognition particle receptor FtsY
orf01706	putative monooxygenase
orf01707	putative glucose transporter
orf01708	chromosome segregation protein
orf01709	hypothetical protein
orf01710	conserved hypothetical protein
orf01711	conserved hypothetical protein
orf01712	acylphosphatase
orf01713	conserved hypothetical protein
orf01714	putative transcriptional regulator
orf01715	formamidopyrimidine-DNA glycosylase
orf01716	ribonuclease III
orf01717	50S ribosomal protein L32
orf01718	conserved hypothetical protein
orf01719	conserved hypothetical protein
orf01720	phosphopantetheine adenylyltransferase
orf01721	putative RNA methylase
orf01722	predicted protein
orf01723	ATP-dependent DNA helicase RecG
orf01724	putative dihydroxyacetone kinase
orf01725	50S ribosomal protein L28
orf01726	putative phosphomethylpyrimidine kinase
orf01727	thiamine monophosphate kinase
orf01728	conserved hypothetical protein
orf01729	conserved hypothetical protein
orf01730	D-alanyl-alanine synthetase A
orf01731	NAD(P)H-dependent glycerol-3-phosphate dehydrogenase
orf01732	putative 1-acylglycerol-3-phosphate O-acyltransferase
orf01733	conserved hypothetical protein
orf01734	conserved hypothetical protein
orf01735	putative histone-like DNA-binding protein
orf01736	conserved hypothetical protein
orf01737	isopropylmalate isomerase small subunit
orf01738	isopropylmalate isomerase large subunit
orf01739	IclR family transcriptional regulator
orf01740	conserved hypothetical protein
orf01741	transcriptional regulator
orf01742	hydrolase
orf01743	glutamyl-tRNA synthetase
orf01744	putative fumarylacetoacetate (FAA) hydrolase family protein
orf01745	conserved hypothetical protein
orf01746	LOW QUALITY PROTEIN: sensor-like histidine kinase
orf01747	conserved hypothetical protein
orf01748	conserved hypothetical protein
orf01749	ATP binding protein
orf01750	putative sensor-like histidine kinase
orf01751	hypothetical protein
orf01752	conserved hypothetical protein
orf01753	conserved hypothetical protein
orf01754	ATP-binding protein
orf01755	conserved hypothetical protein
orf01756	putative methylmalonyl-CoA decarboxylase alpha subunit
orf01757	predicted protein
orf01758	conserved hypothetical protein
orf01759	beta-1,3-glucanase
orf01760	conserved hypothetical protein
orf01761	conserved hypothetical protein
orf01762	conserved hypothetical protein
orf01763	putative transmembrane transport protein
orf01764	LOW QUALITY PROTEIN: ABC transporter
orf01765	putative ABC transporter ATP-binding protein
orf01766	GntR family transcriptional regulator
orf01767	putative Fe3+-siderophore ABC transporter substrate-binding protein
orf01768	ABC-transport system
orf01769	iron ABC transporter
orf01770	iron ABC transporter
orf01771	putative pyridoxamine 5'-phosphate oxidase-related protein
orf01772	predicted protein
orf01773	conserved hypothetical protein
orf01774	glyoxalase/bleomycin resistance protein/dioxygenase
orf01775	conserved hypothetical protein
orf01776	putative acetyltransferase
orf01777	putative catalase
orf01778	conserved hypothetical protein
orf01779	bifunctional deaminase-reductase domain protein
orf01780	putative reductase
orf01781	conserved hypothetical protein
orf01782	DNA-binding protein
orf01783	conserved hypothetical protein
orf01784	AraC family transcriptional regulator
orf01785	6-phosphogluconate dehydrogenase NAD-binding
orf01786	TetR family transcriptional regulator
orf01787	ornithine cyclodeaminase/mu-crystallin
orf01788	conserved hypothetical protein
orf01789	predicted protein
orf01790	conserved hypothetical protein
orf01791	glycosyl hydrolase
orf01792	putative beta-glucosidase
orf01793	putative ABC transporter permease protein
orf01794	oligopeptide/dipeptide ABC transporter
orf01795	putative ABC transporter ATP-binding protein
orf01796	putative ABC transporter permease protein
orf01797	putative ABC transporter substrate-binding protein
orf01798	LacI family transcriptional regulator
orf01799	putative alpha-isopropylmalate/homocitrate synthase family transferase
orf01800	putative peptidylarginine deiminase
orf01801	TetR family transcriptional regulator
orf01802	branched-chain amino acid aminotransferase
orf01803	3-isopropylmalate dehydrogenase
orf01804	conserved hypothetical protein
orf01805	putative aminoglycoside 2-N-acetyltransferase
orf01806	glutamyl endopeptidase II
orf01807	putative proline dehydrogenase
orf01808	putative aldehyde dehydrogenase
orf01809	transcriptional regulator
orf01810	putative NCS1 family transporter
orf01811	TetR family transcriptional regulator
orf01812	amidohydrolase family protein
orf01813	putative undecaprenyl pyrophosphate synthetase
orf01814	conserved hypothetical protein
orf01815	conserved hypothetical protein
orf01816	conserved hypothetical protein
orf01817	putative regulator protein
orf01818	predicted protein
orf01819	D-3-phosphoglycerate dehydrogenase
orf01820	ketol-acid reductoisomerase
orf01821	acetolactate synthase 3 regulatory subunit
orf01822	acetolactate synthase 1 catalytic subunit
orf01823	putative integral membrane phosphodiesterase
orf01824	putative oxidoreductase
orf01825	2-hydroxyacid family dehydrogenase
orf01826	putative oxidoreductase
orf01827	conserved hypothetical protein
orf01828	conserved hypothetical protein
orf01829	LuxR-family transcriptional regulator
orf01830	conserved hypothetical protein
orf01831	acetyltransferase
orf01832	putative transmembrane transport protein
orf01833	putative non-hemolytic phospholipase C
orf01834	putative membrane efflux protein
orf01835	conserved hypothetical protein
orf01836	aspartyl/glutamyl-tRNA amidotransferase subunit B
orf01837	aspartyl/glutamyl-tRNA amidotransferase subunit A
orf01838	aspartyl/glutamyl-tRNA amidotransferase subunit C
orf01839	putative phosphodiesterase
orf01840	NAD-dependent DNA ligase LigA
orf01841	conserved hypothetical protein
orf01842	short chain dehydrogenase
orf01843	conserved hypothetical protein
orf01844	conserved hypothetical protein
orf01845	conserved hypothetical protein
orf01846	tRNA (5-methylaminomethyl-2-thiouridylate)-methyltransferase
orf01847	putative N-acetylmuramoyl-L-alanine amidase
orf01848	putative pyridoxal-phosphate-dependent aminotransferase
orf01849	conserved hypothetical protein
orf01850	conserved hypothetical protein
orf01851	TetR family transcriptional regulator
orf01852	conserved hypothetical protein
orf01853	MerR family transcriptional regulator
orf01854	conserved hypothetical protein
orf01855	conserved hypothetical protein
orf01856	IS116/IS110/IS902 family transposase
orf01857	conserved hypothetical protein
orf01858	oligopeptide/dipeptide ABC transporter, ATPase subunit
orf01859	putative dipeptide ABC transporter ATP-binding protein
orf01860	putative dipeptide ABC transporter permease protein
orf01861	putative dipeptide ABC transporter permease protein
orf01862	putative dipeptide ABC transporter substrate-binding protein
orf01863	conserved hypothetical protein
orf01864	conserved hypothetical protein
orf01865	putative ATP/GTP-binding protein
orf01866	glycine cleavage system aminomethyltransferase T
orf01867	putative glycine cleavage system protein H
orf01868	serine hydroxymethyltransferase
orf01869	putative L-serine dehydratase
orf01870	AMP-dependent synthetase and ligase
orf01871	holo-(acyl-carrier-protein) synthase
orf01872	multi anti extrusion protein MatE
orf01873	conserved hypothetical protein
orf01874	acyl-CoA dehydrogenase domain-containing protein
orf01875	conserved hypothetical protein
orf01876	3-oxoacyl-(ACP) synthase III
orf01877	conserved hypothetical protein
orf01878	phosphopantetheine-binding protein
orf01879	Orn/DAP/Arg decarboxylase 2
orf01880	conserved hypothetical protein
orf01881	conserved hypothetical protein
orf01882	hypothetical protein
orf01883	conserved hypothetical protein
orf01884	HAD family hydrolase
orf01885	conserved hypothetical protein
orf01886	transcriptional regulator
orf01887	putative 3-oxoacyl-ACP synthase II
orf01888	conserved hypothetical protein
orf01889	putative 3-oxoacyl-ACP synthase III
orf01890	large transcriptional regulator
orf01891	conserved hypothetical protein
orf01892	oligopeptide binding protein
orf01893	putative serine protease
orf01894	WD-40 repeat-containing protein
orf01895	conserved hypothetical protein
orf01896	putative arginine/ornithine antiporter
orf01897	arginine deiminase
orf01898	AAA ATPase
orf01899	conserved hypothetical protein
orf01900	conserved hypothetical protein
orf01901	LuxR family transcriptional regulator
orf01902	conserved hypothetical protein
orf01903	putative phage tail sheath protein
orf01904	conserved hypothetical protein
orf01905	conserved hypothetical protein
orf01906	conserved hypothetical protein
orf01907	conserved hypothetical protein
orf01908	conserved hypothetical protein
orf01909	conserved hypothetical protein
orf01910	conserved hypothetical protein
orf01911	conserved hypothetical protein
orf01912	conserved hypothetical protein
orf01913	conserved hypothetical protein
orf01914	conserved hypothetical protein
orf01915	predicted protein
orf01916	terpene cyclase
orf01917	conserved hypothetical protein
orf01918	putative carboxylesterase
orf01919	conserved hypothetical protein
orf01920	putative calmodulin-like protein
orf01921	putative polysaccharide deacetylase
orf01922	regulatory protein
orf01923	conserved hypothetical protein
orf01924	enoyl-CoA hydratase
orf01925	lipoprotein
orf01926	putative lipoprotein
orf01927	putative glycosyl hydrolase
orf01928	two-component system response regulator
orf01929	two-component system sensor kinase
orf01930	putative ABC transporter permease protein
orf01931	ABC transporter, ATP-binding subunit
orf01932	hypothetical protein
orf01933	ABC transporter ATP-binding protein
orf01934	putative ABC transporter ATPase and permease component
orf01935	diacylglycerol kinase
orf01936	integral membrane protein
orf01937	conserved hypothetical protein
orf01938	secreted protein
orf01939	predicted protein
orf01940	conserved hypothetical protein
orf01941	putative monooxygenase
orf01942	conserved hypothetical protein
orf01943	metalloendopeptidase griselysin
orf01944	conserved hypothetical protein
orf01945	putative glycogen phosphorylase
orf01946	alpha-amylase
orf01947	putative trehalose synthase
orf01948	putative pep2 protein
orf01949	1,4-alpha-glucan-branching enzyme
orf01950	putative dehydrogenase
orf01951	putative thioredoxin
orf01952	MerR-family transcriptional regulator
orf01953	conserved hypothetical protein
orf01954	putative sodium:dicarboxylate symporter
orf01955	putative two-component system sensor kinase
orf01956	putative two-component system response regulator
orf01957	conserved hypothetical protein
orf01958	6-phosphofructokinase
orf01959	LOW QUALITY PROTEIN: phosphate acetyltransferase
orf01960	acetate kinase
orf01961	putative pyruvate kinase
orf01962	conserved hypothetical protein
orf01963	RNA polymerase sigma factor
orf01964	secreted pectate lyase
orf01965	conserved hypothetical protein
orf01966	conserved hypothetical protein
orf01967	putative cholesterol esterase
orf01968	putative thioredoxin
orf01969	TetR family transcriptional regulator
orf01970	cellulase CelA
orf01971	putative isobutyryl-CoA mutase, chain A
orf01972	conserved hypothetical protein
orf01973	MarR family transcriptional regulator
orf01974	major facilitator superfamily permease
orf01975	ArsR family transcriptional regulator
orf01976	putative secreted endoglucanase
orf01977	conserved hypothetical protein
orf01978	RNA polymerase ECF-subfamily sigma factor
orf01979	putative secreted protein
orf01980	putative glycosyl transferase
orf01981	conserved hypothetical protein
orf01982	conserved hypothetical protein
orf01983	conserved hypothetical protein
orf01984	conserved hypothetical protein
orf01985	conserved hypothetical protein
orf01986	MarR family transcriptional regulator
orf01987	putative two-component system sensor kinase
orf01988	response regulator
orf01989	predicted protein
orf01990	putative transport system kinase
orf01991	thiolase FadA
orf01992	conserved hypothetical protein
orf01993	hypothetical protein
orf01994	large Ala/Glu-rich protein
orf01995	putative large Ala/Glu-rich protein
orf01996	putative cellulose-binding protein
orf01997	ABC transporter ATP-binding protein
orf01998	putative ABC transporter permease protein
orf01999	putative ABC transporter ATP-binding protein
[truncated: 5,085 more rows]

## Sheet: SW-RNA
RNA	Start	Stop	Length (bp)	Product
rRNA_01	1828858	1828973	116	5s_rRNA
rRNA_02	1829054	1832177	3124	23s_rRNA
rRNA_03	1832481	1833996	1516	16s_rRNA
rRNA_04	4300124	4301639	1516	16s_rRNA
rRNA_05	4301943	4305066	3124	23s_rRNA
rRNA_06	4305147	4305262	116	5s_rRNA
rRNA_07	4588401	4589916	1516	16s_rRNA
rRNA_08	4590220	4593343	3124	23s_rRNA
rRNA_09	4593424	4593539	116	5s_rRNA
rRNA_10	5080768	5082283	1516	16s_rRNA
rRNA_11	5082587	5085710	3124	23s_rRNA
rRNA_12	5085791	5085906	116	5s_rRNA
rRNA_13	6596740	6598255	1516	16s_rRNA
rRNA_14	6598559	6601682	3124	23s_rRNA
rRNA_15	6601796	6601911	116	5s_rRNA
rRNA_16	7082333	7083848	1516	16s_rRNA
rRNA_17	7084152	7087275	3124	23s_rRNA
rRNA_18	7087358	7087473	116	5s_rRNA
tRNA_01	147354	147429	75	tRNA-Trp-CCA
tRNA_02	603736	603663	73	tRNA-Pro-GGG
tRNA_03	642565	642492	73	tRNA-Pro-GGG
tRNA_04	865723	865636	87	tRNA-Leu-GAG
tRNA_05	1828687	1828612	75	tRNA-Thr-GGT
tRNA_06	2002025	2001950	75	tRNA-Glu-CTC
tRNA_07	2002117	2002046	71	tRNA-Gln-CTG
tRNA_08	2002202	2002130	72	tRNA-Glu-CTC
tRNA_09	2002337	2002265	72	tRNA-Glu-CTC
tRNA_10	2002446	2002375	71	tRNA-Gln-CTG
tRNA_11	2355768	2355839	71	tRNA-Arg-CCG
tRNA_12	2500527	2500454	73	tRNA-Met-CAT
tRNA_13	2503041	2502968	73	tRNA-Met-CAT
tRNA_14	3137679	3137604	75	tRNA-Trp-CCA
tRNA_15	3146375	3146300	75	tRNA-Met-CAT
tRNA_16	3146493	3146421	72	tRNA-Thr-GGT
tRNA_17	3148892	3148811	81	tRNA-Tyr-GTA
tRNA_18	3580035	3579962	73	tRNA-Thr-CGT
tRNA_19	3631826	3631899	73	tRNA-Pro-CGG
tRNA_20	3748248	3748321	73	tRNA-Gly-CCC
tRNA_21	3877404	3877491	87	tRNA-Ser-CGA
tRNA_22	3916835	3916763	72	tRNA-Arg-ACG
tRNA_23	3917141	3917051	90	tRNA-Ser-GCT
tRNA_24	3939207	3939121	86	tRNA-Ser-TGA
tRNA_25	4052053	4052129	76	tRNA-Ile-GAT
tRNA_26	4058228	4058300	72	tRNA-Ala-TGC
tRNA_27	4076435	4076520	85	tRNA-Leu-CAG
tRNA_28	4198963	4198876	87	tRNA-Ser-GGA
tRNA_29	4207848	4207773	75	tRNA-Gly-GCC
tRNA_30	4211971	4211899	72	tRNA-Gly-GCC
tRNA_31	4227178	4227104	74	tRNA-Asp-GTC
tRNA_32	4260944	4260871	73	tRNA-Phe-GAA
tRNA_33	4261041	4260967	74	tRNA-Asp-GTC
tRNA_34	4261152	4261080	72	tRNA-Glu-TTC
tRNA_35	4267797	4267873	76	tRNA-Lys-TTT
tRNA_36	4277001	4277074	73	tRNA-Met-CAT
tRNA_37	4418670	4418743	73	tRNA-Thr-TGT
tRNA_38	4754053	4753981	72	tRNA-Arg-CCT
tRNA_39	4796111	4796187	76	tRNA-Ala-CGC
tRNA_40	4915920	4915848	72	tRNA-Gln-TTG
tRNA_41	4980279	4980364	85	tRNA-Leu-TAA
tRNA_42	5202775	5202701	74	tRNA-Cys-GCA
tRNA_43	5245297	5245211	86	tRNA-Leu-TAG
tRNA_44	5299815	5299742	73	tRNA-Lys-CTT
tRNA_45	5306205	5306129	76	tRNA-Lys-CTT
tRNA_46	5318888	5318815	73	tRNA-Lys-CTT
tRNA_47	5373589	5373517	72	tRNA-His-GTG
tRNA_48	5596334	5596259	75	tRNA-Arg-TCT
tRNA_49	5689513	5689440	73	tRNA-Gly-TCC
tRNA_50	5689703	5689779	76	tRNA-Pro-TGG
tRNA_51	5747048	5747120	72	tRNA-Ala-GGC
tRNA_52	5751636	5751708	72	tRNA-Ala-GGC
tRNA_53	5879126	5879198	72	tRNA-Asn-GTT
tRNA_54	5879204	5879276	72	tRNA-Asn-GTT
tRNA_55	5879512	5879588	76	tRNA-Met-CAT
tRNA_56	5952876	5952950	74	tRNA-Val-TAC
tRNA_57	6394212	6394138	74	tRNA-Leu-CAA
tRNA_58	6737716	6737629	87	tRNA-Leu-GAG
tRNA_59	6906685	6906611	74	tRNA-Val-GAC
tRNA_60	6906790	6906719	71	tRNA-Val-GAC
tRNA_61	6906898	6906827	71	tRNA-Val-GAC
tRNA_62	6906973	6906900	73	tRNA-Cys-GCA
tRNA_63	6907084	6907012	72	tRNA-Gly-GCC
tRNA_64	6913542	6913616	74	tRNA-Val-CAC
tRNA_65	6916528	6916602	74	tRNA-Val-CAC

## Sheet: SW-plasmid
Gene	Contig	Start	Stop	Length(bp)	Product	Best Hit Organism	KO	COG	COG Class
orf07085	SW-plasmid1	1	210	210	hypothetical protein
orf07086	SW-plasmid1	1240	935	304	hypothetical protein
orf07087	SW-plasmid1	1675	1833	159	hypothetical protein
orf07088	SW-plasmid1	2235	1795	439	hypothetical protein			COG5373	Function unknown
orf07089	SW-plasmid1	983	171	811	conserved hypothetical protein	Burkholderia pseudomallei 1710b
orf07090	SW-plasmid1	2290	2853	564	hypothetical protein
orf07091	SW-plasmid1	3202	2834	367	hypothetical protein
orf07092	SW-plasmid1	4036	3215	820	hypothetical protein
orf07093	SW-plasmid1	4480	4082	397	hypothetical protein
orf07094	SW-plasmid1	4783	4670	112	hypothetical protein
orf07095	SW-plasmid1	5233	4925	307	hypothetical protein
orf07096	SW-plasmid1	5482	5243	238	hypothetical protein
orf07097	SW-plasmid1	6298	5810	487	hypothetical protein
orf07098	SW-plasmid1	6655	6509	145	hypothetical protein
orf07099	SW-plasmid1	7732	6746	985	hypothetical protein
orf07100	SW-plasmid2	1	2814	2814	conserved hypothetical protein	Stigmatella aurantiaca DW4/3-1
orf07101	SW-plasmid2	3295	5883	2589	probable non-ribosomal peptide synthetase	Pseudomonas aeruginosa NCMG1179
orf07102	SW-plasmid2	5970	9074	3105	conserved hypothetical protein	Burkholderia pseudomallei 1710b
orf07103	SW-plasmid2	10035	14756	4722	conserved hypothetical protein	Ricinus communis
orf07104	SW-plasmid3	1	3267	3267	rifamycin polyketide synthase	Streptomyces roseosporus NRRL 15998		COG3321	Secondary metabolites biosynthesis
orf07105	SW-plasmid3	39	3333	3295	hypothetical protein
