# Supplementary material for: Crotonylation of key metabolic enzymes regulates carbon catabolite repression in Streptomyces roseosporus
Source: Commun Biol. 2020 Apr 24;3:192. doi: 10.1038/s42003-020-0924-2 (PMC7181814; doi:10.1038/s42003-020-0924-2)
Supplement: Supplementary file 5 — Supplementary Data 3 [file 42003_2020_924_MOESM5_ESM.xlsx]

## Sheet: Site_ident
Protein accession	Position	Protein description	Modified sequence
orf00002	196	Telomere-binding protein TapR3	ESGLGAAK(1)LNR
orf00052	292	Pirin domain-containing protein	QDWK(1)EQSER
orf00064	213	DeoR family transcriptional regulator	VMLMDHTK(1)LAR
orf00064	195	DeoR family transcriptional regulator	TAYHQEQDVVLVK(1)R
orf00080	130	---	IPLVK(1)VSDLEK
orf00081	59	Tellurium resistance protein	TELK(1)SGAYR
orf00081	55	Tellurium resistance protein	SQLGSLK(1)TELK
orf00085	54	TetR family transcriptional regulator	NAHDLK(1)TR
orf00089	55	2,5-didehydrogluconate reductase	HIDTAQMYGNEK(1)EVGQAVR
orf00097	5	Antibiotic biosynthesis monooxygenase	SVVK(1)INVLTVPQEQR
orf00098	3868	Polyketide synthase (Fragment)	LK(1)ELADGLVER
orf00098	3194	Polyketide synthase (Fragment)	LEK(1)QGGPLPR
orf00099	12	---	LAK(1)VPFVELADGR
orf00101	439	VWA containing CoxE family protein	FK(1)ALGTPVVSGHINK
orf00101	212	VWA containing CoxE family protein	DK(1)GNLSGVALANAK
orf00102	238	ATPase family protein	K(1)SEAEIVR
orf00102	237	ATPase family protein	IPVVTNK(1)K
orf00102	59	ATPase family protein	EISQK(1)WFGDR
orf00102	37	ATPase family protein	LSPK(1)MVR
orf00102	223	ATPase family protein	GVNDLSSALK(1)R
orf00103	526	---	LAPLELK(1)LQQR
orf00123	165	Valosin containing protein-1	LYGK(1)SLR
orf00128	90	SUA5/YciO/YrdC/YwlC family protein	AVK(1)AATPGSYTFILPATK
orf00137	127	Aldo/keto reductase	SIEDSLK(1)R
orf00137	265	Aldo/keto reductase	LK(1)ALAEQHGIGIK
orf00137	97	Aldo/keto reductase	DLGEK(1)GGLFEHGRPNK
orf00137	260	Aldo/keto reductase	APADIVAK(1)VER
orf00155	86	---	LVVK(1)DADGDGK
orf00160	22	Pyridoxamine 5'-phosphate oxidase	TAK(1)VSTVR
orf00164	42	Sec-independent protein translocase protein TatA	ILK(1)SEAR
orf00164	36	Sec-independent protein translocase protein TatA	ALGK(1)SMR
orf00165	7	Tellurium resistance protein	GVTLAK(1)GGNVSLSK
orf00165	168	Tellurium resistance protein	HGAEWK(1)FR
orf00175	236	Aldehyde dehydrogenase	VAK(1)IAFTGETTTGR
orf00200	129	---	MLK(1)LAADR
orf00217	7	Cold shock protein scoF	ASGTVK(1)WFNSEK
orf00231	205	Ferredoxin-NADP(+) reductase	GPAQAK(1)FSPMELR
orf00231	189	Ferredoxin-NADP(+) reductase	QNK(1)ALEVHVFGR
orf00231	73	Ferredoxin-NADP(+) reductase	ALHQVLDK(1)PQIR
orf00256	105	XP55	FSDGK(1)AFGAK
orf00259	388	Pimeloyl-CoA dehydrogenase, large subunit	NDK(1)DVAWK
orf00261	159	Dehydrogenase	AAGAK(1)VIGVVGGPDK
orf00261	219	Dehydrogenase	STK(1)CIAFEGR
orf00261	194	Dehydrogenase	SEDIVAAVK(1)EATGGR
orf00261	169	Dehydrogenase	VIGVVGGPDK(1)AAVAR
orf00264	54	Rhodanese domain-containing protein (Fragment)	LPDALPALK(1)SASAR
orf00266	130	2,5-diketo-D-gluconic acid reductase	ALEK(1)LAADGR
orf00266	214	2,5-diketo-D-gluconic acid reductase	HGK(1)SPAQVVLR
orf00310	98	Binding-protein-dependent transport lipoprotein	GVK(1)DIGTR
orf00310	172	Binding-protein-dependent transport lipoprotein	AK(1)SEIDSFR
orf00310	36	Binding-protein-dependent transport lipoprotein	KESAGDK(1)AVTVTDSR
orf00310	291	Binding-protein-dependent transport lipoprotein	SLPFVK(1)NDEVHR
orf00310	186	Binding-protein-dependent transport lipoprotein	AVADGK(1)K
orf00310	285	Binding-protein-dependent transport lipoprotein	DNAVWK(1)SLPFVK
orf00345	151	Phosphopantetheinyl transferase PptA	ILFSAK(1)ESVFK
orf00365	107	ATPase family protein	LLIEQK(1)FVGER
orf00366	150	---	AGAAK(1)EGFDELGTR
orf00367	36	---	LK(1)DDPAVVGLR
orf00370	119	Thioredoxin	SVEEQK(1)R
orf00371	179	Oxidoreductase	EATSAK(1)EAPGR
orf00374	70	---	GK(1)DRPVLVVAR
orf00376	33	Glutamate--cysteine ligase EgtA	GICFK(1)TGPPR
orf00379	93	Histidine N-alpha-methyltransferase	TVIELGSGSSEK(1)TR
orf00384	270	Oxygenase	TMAAK(1)ER
orf00387	110	Succinate dehydrogenase/fumarate reductase iron-sulfur subunit	ASAFPVIK(1)DLVVDR
orf00388	567	Succinate dehydrogenase flavoprotein subunit	VPGTGEQFNQSLEK(1)ANR
orf00388	540	Succinate dehydrogenase flavoprotein subunit	ALAK(1)IPEIR
orf00390	12	Cytochrome b subunit	TLWDSTVGK(1)K
orf00392	212	---	EEAAGTVGVYK(1)NIR
orf00415	162	Formamidopyrimidine-DNA glycosylase	QIK(1)GALR
orf00424	86	Dehydrogenase	AAK(1)TAHDR
orf00428	31	Two-component system response regulator	EAFEDNK(1)IR
orf00482	74	Arsenical-resistance protein	YDK(1)LDVVTR
orf00484	101	Arsenate reductase (Thioredoxin)	YLDWK(1)LEDPAGQGVAAVR
orf00484	129	Arsenate reductase (Thioredoxin)	AMVEGLIK(1)EIAPETSK
orf00497	483	Integral membrane transporter	VTIVGLNK(1)ASAEMHGK
orf00497	10	Integral membrane transporter	STPLSAAPK(1)LR
orf00497	263	Integral membrane transporter	LVDDITDTHSNK(1)TR
orf00500	120	Ribonuclease J	LK(1)EHHIK
orf00500	297	Ribonuclease J	ELEK(1)LPDHK
orf00528	357	---	TVEK(1)AAER
orf00561	436	Transcriptional regulator	ALEEPPRPK(1)DR
orf00561	547	Transcriptional regulator	NADHLK(1)GR
orf00575	189	---	WK(1)VVTEK
orf00589	282	---	GVSDNADQDK(1)GHGFHELAAR
orf00613	408	Glyceraldehyde-3-phosphate dehydrogenase, type I	NVSLASPLK(1)R
orf00613	27	Glyceraldehyde-3-phosphate dehydrogenase, type I	EEIAESMIPIIGK(1)LHR
orf00613	254	Glyceraldehyde-3-phosphate dehydrogenase, type I	HLQPGIGK(1)VVLTAPGK
orf00613	53	Glyceraldehyde-3-phosphate dehydrogenase, type I	SVVSILK(1)THR
orf00613	150	Glyceraldehyde-3-phosphate dehydrogenase, type I	LLIEK(1)AGSGNGLR
orf00620	39	Metallo-beta-lactamase	TYFQK(1)EQR
orf00625	301	CalU2 protein	VDLSEK(1)CEPWGDR
orf00626	153	CalU1 protein	HAALK(1)SLR
orf00633	253	Conventional protein tyrosine phosphatase	YLSEGLK(1)ISPETR
orf00640	67	Polyprenyl diphosphate synthase	PSAGDGGK(1)AVR
orf00641	244	Squalene/phytoene dehydrogenase	AK(1)VGSLTR
orf00642	72	Squalene synthase HpnD	VDDIGDGELDAGTK(1)R
orf00642	292	Squalene synthase HpnD	VSLPGHEK(1)AYVAVR
orf00642	45	Squalene synthase HpnD	LLPNEK(1)R
orf00645	63	Transport permease protein	AK(1)LTAQYSQAK
orf00647	200	Transferase	AAAALK(1)FHR
orf00647	178	Transferase	HQGGLPPVK(1)EAASEPR
orf00648	103	Glycerol 1-phosphate dehydrogenase	IIDVAK(1)YAAAR
orf00648	83	Glycerol 1-phosphate dehydrogenase	LADGIK(1)GNR
orf00649	147	Nucleotide sugar-1-phosphate transferase	VLADEEMK(1)VITEEGK
orf00649	130	Nucleotide sugar-1-phosphate transferase	GQK(1)IILALDTEK
orf00649	154	Nucleotide sugar-1-phosphate transferase	VITEEGK(1)GVQR
orf00649	23	Nucleotide sugar-1-phosphate transferase	LRPYTDTLPK(1)ALVPVDGDK
orf00649	58	Nucleotide sugar-1-phosphate transferase	K(1)EAVYAR
orf00651	266	UDP-glucose 4-epimerase	AGDAPK(1)AVASAAR
orf00653	154	Efflux protein	GQK(1)ESLNVR
orf00657	212	2-ketocyclohexanecarboxyl-CoA hydrolase	SQLTQAATK(1)EFAAGR
orf00661	641	Transcription accessory protein	TATFK(1)EGVEK
orf00661	691	Transcription accessory protein	TFVK(1)DPR
orf00661	539	Transcription accessory protein	ALK(1)DVAR
orf00661	706	Transcription accessory protein	VK(1)VMDVDVPR
orf00661	406	Transcription accessory protein	LAGELIDK(1)HPELK
orf00661	96	Transcription accessory protein	AAETK(1)AR
orf00663	8	ABC transporter ATP-binding protein	TATLVAK(1)DLAAGHGDR
orf00670	274	---	AAVGLPWSAEQEK(1)R
orf00673	718	Fatty acid oxidation complex alpha-subunit	AEK(1)GETFHD
orf00673	63	Fatty acid oxidation complex alpha-subunit	GIIYTSAK(1)K
orf00673	51	Fatty acid oxidation complex alpha-subunit	AEAEK(1)DSIR
orf00673	361	Fatty acid oxidation complex alpha-subunit	GK(1)AYSEK
orf00673	202	Fatty acid oxidation complex alpha-subunit	EEMIEK(1)AR
orf00673	715	Fatty acid oxidation complex alpha-subunit	FLPPALLVEK(1)AEK
orf00673	623	Fatty acid oxidation complex alpha-subunit	EHFTK(1)PGADVPFEDMK
orf00673	73	Fatty acid oxidation complex alpha-subunit	TFFAGGDLK(1)DMIK
orf00673	634	Fatty acid oxidation complex alpha-subunit	PGADVPFEDMK(1)ER
orf00673	473	Fatty acid oxidation complex alpha-subunit	MPLVEIIK(1)GER
orf00673	223	Fatty acid oxidation complex alpha-subunit	GYK(1)IPGGTPSNPK
orf00674	273	Acetyl-CoA acetyltransferase	IDHVHHAGNSSGIVDGAALVAIGSK(1)EVGER
orf00674	196	Acetyl-CoA acetyltransferase	SVVPVK(1)DR
orf00674	340	Acetyl-CoA acetyltransferase	FVK(1)DMGLSLDK
orf00674	184	Acetyl-CoA acetyltransferase	AAAAWK(1)DGR
orf00675	352	Long-chain-acyl-CoA dehydrogenase	VAK(1)AFTDGR
orf00675	202	Long-chain-acyl-CoA dehydrogenase	NLDK(1)IGQK
orf00694	310	Acyl-[acyl-carrier protein] desaturase	FDEK(1)LAAR
orf00729	125	UPF0225 protein SSGG_06233	AHYTDDGRPDSLHEK(1)SR
orf00732	164	DNA-binding protein	QSLLAK(1)DDAPR
orf00732	17	DNA-binding protein	SAPTVGQVVLGK(1)R
orf00746	86	Transcriptional repressor	PGTALK(1)VAR
orf00747	315	Xylose isomerase	NYLILK(1)ER
orf00747	151	Xylose isomerase	EGAESGGAK(1)DVR
orf00747	290	Xylose isomerase	HFDFK(1)PPR
orf00759	147	Glycine betaine-binding lipoprotein	NPDVTDWK(1)NLNK
orf00759	245	Glycine betaine-binding lipoprotein	LPEYTDECAAK(1)DPK
orf00759	318	Glycine betaine-binding lipoprotein	HPDVWK(1)K
orf00759	248	Glycine betaine-binding lipoprotein	DPK(1)DIDCAYPTTPLQK
orf00762	427	Choline dehydrogenase	TEPLAHWLK(1)R
orf00762	147	Choline dehydrogenase	NNIVPVDEK(1)DR
orf00762	241	Choline dehydrogenase	TK(1)DGEEILLR
orf00762	194	Choline dehydrogenase	PFHEGVGFFDLAYHPENNK(1)R
orf00762	411	Choline dehydrogenase	TLVDGIK(1)LAR
orf00763	484	Betaine aldehyde dehydrogenase	ESK(1)HIYQNLNPR
orf00763	96	Betaine aldehyde dehydrogenase	DTGK(1)TLEEGR
orf00763	247	Betaine aldehyde dehydrogenase	VAQAAAPTVK(1)K
orf00824	123	Oxidoreductase	DAYTDTYK(1)AFEK
orf00824	209	Oxidoreductase	GLLEVPTVVAVSQK(1)HGR
orf00824	127	Oxidoreductase	AFEK(1)ILADGR
orf00824	148	Oxidoreductase	AIGVSNFHPEHLK(1)R
orf00824	135	Oxidoreductase	AK(1)AIGVSNFHPEHLK
orf00851	368	M20/M25/M40 family peptidase	ETALTAPVDSPTYAK(1)LR
orf00856	124	Ion channel subunit	SSLDQSLK(1)R
orf00856	271	Ion channel subunit	ALDALAK(1)ER
orf00859	128	KanY protein	TFAPK(1)GLAR
orf00859	32	KanY protein	GK(1)VLTGHFSEYEVR
orf00859	63	KanY protein	LQATSK(1)R
orf00866	238	TetR-family transcriptional regulator	TIQQALK(1)DR
orf00866	81	TetR-family transcriptional regulator	GIK(1)EVMK
orf00866	44	TetR-family transcriptional regulator	SK(1)EEAIFPDHDDTLVR
orf00868	412	Crotonyl-CoA reductase	NLHQGK(1)VGVLALAPR
orf00868	102	Crotonyl-CoA reductase	YGK(1)LSELTK
orf00868	282	Crotonyl-CoA reductase	NAEGYK(1)FWK
orf00868	108	Crotonyl-CoA reductase	LSELTK(1)R
orf00868	293	Crotonyl-CoA reductase	TQDPK(1)EWK
orf00870	662	MeaA	ANK(1)LDPLEVPA
orf00871	71	Citrate lyase beta chain	HHIVDALNNGDWSGK(1)TR
orf00871	318	Citrate lyase beta chain	TSK(1)FEAPEA
orf00872	128	Dehydratase	GIVYVETK(1)GYK
orf00872	131	Dehydratase	GYK(1)QDGTVVCVFR
orf00872	153	Dehydratase	VMVPTETYIK(1)ER
orf00873	147	Acyl-CoA dehydrogenase	GVK(1)DGDEYVLNGQK
orf00873	27	Acyl-CoA dehydrogenase	DFVDK(1)EIIPVATQLEHR
orf00873	216	Acyl-CoA dehydrogenase	IDK(1)MGYK
orf00873	213	Acyl-CoA dehydrogenase	PGLTIPGK(1)IDK
orf00873	188	Acyl-CoA dehydrogenase	SDEGHPEGTAPHK(1)SMTTFLVEK
orf00873	111	Acyl-CoA dehydrogenase	QHGTQEQK(1)DTFLPR
orf00873	300	Acyl-CoA dehydrogenase	PIAQHQAIQFK(1)LAEMATK
orf00874	171	Phosphatidylserine decarboxylase proenzyme	IVPYLPEGTK(1)VEQGER
orf00885	12	Glycerate kinase	VLVAADK(1)FK
orf00885	14	Glycerate kinase	FK(1)GSLTAVQVAER
orf00906	245	Dehydrogenase	TDSEVK(1)R
orf00911	180	NonF	AK(1)WLLQDR
orf00924	53	Precorrin 6A synthase	EK(1)ESLTR
orf00932	6	SnoP	MHGEYK(1)VPGGK
orf00932	245	SnoP	IAGAAQK(1)R
orf00936	152	Isocitrate dehydrogenase	APASVK(1)NYAK
orf00936	130	Isocitrate dehydrogenase	VK(1)GSAVNPVLR
orf00936	57	Isocitrate dehydrogenase	IIASFPEHLK(1)AEQR
orf00936	156	Isocitrate dehydrogenase	NYAK(1)AHPHR
orf00936	594	Isocitrate dehydrogenase	HVQQLVK(1)ENYLR
orf00936	424	Isocitrate dehydrogenase	AEEYGSHDK(1)TFEIPATGTVR
orf00936	218	Isocitrate dehydrogenase	ESVPVLK(1)GEVVDAAVMR
orf00936	644	Isocitrate dehydrogenase	ATGTFLNEDK(1)SPSR
orf00936	461	Isocitrate dehydrogenase	MCQTK(1)DLPIQDWVK
orf00936	186	Isocitrate dehydrogenase	STEK(1)SAVVAEDGTLR
orf00936	500	Isocitrate dehydrogenase	AHDANLIAK(1)VK
orf00936	260	Isocitrate dehydrogenase	ATMMK(1)VSDPIIFGHAVR
orf00946	56	5,10-methylenetetrahydromethanopterin reductase	ILEHTEK(1)LTVGPMVTNPGTR
orf00947	299	Dihydropyrimidinase	YVCSTPLRPK(1)EHQETLWR
orf00947	218	Dihydropyrimidinase	K(1)VALEAEATHR
orf00948	390	4-aminobutyrate transaminase	AGGLLIGK(1)GGGHNTSVLR
orf00949	118	Hydrolase	K(1)HHIPQVK
orf00949	73	Hydrolase	WAEPVPDGPTVK(1)R
orf00949	125	Hydrolase	KHHIPQVK(1)GFWEK
orf00966	211	Gluconate 5-dehydrogenase	LQSDPEK(1)VASLAER
orf00967	21	ATP-dependent Clp protease ATP-binding subunit	LDDLIEAIK(1)K
orf00968	123	Exonuclease	EVEHEHYAYK(1)LR
orf00972	24	Sugar kinase	TVGTK(1)ER
orf00973	7	ABC sugar transport ATP binding protein	TATSEK(1)STGPLVELDDVSK
orf00975	254	ABC transporter sugar-binding lipoprotein	QTAGSK(1)AEIDTFDLNAK
orf00975	330	ABC transporter sugar-binding lipoprotein	DDADALADYTK(1)R
orf00975	126	ABC transporter sugar-binding lipoprotein	AVVAK(1)AVK
orf00988	135	IclR-family transcriptional regulator	VLPHSTGVGK(1)ALLAHTPADEVR
orf00996	348	Malate synthase	DAEVNK(1)VAFEK
orf00996	353	Malate synthase	VAFEK(1)VK
orf00996	218	Malate synthase	GPYFYLPK(1)TESHLEAR
orf00996	150	Malate synthase	RIDFTDPK(1)SGK
orf01021	243	Dehydrogenase	IDLHHK(1)DMGIVTDAAR
orf01024	117	Transcriptional regulator	AK(1)GELVAAVSR
orf01026	12	Glyoxylate carboligase	AAVEILK(1)R
orf01034	69	Acyl-CoA synthetase	ALMASGVAK(1)GDR
orf01034	433	Acyl-CoA synthetase	IK(1)DMIIR
orf01034	505	Acyl-CoA synthetase	LAHYK(1)IPR
orf01035	447	Acetyl-coenzyme A synthetase	ADDVFK(1)ASDYK
orf01037	236	---	TK(1)EVFER
orf01048	119	AclJ	FGAVAATLPAEEK(1)AR
orf01058	320	Permease	LADDK(1)GR
orf01059	334	Xanthine dehydrogenase D subunit	LHYEHGATK(1)DGK
orf01059	342	Xanthine dehydrogenase D subunit	LTHMK(1)CR
orf01059	599	Xanthine dehydrogenase D subunit	EK(1)VLELGR
orf01092	119	3-hydroxybutyryl-CoA dehydrogenase	IAATLK(1)DPSR
orf01100	326	Ferredoxin-nitrite reductase	QILEDEYLK(1)R
orf01103	51	Adenylyl-sulfate kinase	TEGHK(1)VEVLDGDEIR
orf01103	140	Adenylyl-sulfate kinase	DVK(1)GLYAK
orf01104	297	Sulfate adenylyltransferase	ADDK(1)MSEAAMEDR
orf01107	149	ABC-type sulfate transporter periplasmic binding protein	IK(1)TLDDLK
orf01107	155	ABC-type sulfate transporter periplasmic binding protein	TLDDLK(1)GK
orf01107	189	ABC-type sulfate transporter periplasmic binding protein	VDAQSGK(1)GDVSVVR
orf01107	182	ABC-type sulfate transporter periplasmic binding protein	GWK(1)VDAQSGK
orf01107	355	ABC-type sulfate transporter periplasmic binding protein	ILK(1)AEGLPEVADAGLGVK
orf01112	202	DsbA oxidoreductase	VLANHPGFFELK(1)R
orf01122	158	Macrolide glycosyl transferase	GK(1)AYYAR
orf01127	27	---	LPADK(1)LATTVSEK
orf01131	250	Glycogen debranching enzyme	GEQVLEFK(1)QAVK
orf01150	93	2-amino-3-ketobutyrate coenzyme A ligase	FICGTQEVHK(1)ELEQR
orf01165	33	---	AMK(1)DTAATR
orf01167	41	Methionine-R-sulfoxide reductase	GEYTDTK(1)TAGVYSCR
orf01168	42	UDP-N-acetylmuramate--L-alanine ligase	VAGSDAK(1)ESATAESLR
orf01168	35	UDP-N-acetylmuramate--L-alanine ligase	GAK(1)VAGSDAK
orf01168	256	UDP-N-acetylmuramate--L-alanine ligase	VHK(1)VTPR
orf01169	143	---	HK(1)VGVPVLK
orf01177	221	---	PSEARPEK(1)TSN
orf01183	169	Chlorite dismutase	MLADHGK(1)MAR
orf01184	437	Protoporphyrinogen oxidase	IRDEVAK(1)LPALR
orf01187	59	Uroporphyrinogen decarboxylase	SLPEYLK(1)VR
orf01187	32	Uroporphyrinogen decarboxylase	DATHDSAFLK(1)ACR
orf01192	38	3-ketoacyl-CoA thiolase/acetyl-CoA acetyltransferase	ADDLVVK(1)AIR
orf01192	53	3-ketoacyl-CoA thiolase/acetyl-CoA acetyltransferase	RNPDLDPK(1)K
orf01192	276	3-ketoacyl-CoA thiolase/acetyl-CoA acetyltransferase	ELGLPVK(1)MR
orf01192	183	3-ketoacyl-CoA thiolase/acetyl-CoA acetyltransferase	SQEK(1)AAK
orf01192	192	3-ketoacyl-CoA thiolase/acetyl-CoA acetyltransferase	AYANGK(1)IQQDLVPVSVR
orf01192	24	3-ketoacyl-CoA thiolase/acetyl-CoA acetyltransferase	AGPK(1)GIYHETR
orf01192	20	3-ketoacyl-CoA thiolase/acetyl-CoA acetyltransferase	TPFGK(1)AGPK
orf01193	519	Fatty acid oxidation complex alpha-subunit	TAVLVK(1)DAPAFVVNR
orf01193	399	Fatty acid oxidation complex alpha-subunit	INQDK(1)ANR
orf01193	266	Fatty acid oxidation complex alpha-subunit	AIADSK(1)VHGAAPAAYR
orf01193	404	Fatty acid oxidation complex alpha-subunit	LK(1)GLVSGVLDK
orf01193	113	Fatty acid oxidation complex alpha-subunit	HEDALAIGK(1)GGHDVFR
orf01195	445	Exopolysaccharide phosphotransferase	PELVK(1)DGGQLCR
orf01200	61	UDP-glucose 4-epimerase	GVVHLAAK(1)K
orf01201	139	Transcriptional regulator	DTLVTRPECVK(1)DDGSTVAGK
orf01205	474	1-deoxy-D-xylulose-5-phosphate synthase	FSK(1)GAVGPAVQAVGK
orf01205	64	1-deoxy-D-xylulose-5-phosphate synthase	VFESPK(1)DK
orf01205	206	1-deoxy-D-xylulose-5-phosphate synthase	GK(1)DFLER
orf01205	66	1-deoxy-D-xylulose-5-phosphate synthase	DK(1)VLWDTGHQAYVHK
orf01205	227	1-deoxy-D-xylulose-5-phosphate synthase	PLYDTLHGAK(1)K
orf01205	622	1-deoxy-D-xylulose-5-phosphate synthase	QVTGLVAK(1)LDGR
orf01207	212	ABC transporter ATP-binding protein	AVADK(1)VAVLR
orf01208	206	Solute-binding protein	YGK(1)EYDTK
orf01208	61	Solute-binding protein	YEK(1)FDRPIIEK
orf01208	316	Solute-binding protein	LDSIATSK(1)VDSATTK
orf01208	69	Solute-binding protein	FDRPIIEK(1)K
orf01208	308	Solute-binding protein	GEK(1)LDSIATSK
orf01208	201	Solute-binding protein	SVLDGK(1)VK
orf01208	366	Solute-binding protein	AACDK(1)IGLK
orf01208	126	Solute-binding protein	AK(1)DAGIPVVAFDR
orf01208	195	Solute-binding protein	TGAK(1)SVLDGK
orf01212	365	ABC transporter solute-binding protein	AK(1)NVEGGMEQLR
orf01212	434	ABC transporter solute-binding protein	LQDWYVK(1)LQK
orf01212	289	ABC transporter solute-binding protein	GYILK(1)GTPGLDHR
orf01212	86	ABC transporter solute-binding protein	YAEDAK(1)AVYEK
orf01217	484	Aconitate hydratase	TTLAPGSK(1)VVTDYFDK
orf01217	26	Aconitate hydratase	LDK(1)VEGSAR
orf01217	381	Aconitate hydratase	IVLANAK(1)EQFAR
orf01217	111	Aconitate hydratase	ELGGDPAK(1)INPLAPAELVIDHSVIADK
orf01217	695	Aconitate hydratase	LGDSVTTDHISPAGAIK(1)ADTPAGK
orf01217	268	Aconitate hydratase	K(1)HGVVGK
orf01217	702	Aconitate hydratase	ADTPAGK(1)YLTEHGIER
orf01217	796	Aconitate hydratase	DWAAK(1)GTALLGVK
orf01217	345	Aconitate hydratase	EQGLWLDPK(1)AEPDFSEK
orf01217	467	Aconitate hydratase	AVEK(1)GLTR
orf01217	103	Aconitate hydratase	EAVK(1)ELGGDPAK
orf01217	580	Aconitate hydratase	VDITK(1)DALGTDQDGK
orf01217	678	Aconitate hydratase	VLAK(1)LGDSVTTDHISPAGAIK
orf01217	23	Aconitate hydratase	VGDESYEIFK(1)LDK
orf01237	415	---	SLSTGGK(1)QQDIHETLR
orf01238	280	N-6 DNA methylase	VK(1)GLFEDVK
orf01238	117	N-6 DNA methylase	VVICK(1)QEPK
orf01240	203	---	AILGESAAPK(1)IDTK
orf01240	468	---	AQLK(1)SLR
orf01240	169	---	MK(1)QDEQNQVVR
orf01240	260	---	DSLDESDVNSK(1)IR
orf01354	122	Monooxygenase	AYGIPFPK(1)EK
orf01361	171	---	SELK(1)GWPAELDK
orf01364	306	ABC-type Fe3+-hydroxamate transport system	LYGAIPAIK(1)K
orf01364	200	ABC-type Fe3+-hydroxamate transport system	IEK(1)QLADAAATRPNYK
orf01364	45	ABC-type Fe3+-hydroxamate transport system	DSAK(1)SGGAFPVSIK
orf01364	62	ABC-type Fe3+-hydroxamate transport system	SSLGTAK(1)IEEKPER
orf01364	195	ABC-type Fe3+-hydroxamate transport system	TEDANGLK(1)AK
orf01374	253	---	VDK(1)EMEIR
orf01374	295	---	EVIVVEK(1)DTDR
orf01374	288	---	VQVQPDK(1)EVIVVEK
orf01376	32	Oligopeptide ABC transporter ATP-binding protein	GLVK(1)TFPGRR
orf01418	240	RNA methyltransferase	VDEK(1)DGGVHR
orf01418	74	RNA methyltransferase	IIEPSK(1)DR
orf01418	51	RNA methyltransferase	IIAK(1)VTDGDTDSR
orf01418	47	RNA methyltransferase	HTLPGEK(1)IIAK
orf01418	327	RNA methyltransferase	GAVLGIESGK(1)R
orf01418	349	RNA methyltransferase	IEHGK(1)VDQVLPR
orf01418	317	RNA methyltransferase	LGEK(1)GAVLGIESGK
orf01418	338	RNA methyltransferase	HNLK(1)DLDR
orf01419	21	Amino acid permease	SDK(1)LGETLLPK
orf01419	9	Amino acid permease	LTDLPK(1)R
orf01419	29	Amino acid permease	LGETLLPK(1)R
orf01419	167	Amino acid permease	GVK(1)ESGK
orf01425	280	Turgor pressure sensor	SDGLTAASPK(1)ELAVQR
orf01432	88	DUTPase	EK(1)NGQPICR
orf01432	24	DUTPase	TDDDVDQDSLEELK(1)AR
orf01434	133	Two-component system response regulator	AGIK(1)LDPNR
orf01439	336	FAD-dependent oxidoreductase	SPLK(1)ISFPVEVR
orf01439	48	FAD-dependent oxidoreductase	AHADGLK(1)AK
orf01440	94	---	QVTVHTK(1)ETTPAGR
orf01440	12	---	VQKPESDAEPK(1)EK
orf01444	6	Cold-shock DNA-binding protein	MLMTGK(1)ILR
orf01444	60	Cold-shock DNA-binding protein	GPK(1)AGEIR
orf01444	57	Cold-shock DNA-binding protein	VEYFLESGDK(1)GPK
orf01491	9	Phosphodiesterase	TGTTTK(1)GLR
orf01491	113	Phosphodiesterase	VVANPEK(1)YVPGTLPR
orf01494	102	GntR family transcriptional regulator	TEAHLK(1)VLR
orf01495	118	M23 family secreted peptidase	AEARAK(1)EIREEKAR
orf01496	158	M16 family peptidase	AAK(1)QLSK
orf01496	162	M16 family peptidase	QLSK(1)ELFPATAR
orf01496	301	M16 family peptidase	EEK(1)GYTYGVR
orf01497	234	Zinc protease	YFGSIPSHDGK(1)QPPR
orf01497	142	Zinc protease	DVVK(1)NER
orf01499	652	DNA topoisomerase (ATP-hydrolyzing)	VVPDYPANKDELEVITLK(1)DGDR
orf01499	547	DNA topoisomerase (ATP-hydrolyzing)	TK(1)HDVIVSAVAATAR
orf01499	488	DNA topoisomerase (ATP-hydrolyzing)	LVSSELAAVAK(1)K
orf01499	241	DNA topoisomerase (ATP-hydrolyzing)	IVGLTGIK(1)DAYTAGR
orf01499	210	DNA topoisomerase (ATP-hydrolyzing)	HLIK(1)HPGADVETLMR
orf01499	303	DNA topoisomerase (ATP-hydrolyzing)	KLQGIADVK(1)DLTDR
orf01499	288	DNA topoisomerase (ATP-hydrolyzing)	IK(1)DLVSAK
orf01510	350	DNA topoisomerase (ATP-hydrolyzing)	SLTK(1)TVNEALR
orf01510	635	DNA topoisomerase (ATP-hydrolyzing)	IK(1)ESIQR
orf01510	605	DNA topoisomerase (ATP-hydrolyzing)	IELVQPK(1)K
orf01510	251	DNA topoisomerase (ATP-hydrolyzing)	GLDGEGK(1)TEETFR
orf01510	512	DNA topoisomerase (ATP-hydrolyzing)	GK(1)ILNVQK
orf01510	437	DNA topoisomerase (ATP-hydrolyzing)	AVLEK(1)AVAAAR
orf01510	424	DNA topoisomerase (ATP-hydrolyzing)	SFLTSTK(1)R
orf01510	414	DNA topoisomerase (ATP-hydrolyzing)	IVANVVAK(1)ELK
orf01510	469	DNA topoisomerase (ATP-hydrolyzing)	TALESSSLPAK(1)LADCR
orf01511	51	---	KFEPELK(1)K
orf01513	365	RNA polymerase sigma factor SigA	IPVHMVEVINK(1)LAR
orf01513	181	RNA polymerase sigma factor SigA	AGK(1)GEEEEGEGENK
orf01513	259	RNA polymerase sigma factor SigA	LANADK(1)LAPK
orf01513	253	RNA polymerase sigma factor SigA	IEAGLFAEDK(1)LANADK
orf01513	326	RNA polymerase sigma factor SigA	FDYTK(1)GYK
orf01513	279	RNA polymerase sigma factor SigA	AK(1)NHLLEANLR
orf01513	396	RNA polymerase sigma factor SigA	ELDMTPEK(1)VIEVQK
orf01513	402	RNA polymerase sigma factor SigA	VIEVQK(1)YGR
orf01513	474	RNA polymerase sigma factor SigA	FGLTDGQPK(1)TLDEIGK
orf01513	162	RNA polymerase sigma factor SigA	SGK(1)QDDELLDGDEPVEEVK
orf01513	321	RNA polymerase sigma factor SigA	AVEK(1)FDYTK
orf01513	224	RNA polymerase sigma factor SigA	DYLK(1)QIGK
orf01518	497	ATP-dependent DNA helicase	FDDK(1)VSTAALDGAR
orf01518	423	ATP-dependent DNA helicase	VLDVDGAVK(1)R
orf01528	6	Tellurium resistance protein	STPNK(1)DIEK
orf01528	10	Tellurium resistance protein	DIEK(1)VEVR
orf01530	733	Vitamin B12-dependent ribonucleotide reductase	EAVEK(1)VVEYRPVR
orf01530	306	Vitamin B12-dependent ribonucleotide reductase	AVESGGK(1)FGLR
orf01530	261	Vitamin B12-dependent ribonucleotide reductase	VKEEEK(1)IR
orf01530	710	Vitamin B12-dependent ribonucleotide reductase	VGQPLSAK(1)TK
orf01530	97	Vitamin B12-dependent ribonucleotide reductase	ETGLK(1)QLIDR
orf01530	389	Vitamin B12-dependent ribonucleotide reductase	FLK(1)DDGLGNQSFESER
orf01530	299	Vitamin B12-dependent ribonucleotide reductase	VNDEFMK(1)AVESGGK
orf01530	505	Vitamin B12-dependent ribonucleotide reductase	VMK(1)QHADANAK
orf01530	702	Vitamin B12-dependent ribonucleotide reductase	DNCK(1)VGQPLSAK
orf01530	716	Vitamin B12-dependent ribonucleotide reductase	EK(1)EEVTAK
orf01530	722	Vitamin B12-dependent ribonucleotide reductase	EKEKEEVTAK(1)AEETIR
orf01530	541	Vitamin B12-dependent ribonucleotide reductase	LGAK(1)NGFR
orf01533	389	ATP-dependent helicase	EK(1)LFAER
orf01538	319	Secreted protein	LSVFK(1)EQPTMYR
orf01540	422	GTPase HflX	NEK(1)YAITVSAR
orf01545	35	---	IEQGLDK(1)AAR
orf01545	51	---	YSDK(1)IDSGTR
orf01545	17	---	EK(1)VGDLAQQHGGK
orf01547	166	---	TLK(1)APGYLDDR
orf01549	302	tRNA-2-methylthio-N(6)-dimethylallyladenosine synthase	FLGIIEK(1)VR
orf01549	230	tRNA-2-methylthio-N(6)-dimethylallyladenosine synthase	EAFSK(1)LLR
orf01553	84	Glutamate uptake system ATP-binding protein	PLPQEGK(1)ELAR
orf01553	252	Glutamate uptake system ATP-binding protein	DFLSK(1)ILHH
orf01554	240	Glutamate binding periplasmic protein	GYAAANK(1)GK
orf01554	272	Glutamate binding periplasmic protein	EAISK(1)SLEDR
orf01554	261	Glutamate binding periplasmic protein	VVGKPFTDEPYGIGLNK(1)DDK
orf01554	90	Glutamate binding periplasmic protein	ADQPYLGFEDQSTK(1)ER
orf01554	70	Glutamate binding periplasmic protein	GK(1)LVIGAK
orf01554	279	Glutamate binding periplasmic protein	VK(1)DGTYK
orf01554	117	Glutamate binding periplasmic protein	QIEWK(1)TVDSGVR
orf01554	76	Glutamate binding periplasmic protein	LVIGAK(1)ADQPYLGFEDQSTK
orf01554	175	Glutamate binding periplasmic protein	KDETAITGK(1)ESVK
orf01554	264	Glutamate binding periplasmic protein	PFTDEPYGIGLNK(0.065)DDK(0.935)VLR
orf01556	13	Glutamate transporter permease	SASVLYDAPGPK(1)AVVR
orf01562	310	Protein RecA	NFLK(1)DNPDLANEIEK
orf01562	232	Protein RecA	RIETLK(1)DGTDAVGNR
orf01562	198	Protein RecA	EK(1)IGVMFGSPETTTGGR
orf01562	321	Protein RecA	DNPDLANEIEK(1)K
orf01562	23	Protein RecA	QFGK(1)GAVMR
orf01571	356	ATP-dependent DNA helicase (Fragment)	AHHGSVSK(1)EQR
orf01581	702	DNA translocase ftsK	VK(1)LPEGSER
orf01581	519	DNA translocase ftsK	YEVELGPAVK(1)VEK
orf01581	694	DNA translocase ftsK	HIDDFNK(1)AVR
orf01581	639	DNA translocase ftsK	MVLVDPK(1)R
orf01583	1108	Histidine kinase	EQDWLK(1)GNLAR
orf01583	1424	Histidine kinase	VEAGK(1)MDVSPTR
orf01583	789	Histidine kinase	NIAEVTTAVAK(1)GDLSK
orf01583	162	Histidine kinase	GEFLK(1)VAR
orf01583	1804	Histidine kinase	EK(1)AIDCGASDYVTK
orf01583	886	Histidine kinase	VSSAVANGDLTK(1)K
orf01585	390	Magnesium or manganese-dependent protein phosphatase	SVVTVPLK(1)VEGR
orf01586	367	Ribonuclease J	WGANVVHK(1)GNAK
orf01586	542	Ribonuclease J	TVGK(1)WVSDTYR
orf01586	234	Ribonuclease J	TVFANAQK(1)R
orf01586	393	Ribonuclease J	PK(1)NLMPVHGEWR
orf01586	175	Ribonuclease J	TPAGMAVATGDFK(1)MDQLPLDGR
orf01586	13	Ribonuclease J	SHPHPELGTPPK(1)LPK
orf01586	100	Ribonuclease J	LK(1)PDIPLIGSK
orf01587	156	4-hydroxy-tetrahydrodipicolinate synthase	DAK(1)GDLGR
orf01587	153	4-hydroxy-tetrahydrodipicolinate synthase	IVANK(1)DAK
orf01588	49	Flavin-dependent thymidylate synthase	VSTAGEQSLEEVTK(1)DPER
orf01591	101	---	DAADAVFTK(1)R
orf01593	447	Protease	RPSLSVIGPLK(1)DK
orf01593	240	Protease	AFEK(1)AGALSR
orf01593	266	Protease	TVGK(1)VELLNR
orf01594	685	Polyribonucleotide nucleotidyltransferase	K(1)LAGGK(1)R
orf01594	241	Polyribonucleotide nucleotidyltransferase	TLCK(1)AQSDLASK
orf01594	690	Polyribonucleotide nucleotidyltransferase	K(1)LAGGK(1)R
orf01594	280	Polyribonucleotide nucleotidyltransferase	AVTPELK(1)QALTIAGK
orf01594	305	Polyribonucleotide nucleotidyltransferase	EIAAEK(1)LLPEFEGR
orf01594	299	Polyribonucleotide nucleotidyltransferase	VK(1)EIAAEK
orf01594	288	Polyribonucleotide nucleotidyltransferase	QALTIAGK(1)QER
orf01594	79	Polyribonucleotide nucleotidyltransferase	QYAAGK(1)IPGSFFR
orf01594	315	Polyribonucleotide nucleotidyltransferase	EK(1)EISAAYR
orf01594	586	Polyribonucleotide nucleotidyltransferase	IITVK(1)IPVDK
orf01594	591	Polyribonucleotide nucleotidyltransferase	IPVDK(1)IGEVIGPK
orf01594	717	Polyribonucleotide nucleotidyltransferase	GK(1)LSLIPVIEGEEDEKKDDTDK
orf01594	599	Polyribonucleotide nucleotidyltransferase	IGEVIGPK(1)GK
orf01595	8	30S ribosomal protein S15	PLDAATK(1)K
orf01599	31	ESAT-6-like protein	ELAK(1)DLEEIR
orf01600	77	---	QLAGFQESIK(1)AAR
orf01600	26	---	FEAVK(1)GQVK
orf01600	5	---	ADQK(1)VSDAALLK
orf01601	170	Secreted serine protease	EEHEAVK(1)YAESK
orf01601	139	Secreted serine protease	NTVIGDIAK(1)AIR
orf01601	129	Secreted serine protease	MSDVDFMGK(1)R
orf01602	183	---	VADNPEYQAALK(1)VEK
orf01603	18	---	GVGALEK(1)FK
orf01603	10	---	AEDGTGDLK(1)R
orf01606	367	---	HAK(1)VGLVR
orf01609	163	---	FSPAALK(1)R
orf01609	779	---	ETGK(1)MIK
orf01619	118	Riboflavin biosynthesis protein	LHAK(1)AVIEGPNFR
orf01621	128	tRNA pseudouridine synthase B	VSAIK(1)IDGK
orf01621	251	tRNA pseudouridine synthase B	WDVDEK(1)R
orf01622	72	Ribosome-binding factor A	AASAAALESAK(1)GVLR
orf01622	111	Ribosome-binding factor A	TIEDLLDK(1)AR
orf01624	934	Translation initiation factor IF-2 (Fragment)	GMLK(1)PEYEEVELGTAEIR
orf01624	997	Translation initiation factor IF-2 (Fragment)	FK(1)DDVTEIR
orf01624	653	Translation initiation factor IF-2 (Fragment)	IDVEGADPTK(1)VR
orf01627	274	Transcription termination/antitermination protein NusA	VSK(1)VEVVDLGAR
orf01627	6	Transcription termination/antitermination protein NusA	MDIDVK(1)LLK
orf01627	128	Transcription termination/antitermination protein NusA	DPK(1)NVLVDIGK
orf01627	90	Transcription termination/antitermination protein NusA	IAATTAK(1)QVILQR
orf01627	185	Transcription termination/antitermination protein NusA	THPNLVK(1)K
orf01627	9	Transcription termination/antitermination protein NusA	LLK(1)GLAQDK
orf01628	150	Ribosome maturation factor RimP	LAFDEIAK(1)AR
orf01632	370	Proline--tRNA ligase	HAK(1)NVVAGR
orf01632	543	Proline--tRNA ligase	SADGVLELK(1)DR
orf01632	364	Proline--tRNA ligase	VAPGTSWITGANK(1)EGK
orf01632	187	Proline--tRNA ligase	AAYIK(1)IFER
orf01632	343	Proline--tRNA ligase	GYVGPQGLEK(1)VR
orf01635	127	4-hydroxy-3-methylbut-2-en-1-yl diphosphate synthase (flavodoxin)	QFDDK(1)VK
orf01635	342	4-hydroxy-3-methylbut-2-en-1-yl diphosphate synthase (flavodoxin)	GQIFVK(1)GEVIK
orf01635	122	4-hydroxy-3-methylbut-2-en-1-yl diphosphate synthase (flavodoxin)	VNPGNIK(1)QFDDK
orf01635	347	4-hydroxy-3-methylbut-2-en-1-yl diphosphate synthase (flavodoxin)	GEVIK(1)TVPESK
orf01635	133	4-hydroxy-3-methylbut-2-en-1-yl diphosphate synthase (flavodoxin)	EIAK(1)AASETR
orf01636	391	Metalloprotease	NVAK(1)VFR
orf01636	117	Metalloprotease	SAAFEELEPGDEK(1)R
orf01637	410	1-deoxy-D-xylulose 5-phosphate reductoisomerase	ELSAK(1)ATAEAR
orf01640	452	2-hydroxymuconic semialdehyde dehydrogenase	ADQMPYGGAK(1)QSGVGR
orf01641	483	Regulatory protein	ALHEHDAK(1)GR
orf01644	166	4-aminobutyrate aminotransferase	TNLTMGMTAK(1)NMPYK
orf01644	18	4-aminobutyrate aminotransferase	VVTAIPGPK(1)SIELQAR
orf01644	352	4-aminobutyrate aminotransferase	RIEEVMK(1)GR
orf01644	388	4-aminobutyrate aminotransferase	SGTK(1)DPNPEAAGALAK
orf01644	343	4-aminobutyrate aminotransferase	ELDLNGK(1)AK
orf01653	263	ABC transporter polyamine-binding lipoprotein	LQK(1)AVDK
orf01656	324	Adenosine deaminase	NAVEASFLDPAGK(1)R
orf01656	182	Adenosine deaminase	PQFK(1)PYFDR
orf01661	348	1-pyrroline dehydrogenase	LPAHAK(1)VEAGGHR
orf01661	243	1-pyrroline dehydrogenase	AGMQVAESAAK(1)DVK
orf01661	75	1-pyrroline dehydrogenase	ALLK(1)IADAFEER
orf01661	471	1-pyrroline dehydrogenase	IK(1)HVMTSIED
orf01663	391	Adenosylmethionine-8-amino-7-oxononanoate transaminase	ATK(1)ETFTDEETER
orf01663	49	Adenosylmethionine-8-amino-7-oxononanoate transaminase	GEGTYIFDDK(1)GK
orf01663	138	Adenosylmethionine-8-amino-7-oxononanoate transaminase	LK(1)GQPTK
orf01663	132	Adenosylmethionine-8-amino-7-oxononanoate transaminase	LAK(1)QYFK
orf01673	134	Solute binding lipoprotein	VAPDTQTDEK(1)HR
orf01675	229	Phosphatidate cytidylyltransferase	ISPGK(1)TR
orf01676	21	Ribosome-recycling factor	AVVVAK(1)EDFAAIR
orf01676	146	Ribosome-recycling factor	DK(1)ESGEDEVR
orf01676	115	Ribosome-recycling factor	EYIK(1)VAK
orf01676	176	Ribosome-recycling factor	YVAQVDELLK(1)HK
orf01676	15	Ribosome-recycling factor	MEK(1)AVVVAK
orf01676	72	Ribosome-recycling factor	MAVVTPFDK(1)TALR
orf01676	125	Ribosome-recycling factor	AEDSK(1)ISIR
orf01676	178	Ribosome-recycling factor	HK(1)EAELLEV
orf01678	246	Uridylate kinase	GEK(1)IGTLVSDESTRA
orf01678	3	Uridylate kinase	MDK(1)GADAIQADDKR
orf01678	188	Uridylate kinase	NGVDGVYDSDPK(1)TNPGAVK
orf01678	13	Uridylate kinase	GADAIQADDK(1)R
orf01679	25	Elongation factor Ts	K(1)ALDEADGNVDK
orf01679	259	Elongation factor Ts	SVQK(1)VLDEAGVTLK
orf01679	36	Elongation factor Ts	ALDEADGNVDK(1)AVEALR
orf01679	51	Elongation factor Ts	GQK(1)GVAK(1)R
orf01679	47	Elongation factor Ts	GQK(1)GVAK(1)R
orf01679	269	Elongation factor Ts	VLDEAGVTLK(1)R
orf01679	87	Elongation factor Ts	CETDFVAK(1)GDK
orf01679	254	Elongation factor Ts	EATLLGQPYALDAK(1)K
orf01679	229	Elongation factor Ts	PEAALPK(1)IVEGR
orf01679	24	Elongation factor Ts	ELTGAGMMDCK(1)K
orf01679	10	Elongation factor Ts	ANYTAADVK(1)K
orf01679	222	Elongation factor Ts	AEGK(1)PEAALPK
orf01680	238	30S ribosomal protein S2	SGAATGDSK(1)PGEK
orf01680	74	30S ribosomal protein S2	K(1)QAQEAIAEQATR
orf01680	147	30S ribosomal protein S2	LEK(1)TLGGIR
orf01680	168	30S ribosomal protein S2	VPSAVWIVDTK(1)K
orf01680	144	30S ribosomal protein S2	AK(1)LEK(1)TLGGIR
orf01680	73	30S ribosomal protein S2	ETVAHGGSIMFVGTK(1)K
orf01680	169	30S ribosomal protein S2	K(1)EHIAVGEAR
orf01680	260	30S ribosomal protein S2	DLLEGDK(1)K
orf01680	157	30S ribosomal protein S2	EMQK(1)VPSAVWIVDTK
orf01680	133	30S ribosomal protein S2	K(1)ELLVLSR
orf01680	242	30S ribosomal protein S2	PGEK(1)AAGEPLAEWER
orf01687	85	---	VLTFK(1)DVNIEELNK
orf01693	44	50S ribosomal protein L19	IQQFK(1)GVVIR
orf01696	84	30S ribosomal protein S16	LTGDWQAHK(1)GLPAPAPLLQPEPK
orf01696	123	30S ribosomal protein S16	GEAITPK(1)AK
orf01696	98	30S ribosomal protein S16	GLPAPAPLLQPEPK(1)ADK
orf01696	116	30S ribosomal protein S16	ALFEALSADGDEAK(1)GEAITPK
orf01697	137	---	AHTVATAADTK(1)R
orf01697	157	---	VK(1)AVCDCGR
orf01699	408	Signal recognition particle protein	IAK(1)GSGVEVSAVK
orf01699	182	Signal recognition particle protein	DSIEFAK(1)AK
orf01699	320	Signal recognition particle protein	TFSQEEAAK(1)MASK
orf01699	56	Signal recognition particle protein	AFIANVK(1)ER
orf01699	390	Signal recognition particle protein	SMTPK(1)ER
orf01699	14	Signal recognition particle protein	LSATFK(1)NLR
orf01699	184	Signal recognition particle protein	AK(1)VHDIVIVDTAGR
orf01700	811	Bifunctional uridylyltransferase/uridylyl-removing enzyme	EVEK(1)ALG
orf01700	570	Bifunctional uridylyltransferase/uridylyl-removing enzyme	ASLVADLVK(1)R
orf01701	85	Nitrogen regulatory protein P-II	TGK(1)IGDGK
orf01701	90	Nitrogen regulatory protein P-II	IGDGK(1)VWSVPVDTAVR
orf01701	58	Nitrogen regulatory protein P-II	GAEYTVDLVPK(1)IR
orf01702	444	Ammonium transporter	TTAPAPDTTAAPK(1)AK
orf01705	310	Signal recognition particle receptor FtsY	TGLMDELGK(1)VK
orf01705	223	Signal recognition particle receptor FtsY	TTTTGK(1)LAR
orf01707	262	Glucose transport protein GlcP	SSFK(1)DLLGNR
orf01707	258	Glucose transport protein GlcP	EHK(1)SSFK
orf01708	930	Chromosome partition protein Smc	TSAEAAK(1)GER
orf01708	1073	Chromosome partition protein Smc	FLSEQLEDLK(1)K
orf01716	8	Ribonuclease 3	SELSNAK(1)K
orf01716	88	Ribonuclease 3	THPDLPEGQLAK(1)LR
orf01717	51	50S ribosomal protein L32	LQHIACPSCGTYNK(1)R
orf01719	201	Metal-binding protein	DNMGGAEPGVDEK(1)QEK
orf01720	97	Phosphopantetheine adenylyltransferase	EIPAIVK(1)GLR
orf01723	221	ATP-dependent DNA helicase RecG	ADIEDAK(1)AR
orf01723	214	ATP-dependent DNA helicase RecG	VHRPQTK(1)ADIEDAK
orf01723	565	ATP-dependent DNA helicase RecG	MHPDEK(1)DDVMR
orf01723	9	ATP-dependent DNA helicase RecG	SSFDEPLK(1)K
orf01723	279	ATP-dependent DNA helicase RecG	VSK(1)EIFDDLATEHPMHR
orf01723	725	ATP-dependent DNA helicase RecG	TVLAALLDK(1)ER
orf01728	59	Transcriptional regulator	MVVAK(1)VQQVDGITR
orf01731	324	Glycerol-3-phosphate dehydrogenase [NAD(P)+]	SPVVAVK(1)ELMSR
orf01731	144	Glycerol-3-phosphate dehydrogenase [NAD(P)+]	IAVVSGPNLAK(1)EIAER
orf01732	137	Acyltransferase	DPDMWPMAGK(1)TGAAR
orf01732	225	Acyltransferase	GEK(1)APAELYDHR
orf01735	85	DNA-binding protein HU 2	AGQGFK(1)DLVSGSK
orf01735	3	DNA-binding protein HU 2	MNK(1)AQLVEAIADK
orf01735	102	DNA-binding protein HU 2	NDVAVK(1)K
orf01735	51	DNA-binding protein HU 2	VSVTGFGSFEK(1)VDRPAR
orf01735	92	DNA-binding protein HU 2	DLVSGSK(1)K
orf01735	106	DNA-binding protein HU 2	APK(1)GSLSGGSSAAR
orf01735	13	DNA-binding protein HU 2	AQLVEAIADK(1)VGGR
orf01735	96	DNA-binding protein HU 2	LPK(1)NDVAVK
orf01743	237	Glutamate--tRNA ligase	DTPAFGHLPYVMGEGNK(1)K
orf01743	426	Glutamate--tRNA ligase	NAVLTAGEAHGLK(1)LGK
orf01743	304	Glutamate--tRNA ligase	K(1)AEHINAEHIR
orf01743	387	Glutamate--tRNA ligase	AMK(1)GDPVALLTTAR
orf01743	75	Glutamate--tRNA ligase	MDLYK(1)DVAEK
orf01743	125	Glutamate--tRNA ligase	DLTAEQK(1)EAYEAEGR
orf01743	429	Glutamate--tRNA ligase	LGK(1)AQAPVR
orf01744	52	5-carboxymethyl-2-hydroxymuconate delta-isomerase	VPLNK(1)VR
orf01750	94	Histidine kinase	FDAAVK(0.999)DMPSK(0.001)PGLER
orf01750	248	Histidine kinase	AAK(1)EQAEAAGK
orf01750	236	Histidine kinase	QVMAGK(1)AAEGAK
orf01750	287	Histidine kinase	GQDPAELAK(1)K
orf01756	120	Methylmalonyl-CoA decarboxylase alpha subunit	IFGGALGEAHATK(1)IHK
orf01756	43	Methylmalonyl-CoA decarboxylase alpha subunit	ATEAQHAK(1)GK
orf01756	513	Methylmalonyl-CoA decarboxylase alpha subunit	NK(1)HADLPSR
orf01767	166	Periplasmic binding protein	IAPTVGVPK(1)GGDQYK
orf01767	201	Periplasmic binding protein	ELIAETEK(1)K
orf01767	214	Periplasmic binding protein	AHPEFK(1)DK
orf01767	340	Periplasmic binding protein	VVPLFAEK(1)VAK
orf01767	208	Periplasmic binding protein	FEAAAK(1)AHPEFK
orf01767	193	Periplasmic binding protein	GK(1)ELIAETEK
orf01769	9	Iron ABC transporter	TPVVAK(1)SAAHADDER
orf01777	271	Catalase	VQIMPFEDAK(1)DYR
orf01777	491	Catalase	DPK(1)AGEQGNPAR
orf01790	247	---	LDFHPAEK(1)GADDTMR
orf01801	57	TetR-family transcriptional regulator	TK(1)DELLLR
orf01802	277	Branched-chain-amino-acid aminotransferase	DSLLK(1)VAR
orf01807	191	Proline dehydrogenase	GAYK(1)EPASVAYQDK
orf01807	85	Proline dehydrogenase	LK(1)ALDLGTR
orf01807	201	Proline dehydrogenase	GAYKEPASVAYQDK(1)AEIDK
orf01807	206	Proline dehydrogenase	AEIDK(1)AYVR
orf01807	26	Proline dehydrogenase	FISAAPGTK(1)QVVDR
orf01807	293	Proline dehydrogenase	LAEK(1)PANLLFFGR
orf01807	187	Proline dehydrogenase	IVK(1)GAYK
orf01808	327	Delta-1-pyrroline-5-carboxylate dehydrogenase	GSFEFQGQK(1)CSASSR
orf01808	476	Delta-1-pyrroline-5-carboxylate dehydrogenase	AAAAYTMDK(1)LR
orf01808	298	Delta-1-pyrroline-5-carboxylate dehydrogenase	LVGETGGK(1)DFVVAHPSADR
orf01808	528	Delta-1-pyrroline-5-carboxylate dehydrogenase	AIK(1)ETLVPPTDYTYPHQG
orf01808	381	Delta-1-pyrroline-5-carboxylate dehydrogenase	NK(1)AAIDR
orf01808	511	Delta-1-pyrroline-5-carboxylate dehydrogenase	ASGTNDK(1)AGAPQNLQR
orf01813	136	Isoprenyl transferase	VLK(1)EATAATTGR
orf01819	221	D-3-phosphoglycerate dehydrogenase	TPETLGLIGDEALHK(1)VK
orf01819	134	D-3-phosphoglycerate dehydrogenase	SK(1)YTGVELSEK
orf01819	298	D-3-phosphoglycerate dehydrogenase	AGIAVAK(1)SVR
orf01819	55	D-3-phosphoglycerate dehydrogenase	SATK(1)VDAEALAAAR
orf01820	52	Ketol-acid reductoisomerase (NADP(+))	VGLHEGSK(1)SK
orf01820	272	Ketol-acid reductoisomerase (NADP(+))	IITDATK(1)AEMK
orf01820	56	Ketol-acid reductoisomerase (NADP(+))	AK(1)AEEQGLR
orf01820	307	Ketol-acid reductoisomerase (NADP(+))	K(1)ADSDHLLETTGR
orf01821	92	Acetolactate synthase small subunit	ELVLVK(1)VR
orf01821	4	Acetolactate synthase small subunit	SEK(1)HTLSVLVENKPGVLAR
orf01821	68	Acetolactate synthase small subunit	QLNK(1)LVNVLK
orf01822	533	Acetolactate synthase	YSNTVLHSGADTDGNAAK(1)GTR
orf01822	334	Acetolactate synthase	IVHADIDPAEIGK(1)NR
orf01822	312	Acetolactate synthase	VTGK(1)LDSFAPYAK
orf01825	127	Dehydrogenase	GIPGFVHGQDK(1)EEWR
orf01831	61	Acetyltransferase	YAEK(1)QAADTGR
orf01836	191	Aspartyl/glutamyl-tRNA(Asn/Gln) amidotransferase subunit B	APEVAK(1)AYVAELR
orf01836	288	Aspartyl/glutamyl-tRNA(Asn/Gln) amidotransferase subunit B	IK(1)DNAEDYR
orf01836	202	Aspartyl/glutamyl-tRNA(Asn/Gln) amidotransferase subunit B	ELIK(1)ALGVSEAR
orf01836	404	Aspartyl/glutamyl-tRNA(Asn/Gln) amidotransferase subunit B	VAALVAK(1)GDLNDK
orf01836	410	Aspartyl/glutamyl-tRNA(Asn/Gln) amidotransferase subunit B	GDLNDK(1)LAR
orf01836	143	Aspartyl/glutamyl-tRNA(Asn/Gln) amidotransferase subunit B	AHMEEDTGK(1)STHVGGATGR
orf01837	363	Glutamyl-tRNA(Gln) amidotransferase subunit A	EAGFGDEVK(1)R
orf01837	344	Glutamyl-tRNA(Gln) amidotransferase subunit A	VGDDGTK(1)SAEEVTALTR
orf01837	71	Glutamyl-tRNA(Gln) amidotransferase subunit A	EAGEK(1)LGPLAGVPLALK
orf01837	89	Glutamyl-tRNA(Gln) amidotransferase subunit A	DIFTTK(1)DMPTTVGSK
orf01837	270	Glutamyl-tRNA(Gln) amidotransferase subunit A	VGVVK(1)QFR
orf01840	334	DNA ligase	YAPEEVNTK(1)LVNIR
orf01840	519	DNA ligase	RDPK(1)TGEEK
orf01840	680	DNA ligase	VTGSVSK(1)K
orf01840	113	DNA ligase	VAK(1)ETGTPDHHFLCELK
orf01840	537	DNA ligase	IATVFANQQGEPK(1)K
orf01842	152	Short chain dehydrogenase	HGLK(1)ALADSLR
orf01842	191	Short chain dehydrogenase	VHQQEGK(1)EYDAER
orf01842	39	Short chain dehydrogenase	AK(1)EFAER
orf01842	184	Short chain dehydrogenase	TASPMQAK(1)VHQQEGK
orf01843	87	Cytokinin riboside 5'-monophosphate phosphoribohydrolase	K(1)ALLLEK
orf01843	45	Cytokinin riboside 5'-monophosphate phosphoribohydrolase	GLMK(1)VVADGVQATGGR
orf01843	41	Cytokinin riboside 5'-monophosphate phosphoribohydrolase	GGHTLVWGGSDK(1)GLMK
orf01847	170	N-acetylmuramoyl-L-alanine amidase	AVGIEHEGFVDRPK(1)DLTK
orf01866	266	Aminomethyltransferase	FEK(1)EGDFIGR
orf01868	163	Serine hydroxymethyltransferase	LAK(1)ESQPK
orf01868	411	Serine hydroxymethyltransferase	VAALAEK(1)FPLYPGLK
orf01868	282	Serine hydroxymethyltransferase	VAAGEEFK(1)ER
orf01868	247	Serine hydroxymethyltransferase	GGVILSTQELAK(1)K
orf01869	436	L-serine dehydratase	TMK(1)ETGADMSVK
orf01869	425	L-serine dehydratase	GDGSHK(1)VSLDK
orf01902	125	---	TAVQNK(1)GNTPVDVALAGR
orf01903	164	Phage tail sheath protein	NVK(1)GYLVTQTR
orf01903	346	Phage tail sheath protein	GVHK(1)APANEVIR
orf01904	47	---	QVTADGK(1)QIIR
orf01916	172	Terpene cyclase	SEFAK(1)HR
orf01916	100	Terpene cyclase	NPLMCEK(1)AITR
orf01917	7	Secreted protein	EDWARK(1)HVPGR
orf01924	251	Enoyl-CoA hydratase	SFVEEGPGK(1)ATFR
orf01924	154	Enoyl-CoA hydratase	AK(1)DLIFTGR
orf01924	196	Enoyl-CoA hydratase	LAK(1)GPALALR
orf01924	79	Enoyl-CoA hydratase	SK(1)GLQDAFTAVAR
orf01937	112	Nucleotidyltransferase	IAETAK(1)R
orf01945	745	Glycogen phosphorylase	DLAVWK(1)AK
orf01945	708	Glycogen phosphorylase	STLVNLGPK(1)VLAGR
orf01947	25	Trehalose synthase	DRDPDWFK(1)R
orf01960	258	Acetate kinase	SGDIDPAVTFHLK(1)R
orf01961	252	Pyruvate kinase	GDLAVEYPLEK(1)VPMVQK
orf01961	203	Pyruvate kinase	DVHK(1)VMDEEGRR
orf01961	217	Pyruvate kinase	VPVIAK(1)VEK
orf01961	71	Pyruvate kinase	AVGVLADLQGPK(1)IR
orf01961	199	Pyruvate kinase	DADDVK(1)DVHK
orf01961	258	Pyruvate kinase	VPMVQK(1)R
orf01961	327	Pyruvate kinase	TMSK(1)IVCAAEEELLSK
orf01961	109	Pyruvate kinase	SICGTTYK(1)GLPGDVVK
orf01961	348	Pyruvate kinase	GLQPLVQGK(1)K
orf01961	76	Pyruvate kinase	LAK(1)FAEGPVELVR
orf01961	171	Pyruvate kinase	GINLPGAAVNVPALSEK(1)DVEDLR
orf01967	182	Cholesterol esterase	ADK(1)AVLTNVK
orf01967	206	Cholesterol esterase	LSDLK(1)LR
orf01968	26	Thioredoxin	AK(1)AEQAR
orf01971	467	Isobutyryl-CoA mutase	ALEK(1)GDK
orf01971	310	Isobutyryl-CoA mutase	ETYGAK(1)TDK
orf01971	313	Isobutyryl-CoA mutase	TDK(1)AQWLR
orf01972	107	---	ALVTDPAPAPAK(1)A
orf01973	99	Regulator protein	LVK(1)SGLVDK
orf01973	122	Regulator protein	GTLASITEK(1)GR
orf01982	4	---	MDIK(1)TASALHR
orf01984	169	---	NK(1)LSTAVGWR
orf01986	73	Transcriptional regulator	MSDLAAATLQSK(1)SR
orf01989	205	---	WDVDIAGK(1)DGK
orf01989	75	---	SDDGAPAAAK(1)SAR
orf01990	249	LAO/AO transport system ATPase	GQGTDEVVEALEK(1)HR
orf01991	237	Thiolase FadA	AETTVETLGK(1)LR
orf01991	222	Thiolase FadA	KGDPVLFSK(1)DEGIR
orf01992	73	Methylmalonyl-CoA epimerase	EDSAVGK(1)WLAK
orf01994	421	Large Ala/Glu-rich protein (Fragment)	GEAAEQADELK(1)GAAK
orf01994	434	Large Ala/Glu-rich protein (Fragment)	AK(1)TVELQEEAR
orf01994	289	Large Ala/Glu-rich protein (Fragment)	VLSEAK(1)EAAAK
orf01994	648	Large Ala/Glu-rich protein (Fragment)	LRDEAAADAAK(1)AR
orf01994	311	Large Ala/Glu-rich protein (Fragment)	TAK(1)SEIAR
orf01996	87	Cellulose-binding protein	LAEEEAK(1)DLR
orf01996	136	Cellulose-binding protein	IVEK(1)AQGEANTLR
orf01996	28	Cellulose-binding protein	IAK(1)LIADR
orf01996	45	Cellulose-binding protein	ITSLEK(1)R
orf01996	125	Cellulose-binding protein	AK(1)AEDEGVR
orf01996	249	Cellulose-binding protein	QAEDIVADANAK(1)ADR
orf01997	84	ABC transporter ATP-binding protein	YIGALLDAK(1)AMHGGR
orf01997	128	ABC transporter ATP-binding protein	SK(1)GFSLGMGQR
orf01997	11	ABC transporter ATP-binding protein	MIELEGLTK(1)R
orf01997	173	ABC transporter ATP-binding protein	NLMK(1)ALASEGR
orf01997	65	ABC transporter ATP-binding protein	IDGK(1)HYR
orf01999	171	Nodulation ABC transporter NodI	NLMK(1)SLAAEGR
orf01999	82	Nodulation ABC transporter NodI	QVGALLDAK(1)GVHGGR
orf02005	210	Endonuclease NucS	GIEDDK(1)LR
orf02005	144	Endonuclease NucS	DANGQTVAVELK(1)R
orf02010	69	3-hydroxyacyl-CoA dehydrogenase	ASYDK(1)FVAK
orf02010	123	3-hydroxyacyl-CoA dehydrogenase	ALDK(1)VVGEHTVLASNTSAIPITK
orf02010	75	3-hydroxyacyl-CoA dehydrogenase	GK(1)LEAADAEAALGR
orf02010	64	3-hydroxyacyl-CoA dehydrogenase	DGIK(1)ASYDK
orf02010	114	3-hydroxyacyl-CoA dehydrogenase	LEVK(1)HEIFR
orf02010	175	3-hydroxyacyl-CoA dehydrogenase	GYK(1)TSDETLATAR
orf02011	132	TetR-family transcriptional regulator	VIEDAPTLK(1)AR
orf02014	27	Cobalamin adenosyltransferase	TAK(1)TDLR
orf02014	98	Cobalamin adenosyltransferase	VEQSYVDK(1)LEADCDR
orf02014	177	Cobalamin adenosyltransferase	SANK(1)EVGDVLWVPGGER
orf02020	103	ATP synthase epsilon chain	ALELAK(1)SDADAAAER
orf02021	384	ATP synthase subunit beta	GILQK(1)YK
orf02021	161	ATP synthase subunit beta	GGK(1)IGLFGGAGVGK
orf02021	379	ATP synthase subunit beta	VK(1)GILQK
orf02021	185	ATP synthase subunit beta	VAK(1)LHDGVSVFAGVGER
orf02021	346	ATP synthase subunit beta	PISEK(1)GIYPAVDPLDSTSR
orf02021	100	ATP synthase subunit beta	QAPVTDTGTGITVPVGDVTK(1)GK
orf02022	112	ATP synthase gamma chain	LASEGK(1)EVDTYIVGR
orf02022	151	ATP synthase gamma chain	VEDSWTGFTDNPAYSDAK(1)R
orf02022	257	ATP synthase gamma chain	AMK(1)SATDNAGDLIK
orf02023	155	ATP synthase subunit alpha	SVHEPMQTGYK(1)AVDAMVPIGR
orf02023	385	ATP synthase subunit alpha	VGGSAQHK(1)AMK
orf02023	518	ATP synthase subunit alpha	QQFETSDGK(1)LLGEG
orf02023	481	ATP synthase subunit alpha	K(1)DLLTSIAEGGK
orf02023	201	ATP synthase subunit alpha	SGDVNK(1)QVR
orf02023	179	ATP synthase subunit alpha	QTGK(1)TALAVDTIINQR
orf02023	144	ATP synthase subunit alpha	K(1)SVHEPMQTGYK
orf02023	388	ATP synthase subunit alpha	AMK(1)QVSGR
orf02024	162	ATP synthase subunit delta	SLLGGK(1)AQPVTER
orf02024	61	ATP synthase subunit delta	VLTDPAQSGESK(1)AELATR
orf02024	151	ATP synthase subunit delta	TATASAK(1)GELLR
orf02025	104	ATP synthase subunit b	QEAQEQGAVIIQEMK(1)AEGQR
orf02025	139	ATP synthase subunit b	QDVGK(1)LATDLAGK
orf02025	44	ATP synthase subunit b	LLPAINK(1)ALDER
orf02027	93	ATP synthase subunit a	GIAK(1)EIIGK
orf02028	123	---	SK(1)TLYVDPDGESGK
orf02031	127	Protein tyrosine phosphatase	TFTLK(1)EFTR
orf02033	137	Release factor glutamine methyltransferase	SK(1)VHAVELSEDALR
orf02034	269	Peptide chain release factor 1	SQLQNK(1)EQAMR
orf02034	52	Peptide chain release factor 1	AWK(1)QTGDDIETAR
orf02034	88	Peptide chain release factor 1	QREEITEK(1)LR
orf02034	179	Peptide chain release factor 1	MK(1)YEGGVHR
orf02034	263	Peptide chain release factor 1	ITHLPTGVVASCQNEK(1)SQLQNK
orf02034	160	Peptide chain release factor 1	DVQVAVK(1)TK
orf02035	50	50S ribosomal protein L31	QK(1)ILDTGGR
orf02035	48	50S ribosomal protein L31	ADVCSECHPFYTGK(1)QK
orf02038	384	Transcription termination factor Rho	GRPEFQK(1)LTPLYPQDR
orf02038	161	Transcription termination factor Rho	RATAQAGSPDTK(1)TEAK
orf02038	470	Transcription termination factor Rho	SVK(1)GEVISSTFDR
orf02038	165	Transcription termination factor Rho	TEAK(1)TDVK
orf02038	590	Transcription termination factor Rho	GTGNMELK(1)LDR
orf02038	358	Transcription termination factor Rho	EK(1)FNALVR
orf02038	427	Transcription termination factor Rho	GLIVAPPK(1)TGK
orf02038	544	Transcription termination factor Rho	ILSGGVDSTALYPPK(1)R
orf02038	179	Transcription termination factor Rho	AEPEAQQK(1)TEER
orf02038	416	Transcription termination factor Rho	IIDLVAPIGK(1)GQR
orf02038	171	Transcription termination factor Rho	AK(1)AEPEAQQK
orf02040	237	Threonine synthase	GEVVK(1)DPSTIATAIR
orf02040	4	Threonine synthase	TSK(1)GTHQWR
orf02040	310	Threonine synthase	AAEEGK(1)VDPGQK
orf02040	66	Threonine synthase	VEGANPTGSFK(1)DR
orf02041	152	Homoserine dehydrogenase	ESLAGDK(1)VNR
orf02041	123	Homoserine dehydrogenase	ALLAEDGAALHAAAEK(1)YGR
orf02041	221	Homoserine dehydrogenase	VK(1)IGDVHR
orf02042	389	Diaminopimelate decarboxylase	VVGK(1)HCESGDIVVK
orf02048	75	Serine hydroxymethyltransferase	YSEGYPGK(1)R
orf02048	346	Serine hydroxymethyltransferase	TAAK(1)ALDR
orf02072	925	Serine/threonine protein kinase (Fragment)	FQDIGSADPK(1)GETVR
orf02074	241	Oxygenase subunit	DPSEHLAK(1)TLELMEK
orf02074	259	Oxygenase subunit	ATK(1)VELTDANGTLAGR
orf02079	164	---	NK(1)EGGFFTAAADPAVASR
orf02082	275	Lon protease	EAALK(1)EVEK
orf02082	224	Lon protease	DVQDGVDK(1)QQR
orf02084	219	Two-component system response regulator	TVDSHIK(1)ALR
orf02086	426	Alpha-ketoglutarate decarboxylase	DIDASHDDDVTK(1)AAR
orf02086	190	Alpha-ketoglutarate decarboxylase	AVPVK(1)LLFDNR
orf02086	204	Alpha-ketoglutarate decarboxylase	IVINNHLK(1)R
orf02086	273	Alpha-ketoglutarate decarboxylase	QLVVAAIK(1)K
orf02086	484	Alpha-ketoglutarate decarboxylase	DFAVGGFAGK(1)TMMK
orf02086	676	Alpha-ketoglutarate decarboxylase	AK(1)QDIINK
orf02086	145	Alpha-ketoglutarate decarboxylase	AK(1)ADESTEAPAGPEYVTLR
orf02086	1259	Alpha-ketoglutarate decarboxylase	PHGSSPAVGSAK(1)R
orf02086	1145	Alpha-ketoglutarate decarboxylase	PVIGDDSVK(1)AEDVRK
orf02086	414	Alpha-ketoglutarate decarboxylase	WLK(1)DIDASHDDDVTK
orf02086	515	Alpha-ketoglutarate decarboxylase	TTGIEFMHIQDPK(1)QR
orf02087	13	---	GIEELEK(1)R
orf02089	241	---	VGGQWGAK(1)K
orf02089	82	---	WLDPK(1)GR
orf02096	59	Malate oxidoreductase	DK(1)DDLSLAYTPGVAK
orf02096	261	Malate oxidoreductase	DRDDLTEVK(1)R
orf02096	206	Malate oxidoreductase	NAAK(1)LSGR
orf02097	137	Secreted protein	HDIAMSSITDNK(1)QR
orf02097	200	Secreted protein	GTTYEEALK(1)K
orf02097	50	Secreted protein	ETK(1)SGAPLFSK
orf02097	185	Secreted protein	GNPQNINSIEDLCGK(1)R
orf02097	303	Secreted protein	VLDK(1)WGAGTGAIDK
orf02097	148	Secreted protein	QEGLDDAGK(1)K
orf02097	65	Secreted protein	YQK(1)SGVIK
orf02097	62	Secreted protein	LPEK(1)YQK
orf02097	58	Secreted protein	SGAPLFSK(1)LPEK
orf02097	313	Secreted protein	WGAGTGAIDK(1)AAINGGK
orf02098	7	Permease	FDK(1)TPAASPAGQVSVSK
orf02098	31	Permease	GATTAPENIK(1)AIPVR
orf02099	124	Arginine/ornithine transport ATP-binding protein	GEAK(1)AVAR
orf02099	77	Arginine/ornithine transport ATP-binding protein	QK(0.001)GDK(0.999)LYELK
orf02099	56	Arginine/ornithine transport ATP-binding protein	CINHLEK(1)INAGR
orf02099	133	Arginine/ornithine transport ATP-binding protein	AEK(1)LLDR
orf02099	82	Arginine/ornithine transport ATP-binding protein	LYELK(1)DSEVALQR
orf02100	109	Methyltransferase	DADWTK(1)R
orf02103	109	Superoxide dismutase	GSNDPK(1)TGQK
orf02103	103	Superoxide dismutase	ALSAAK(1)GSNDPK
orf02103	36	Superoxide dismutase	IEAESVK(1)AVQEK
orf02103	129	Superoxide dismutase	IFWETK(1)K
orf02103	41	Superoxide dismutase	AVQEK(1)YQANEDADFR
orf02103	58	Superoxide dismutase	AILIK(1)EQR
orf02131	128	Anti-sigma factor	TVSISLYK(1)QR
orf02132	156	RNA polymerase sigma factor	DK(1)GWAVR
orf02132	82	RNA polymerase sigma factor	ELPDGSPEK(1)AELR
orf02136	287	Two-component system sensor kinase	ELITK(1)DATIR
orf02139	155	Glucosamine-6-phosphate deaminase	IK(1)TLTEQTR
orf02139	50	Glucosamine-6-phosphate deaminase	ALASK(1)VASGAVDASR
orf02149	610	Ribonucleoside-diphosphate reductase	VAK(1)TGMR
orf02149	396	Ribonucleoside-diphosphate reductase	AAEAK(1)GLAR
orf02150	155	Ribonucleoside-diphosphate reductase subunit beta	WMDSVEK(1)IER
orf02150	162	Ribonucleoside-diphosphate reductase subunit beta	LETK(1)ADR
orf02154	103	Peptide deformylase	VFVYDCPDDDGK(1)R
orf02154	50	Peptide deformylase	PITVVGNPVLHK(1)ECK
orf02154	155	Peptide deformylase	GQDAK(1)GNPIR
orf02154	162	Peptide deformylase	VK(1)GTGYFAR
orf02168	214	Phosphoribosylglycinamide synthetase	LIGVNK(1)HQDER
orf02180	27	Fructose-1,6-bisphosphatase	FK(1)ALDLK
orf02180	32	Fructose-1,6-bisphosphatase	ALDLK(1)VETKPDMTPVSEADK
orf02180	153	Fructose-1,6-bisphosphatase	MHVSK(1)VGR
orf02182	436	Catalase	LFSEDEK(1)VR
orf02182	216	Catalase	YHFK(1)TDQGIK
orf02182	139	Catalase	DAIK(1)FPDFIHTQK
orf02182	148	Catalase	FPDFIHTQK(1)R
orf02182	222	Catalase	TDQGIK(1)NLTQAEANR
orf02186	213	UPF0182 protein SSIG_05043	SSDFK(1)ATDNWTGLR
orf02186	208	UPF0182 protein SSIG_05043	YGLAVK(1)SSDFK
orf02186	881	UPF0182 protein SSIG_05043	AIADAQK(1)AYSDGEK
orf02186	602	UPF0182 protein SSIG_05043	NSVK(1)ATVDAYDGK
orf02186	657	UPF0182 protein SSIG_05043	YPQDLFK(1)VQR
orf02186	611	UPF0182 protein SSIG_05043	ATVDAYDGK(1)VK
orf02186	380	UPF0182 protein SSIG_05043	DKDGK(1)EQDTIIGLR
orf02186	293	UPF0182 protein SSIG_05043	FQVQPNEQAK(1)EAPFIQK
orf02187	122	---	QLSAWVAK(1)HPDR
orf02187	114	---	LGDK(1)QLSAWVAK
orf02188	221	Endopeptidase La	TVK(1)APPAEGDGEEEGKDR
orf02188	204	Endopeptidase La	EAAAAEK(1)AGR
orf02188	352	Endopeptidase La	TIEDATK(1)SLER
orf02188	214	Endopeptidase La	EPEGGEK(1)VTIK
orf02188	171	Endopeptidase La	AVDGTAVK(1)EPDDVAK
orf02190	138	Molybdopterin biosynthesis protein E	HEVPIWK(1)HQR
orf02191	92	NAD-dependent epimerase/dehydratase	DPAIAEK(1)LR
orf02192	104	---	QTVSQGTPDGSK(1)DTSVGPSER
orf02192	241	---	FGK(1)DLSVPQDEVR
orf02192	287	---	GIK(1)VDTSK
orf02195	22	---	MENHGK(1)TMLK
orf02195	187	---	SFK(1)AGSLIGR
orf02196	385	Tellurium resistance protein	VDFGYK(1)SAGFVGR
orf02199	190	ABC transporter ATP-binding protein	PLIK(1)ELR
orf02199	32	ABC transporter ATP-binding protein	ATWGLGK(1)R
orf02207	348	Peptidase	LVDGQDPDAVQK(1)TVR
orf02207	53	Peptidase	SAEWLSAK(1)LK
orf02207	285	Peptidase	TAK(1)SQAASGEAGYSTLER
orf02214	312	Molybdopterin synthase sulfurylase MoeB	EK(1)NEYEIVSIPGAR
orf02214	95	Molybdopterin synthase sulfurylase MoeB	SK(1)AESAK
orf02214	36	Molybdopterin synthase sulfurylase MoeB	HLIIPDVGMDGQK(1)R
orf02214	295	Molybdopterin synthase sulfurylase MoeB	QLK(1)EWIDGDEK
orf02214	351	Molybdopterin synthase sulfurylase MoeB	IVLHCK(1)TGVR
orf02222	184	Hydrolase	LTK(1)DWTAEQR
orf02224	95	TetR-family transcriptional regulator	TALASTTDNK(1)LR
orf02225	49	ATP-binding protein	K(1)VLVPADR
orf02225	46	ATP-binding protein	AELLSLTDDK(1)GR
orf02227	69	---	LAPTLGDK(1)AELAK
orf02227	61	---	LAEDAK(1)LAPTLGDK
orf02228	215	ATP-dependent RNA helicase (Fragment)	TAADIAEQLEK(1)R
orf02228	180	ATP-dependent RNA helicase (Fragment)	AHNMDK(1)PEMLAR
orf02228	310	ATP-dependent RNA helicase (Fragment)	WQLINK(1)ALDLK
orf02228	89	ATP-dependent RNA helicase (Fragment)	K(1)LDLSHIR
orf02228	68	ATP-dependent RNA helicase (Fragment)	AYEPQVEALK(1)K
orf02245	107	Iron-sulfur cluster carrier protein	VYAVASGK(1)GGVGK
orf02247	48	Sec-independent protein translocase protein TatB	EFSDSAK(1)EDIR
orf02248	563	Serine protease	GADGGPAVAK(1)DGPADK
orf02248	608	Serine protease	AHRPGDDLDLK(1)LTR
orf02252	17	---	TGDGPLEVTK(1)EGR
orf02254	233	DNA-3-methyladenine glycosylase I	IEAVAK(1)FTDADR
orf02256	233	Cytokinin riboside 5'-monophosphate phosphoribohydrolase	DTVVAQGK(1)ASEK
orf02257	349	Dipeptidase	RDEHVAVEK(1)ITHCEDR
orf02257	311	Dipeptidase	PK(1)FGWTDVSR
orf02261	361	N-succinyldiaminopimelate aminotransferase	VAAAVK(1)R
orf02262	13	4Fe-4S binding domain containing protein	TYVIAQPCVDVK(1)DK
orf02263	20	Acetyltransferase	ITPADVGK(1)R
orf02279	2	1D-myo-inositol 2-acetamido-2-deoxy-alpha-D-glucopyranoside deacetylase	MK(1)DLPAR
orf02281	497	Peptidase	SPAWEK(1)AVR
orf02286	212	Oligopeptide ABC transporter substrate-binding protein	TAVAK(1)GLPR
orf02289	123	Nickel import ATP-binding protein NikE	GQDITK(1)LSGR
orf02289	117	Nickel import ATP-binding protein NikE	ATAGEVFYK(1)GQDITK
orf02290	98	Peptide ABC transporter ATP-binding protein	GQDMLK(1)MSNEER
orf02290	151	Peptide ABC transporter ATP-binding protein	AK(1)SIELMDQVK
orf02293	246	Peptide transport system secreted peptide-binding protein	AANK(1)GIQFK
orf02293	155	Peptide transport system secreted peptide-binding protein	GYEDVHPEK(1)GASK
orf02293	373	Peptide transport system secreted peptide-binding protein	ELIK(1)EGGGVPGNK
orf02293	161	Peptide transport system secreted peptide-binding protein	AK(1)EMSGLK
orf02293	206	Peptide transport system secreted peptide-binding protein	VFYDDPK(1)AFGQK
orf02293	458	Peptide transport system secreted peptide-binding protein	ELYHSK(1)AESNNGR
orf02293	332	Peptide transport system secreted peptide-binding protein	DTITK(1)TVLNGTR
orf02293	469	Peptide transport system secreted peptide-binding protein	FSDK(1)EIDDLMAK
orf02293	362	Peptide transport system secreted peptide-binding protein	GNQTLDSDILK(1)YNPAK
orf02293	232	Peptide transport system secreted peptide-binding protein	LIQVK(1)AWPEYQGPNK
orf02293	433	Peptide transport system secreted peptide-binding protein	DNNEVK(1)GVYR
orf02293	477	Peptide transport system secreted peptide-binding protein	FSDKEIDDLMAK(1)GDK
orf02293	222	Peptide transport system secreted peptide-binding protein	PIGNGPYTFEK(1)WTHK
orf02293	242	Peptide transport system secreted peptide-binding protein	AWPEYQGPNK(1)AANK
orf02294	413	GTP-binding elongation factor	QVDGK(1)TYEPIER
orf02294	63	GTP-binding elongation factor	GITILAK(1)NTAVK
orf02294	556	GTP-binding elongation factor	ADDMDVNITK(1)EK
orf02294	56	GTP-binding elongation factor	EK(1)GITILAK
orf02294	139	GTP-binding elongation factor	MPVILCINK(1)TDRPDSR
orf02294	68	GTP-binding elongation factor	NTAVK(1)YHPK
orf02294	343	GTP-binding elongation factor	GHK(1)VTAR
orf02297	40	Transcriptional regulator	EK(1)VMEAAR
orf02320	78	---	ILK(1)ATLHDGR
orf02320	44	---	HEQTSSYATGK(1)EAK
orf02321	21	---	TFVK(1)EVAPLR
orf02327	432	Magnesium or manganese-dependent protein phosphatase	TK(1)GSEPFGER
orf02339	152	HflK protein	AVLDDATGK(1)WGIR
orf02339	61	HflK protein	VNTK(1)LDVR
orf02339	177	HflK protein	EAMEK(1)QMR
orf02339	199	HflK protein	QAK(1)ILTAEGTK
orf02339	247	HflK protein	NNADAK(1)VLAYK
orf02340	87	Integral membrane protein	HMAQAPLTHEGSDALIGK(1)R
orf02371	53	Ribosome-binding ATPase YchF	LNK(1)LAEIFGSQR
orf02371	118	Ribosome-binding ATPase YchF	DENVVHVDGK(1)VSPK
orf02371	157	Ribosome-binding ATPase YchF	EK(1)VAVLAAVEEAQK
orf02371	108	Ribosome-binding ATPase YchF	AFK(1)DENVVHVDGK
orf02371	313	Ribosome-binding ATPase YchF	GATAPEAAGVIHTDFQK(1)GFIK
orf02373	81	Polyphosphate glucokinase	TAANVDK(1)GWIDTDAR
orf02373	31	Polyphosphate glucokinase	HK(1)VLTPHPATPK
orf02374	90	4-hydroxy-3-methylbut-2-enyl diphosphate reductase	VHK(1)EAVR
orf02374	37	4-hydroxy-3-methylbut-2-enyl diphosphate reductase	YVVQTLEK(1)K
orf02380	59	Secreted protein	WK(1)ATSVR
orf02381	189	Fructose-1,6-bisphosphatase	HEGIVK(1)EIR
orf02381	259	Fructose-1,6-bisphosphatase	QK(1)ALDAGHDLDR
orf02381	54	Fructose-1,6-bisphosphatase	IGADGAAVK(1)AMR
orf02383	223	---	FVADLQK(1)R
orf02384	464	Fumarate hydratase class I	VMLAK(1)GNR
orf02384	190	Fumarate hydratase class I	GGGSANK(1)SFLYQETK
orf02384	39	Fumarate hydratase class I	TFLK(1)VEPEALR
orf02384	244	Fumarate hydratase class I	TAK(1)YASAHYLDELPAEGSPTGHGFR
orf02384	213	Fumarate hydratase class I	FLEEK(1)IR
orf02384	400	Fumarate hydratase class I	DIAHAK(1)IK
orf02384	268	Fumarate hydratase class I	DK(1)ELEEK
orf02395	427	Fumarate hydratase class II	YIGYEEAAK(1)VAK
orf02395	434	Fumarate hydratase class II	SLK(1)DGTTIR
orf02395	67	Fumarate hydratase class II	GAAAK(1)VNAELK
orf02395	187	Fumarate hydratase class II	SAEFAEVVK(1)SGR
orf02395	62	Fumarate hydratase class II	IK(1)GAAAK
orf02398	19	Penicillin-binding protein	AAK(1)SGGIR
orf02405	149	Alkyl hydroperoxide reductase	NPK(1)EVLR
orf02405	31	Alkyl hydroperoxide reductase	EFEQINHK(1)TYEGK
orf02406	60	Alkyl hydroperoxide reductase AhpD	ELEPEAK(1)ANLSAEAYTAAK
orf02406	7	Alkyl hydroperoxide reductase AhpD	ALDELK(1)SAVPDFAK
orf02406	15	Alkyl hydroperoxide reductase AhpD	SAVPDFAK(1)DLK
orf02407	180	Integral membrane protein	DGIDELK(1)R
orf02407	3	Integral membrane protein	SK(1)LPGWLGR
orf02409	141	ATP-binding protein	IK(1)ASSVGLLAEEYR
orf02409	407	ATP-binding protein	YDGVVAVVEK(1)LK
orf02410	244	Oxidoreductase	YLK(1)GIPEGSR
orf02410	256	Oxidoreductase	ATQGK(1)SLDPGLLSDEVLR
orf02410	133	Oxidoreductase	YLLSSLDASLK(1)R
orf02455	131	Gluconate transporter	LLNAFGEK(1)R
orf02456	4	Pyrimidine utilization protein C	TEK(1)TALTPSTHTTPPAK
orf02456	24	Pyrimidine utilization protein C	FSHGVK(1)K
orf02457	33	IclR-family transcriptional regulator	LGVHK(1)STALR
orf02459	259	D-amino acid deaminase	LVALAAAFDGEK(1)R
orf02468	339	Aminotransferase AlaT	LDPK(1)VYK
orf02468	71	Aminotransferase AlaT	NVAGAHGYGDAK(1)GLLSAR
orf02474	527	Phosphoenolpyruvate carboxykinase [GTP]	VLK(1)WIVER
orf02474	90	Phosphoenolpyruvate carboxykinase [GTP]	TFICSK(1)EEK
orf02474	93	Phosphoenolpyruvate carboxykinase [GTP]	EEK(1)DAGPTNHWK
orf02474	492	Phosphoenolpyruvate carboxykinase [GTP]	VGADK(1)DQAK
orf02474	496	Phosphoenolpyruvate carboxykinase [GTP]	VGADKDQAK(1)LPR
orf02477	126	---	IVK(1)VDQYAK
orf02479	109	TetR-family transcriptional regulator	AASPAEK(1)LDLFVR
orf02479	49	TetR-family transcriptional regulator	AAIGVIAEK(1)GTAALR
orf02494	61	Mycothiol S-conjugate amidase	K(0.777)K(0.223)EMDEAR
orf02494	45	Mycothiol S-conjugate amidase	GSILNPK(1)LQGDAYIEK
orf02494	13	Mycothiol S-conjugate amidase	AVHAHPDDESSK(1)GAATMAK
orf02495	69	---	FK(1)VVSDTR
orf02496	57	Transcription elongation factor GreA	ENGGYHAAK(1)EEQGK
orf02496	37	Transcription elongation factor GreA	TEIAVK(1)IAAAR
orf02496	62	Transcription elongation factor GreA	EEQGK(1)MELR
orf02497	24	Transport permease protein	PSGGVTQSVK(1)DSLVVAK
orf02500	69	MarR-family transcriptional regulator	LDK(1)EGPMGVK
orf02504	274	Cystathionine gamma-synthase	HPK(1)VSQVLYPGLPEHPGHEVAAK
orf02504	294	Cystathionine gamma-synthase	VSQVLYPGLPEHPGHEVAAK(1)QMK
orf02504	264	Cystathionine gamma-synthase	HTENATK(1)VADLLTR
orf02504	249	Cystathionine gamma-synthase	GIK(1)TLAVR
orf02508	162	Peptide methionine sulfoxide reductase MsrA	EAYQK(1)VLTASGHK
orf02513	278	Glutamate dehydrogenase	EIGYLFGQYK(1)R
orf02513	230	Glutamate dehydrogenase	GGADFDPK(1)GR
orf02517	261	Lipoprotein	NQVSTVDAK(1)TK
orf02517	134	Lipoprotein	IDATAADSK(1)GR
orf02517	125	Lipoprotein	STTYK(1)IDATAADSK
orf02517	263	Lipoprotein	TK(1)QMTVTR
orf02517	249	Lipoprotein	TVTFK(1)IGR
orf02522	262	Enoyl-CoA hydratase	AEGVAAFNEK(1)R
orf02522	79	Enoyl-CoA hydratase	AFCVGADLK(1)ER
orf02525	120	Propionyl-CoA carboxylase complex B subunit	IVK(1)VMDFALK
orf02525	36	Propionyl-CoA carboxylase complex B subunit	AVEK(1)QHAK
orf02525	242	Propionyl-CoA carboxylase complex B subunit	THNTTSGVAHHMAGDEK(1)DAIEYVK
orf02525	504	Propionyl-CoA carboxylase complex B subunit	AHIVK(1)GLR
orf02531	499	JadJ	TGLAAGAK(1)PK
orf02531	475	JadJ	ETVVVEVGGK(1)R
orf02531	115	JadJ	DLGDK(1)VAAR
orf02535	91	Dihydrolipoyl dehydrogenase	VVGVDLGK(1)VNR
orf02535	300	Dihydrolipoyl dehydrogenase	LK(1)ESGHVLTDR
orf02537	98	Phosphomannomutase	YK(1)SADFAR
orf02537	354	Phosphomannomutase	IAEK(1)AGLGYEETLTGFK
orf02537	505	Phosphomannomutase	VIVRPSGTEPK(1)LK
orf02537	537	Phosphomannomutase	GAELLAGIK(1)R
orf02539	84	Deoxyribose-phosphate aldolase	ALAAK(1)AVNPDPTDR
orf02539	139	Deoxyribose-phosphate aldolase	AALDVK(1)LADVR
orf02539	263	Deoxyribose-phosphate aldolase	TTK(1)DAVK
orf02540	75	Betaine aldehyde dehydrogenase	AFEK(1)WSALPGSER
orf02540	253	Betaine aldehyde dehydrogenase	SVAGTDK(1)K
orf02541	103	Aldehyde dehydrogenase	EVAASEGLSK(1)SK
orf02541	254	Aldehyde dehydrogenase	ELEIAAADNLK(1)R
orf02546	646	AG2 protein	DAEIGK(1)INDQAR
orf02549	200	Two-component system response regulator	AK(1)VEDVPSSPTLIR
orf02555	203	Adenosine deaminase	HLDAFEYLK(1)R
orf02563	274	1,4-dihydropyridine enantioselective esterase	LK(1)GVAPDAK
orf02563	612	1,4-dihydropyridine enantioselective esterase	EVESYDLTVK(1)HLDR
orf02563	217	1,4-dihydropyridine enantioselective esterase	GVK(1)IAVLDTGTDSTHPDLK
orf02563	208	1,4-dihydropyridine enantioselective esterase	SVPQIGAPAAWK(1)AGFTGK
orf02563	682	1,4-dihydropyridine enantioselective esterase	GADWIVQPK(1)VAVTK
orf02563	281	1,4-dihydropyridine enantioselective esterase	GVAPDAK(1)LLSGK
orf02563	214	1,4-dihydropyridine enantioselective esterase	AGFTGK(1)GVK
orf02563	798	1,4-dihydropyridine enantioselective esterase	VK(1)IAMGAAAPK
orf02563	1073	1,4-dihydropyridine enantioselective esterase	NK(1)AISFAAK
orf02563	240	1,4-dihydropyridine enantioselective esterase	GQILAEK(1)NFSEAK
orf02563	246	1,4-dihydropyridine enantioselective esterase	NFSEAK(1)DTK
orf02563	233	1,4-dihydropyridine enantioselective esterase	IAVLDTGTDSTHPDLK(1)GQILAEK
orf02563	973	1,4-dihydropyridine enantioselective esterase	LSTSVK(1)HSAK
orf02563	268	1,4-dihydropyridine enantioselective esterase	VGHGTHVASIAAGTGAK(1)SGGK
orf02563	1037	1,4-dihydropyridine enantioselective esterase	VHGAAAGK(1)NLK
orf02563	454	1,4-dihydropyridine enantioselective esterase	QQHPDWK(1)FAELK
orf02563	994	1,4-dihydropyridine enantioselective esterase	VDASWTFSSK(1)K
orf02563	711	1,4-dihydropyridine enantioselective esterase	AK(1)AQLFSPDYSVETK
orf02563	1067	1,4-dihydropyridine enantioselective esterase	ITVK(1)NPAK
orf02563	846	1,4-dihydropyridine enantioselective esterase	TLYLSTTDK(1)VR
orf02563	807	1,4-dihydropyridine enantioselective esterase	IAMGAAAPK(1)K
orf02566	81	Thymidine phosphorylase	PTTDK(1)HSTGGVGDK
orf02566	209	Thymidine phosphorylase	VGSGAFMK(1)TIEDAR
orf02566	286	Thymidine phosphorylase	EMLDAAGLK(1)DADPEK
orf02569	242	Sugar ABC transporter integral membrane protein	ATGASESAAQASGVDAK(1)K
orf02570	119	Sugar ABC transporter ATP-binding protein	VEILK(1)VLYR
orf02570	345	Sugar ABC transporter ATP-binding protein	GWLLDNK(1)AAR
orf02573	334	Lipoprotein	AK(1)QDIIDGK
orf02573	251	Lipoprotein	AGK(1)WNIGVDSDQYQQK
orf02573	67	Lipoprotein	AEK(1)DLDIEGSEAEPSDGEGDADK
orf02573	64	Lipoprotein	GDQSFNDAAYAGLAK(1)AEK
orf02573	332	Lipoprotein	DVIAAVDK(1)AK
orf02573	341	Lipoprotein	QDIIDGK(1)ITVK
orf02573	119	Lipoprotein	VAPK(1)FPK
orf02573	87	Lipoprotein	DLDIEGSEAEPSDGEGDADK(1)VQR
orf02573	177	Lipoprotein	TVGFIGGVETPLIK(1)K
orf02601	8	---	ASIDLDK(1)VLDK
orf02601	12	---	VLDK(1)AWADK
orf02608	281	Succinate dehydrogenase flavoprotein subunit	YAPVMK(1)DLASR
orf02608	207	Succinate dehydrogenase flavoprotein subunit	SVIYASGGTGK(1)FFK
orf02608	496	Succinate dehydrogenase flavoprotein subunit	YLNVSIQDK(1)GK
orf02608	570	Succinate dehydrogenase flavoprotein subunit	LDYK(1)PVVTTR
orf02608	275	Succinate dehydrogenase flavoprotein subunit	FMEK(1)YAPVMK
orf02608	26	Succinate dehydrogenase flavoprotein subunit	AAIEATK(1)R
orf02608	480	Succinate dehydrogenase flavoprotein subunit	TAVAK(1)IAELR
orf02609	60	Succinate dehydrogenase iron-sulfur subunit	VLDALHK(1)IK
orf02609	106	Succinate dehydrogenase iron-sulfur subunit	DINPDK(1)PIMVEAIK
orf02609	100	Succinate dehydrogenase iron-sulfur subunit	TLIK(0.982)DINPDK(0.018)PIMVEAIK
orf02609	96	Succinate dehydrogenase iron-sulfur subunit	LACK(1)TLIK
orf02609	247	Succinate dehydrogenase iron-sulfur subunit	AIQEVK(1)R
orf02615	182	Oligopeptide binding protein	YPGDK(1)LR
orf02615	385	Oligopeptide binding protein	QLEK(1)DGLFK
orf02615	374	Oligopeptide binding protein	EGDMYTK(1)ETAELR
orf02622	217	Tryptophan--tRNA ligase	IFDLQDPAVK(1)MSK
orf02622	207	Tryptophan--tRNA ligase	ETAK(1)IFDLQDPAVK
orf02622	236	Tryptophan--tRNA ligase	GLINLLDDPK(1)VTAK
orf02622	288	Tryptophan--tRNA ligase	SYEGK(1)GYGALK
orf02622	220	Tryptophan--tRNA ligase	MSK(1)SASTPK
orf02622	137	Tryptophan--tRNA ligase	SAK(1)QGADR
orf02622	354	Tryptophan--tRNA ligase	MGFLPAK(1)H
orf02622	132	Tryptophan--tRNA ligase	MTQFK(1)DK
orf02623	359	Ornithine aminotransferase	EISEK(1)LMEQGVLVK
orf02623	66	Ornithine aminotransferase	LIDAAK(1)AQLER
orf02623	368	Ornithine aminotransferase	LMEQGVLVK(1)DTHGSTIR
orf02623	133	Ornithine aminotransferase	GVPDGMAK(1)IIVASDNFHGR
orf02628	170	Alkyl hydroperoxide reductase AhpD	LTPGHYTPGDFK(1)S
orf02629	180	Malate dehydrogenase	TGAAVSDIK(1)K
orf02629	314	Malate dehydrogenase	IDASVK(1)ELTEER
orf02629	115	Malate dehydrogenase	PQGK(1)AINDHAADDIK
orf02629	171	Malate dehydrogenase	AISQLAAK(1)TGAAVSDIK
orf02633	240	Bifunctional protein FolD	DADGK(1)IVGDVHPGVR
orf02633	53	Bifunctional protein FolD	WYVNGK(1)HR
orf02633	9	Bifunctional protein FolD	TAQILDGK(1)ATAAAIK
orf02633	16	Bifunctional protein FolD	ATAAAIK(1)SDLTVR
orf02634	205	RDD domain containing protein	VCSSVVVK(1)AN
orf02634	197	RDD domain containing protein	QTFADK(1)VCSSVVVK
orf02636	67	Bifunctional purine biosynthesis protein PurH	VK(1)TLHPR
orf02636	443	Bifunctional purine biosynthesis protein PurH	VDSAK(1)LAVER
orf02636	499	Bifunctional purine biosynthesis protein PurH	DELVVEAAK(1)K
orf02636	416	Bifunctional purine biosynthesis protein PurH	AVK(1)SNAILLAK
orf02636	138	Bifunctional purine biosynthesis protein PurH	AAAK(1)NHPSVAVVTSPER
orf02636	275	Bifunctional purine biosynthesis protein PurH	AAYDHAEPCVAIIK(1)HANPCGIAIGDDVAEAHR
orf02636	410	Bifunctional purine biosynthesis protein PurH	ELAFAWK(1)ASR
orf02639	182	Integral membrane protein (Fragment)	TPLK(1)NASAADR
orf02639	276	Integral membrane protein (Fragment)	SASVACNDK(1)LPK
orf02643	286	Succinate--CoA ligase [ADP-forming] subunit alpha	TPTETAK(1)LAR
orf02643	276	Succinate--CoA ligase [ADP-forming] subunit alpha	KEALEAAGVK(1)VGK
orf02643	7	Succinate--CoA ligase [ADP-forming] subunit alpha	AIFLTK(1)DSK
orf02643	266	Succinate--CoA ligase [ADP-forming] subunit alpha	TMGHAGAIVSGSSGTAQAK(1)K
orf02643	267	Succinate--CoA ligase [ADP-forming] subunit alpha	K(1)EALEAAGVK
orf02643	26	Succinate--CoA ligase [ADP-forming] subunit alpha	HTK(1)LMLGDGTNIVGGVNPR
orf02643	227	Succinate--CoA ligase [ADP-forming] subunit alpha	AADFIK(1)ANVTK
orf02643	279	Succinate--CoA ligase [ADP-forming] subunit alpha	VGK(1)TPTETAK
orf02643	10	Succinate--CoA ligase [ADP-forming] subunit alpha	DSK(1)VIVQGMTGATGMK
orf02643	23	Succinate--CoA ligase [ADP-forming] subunit alpha	VIVQGMTGATGMK(1)HTK
orf02644	384	Succinate--CoA ligase [ADP-forming] subunit beta	VDTMDGAADK(1)AAELAAAAK
orf02644	152	Succinate--CoA ligase [ADP-forming] subunit beta	VPVDSNSGVDIVK(1)AR
orf02644	241	Succinate--CoA ligase [ADP-forming] subunit beta	AK(1)NLNYVK
orf02644	139	Succinate--CoA ligase [ADP-forming] subunit beta	TPEALAK(1)VPVDSNSGVDIVK
orf02644	239	Succinate--CoA ligase [ADP-forming] subunit beta	AAANPLEAAAK(1)AK
orf02644	346	Succinate--CoA ligase [ADP-forming] subunit beta	VEK(1)PLVVR
orf02644	161	Succinate--CoA ligase [ADP-forming] subunit beta	EIVAQAK(1)FPAEVAEK
orf02644	228	Succinate--CoA ligase [ADP-forming] subunit beta	QPGHEALEDK(1)AAANPLEAAAK
orf02644	41	Succinate--CoA ligase [ADP-forming] subunit beta	LGGK(1)SVVK
orf02644	14	Succinate--CoA ligase [ADP-forming] subunit beta	DLFAK(1)HGVPVLAGEVIDTPEAAR
orf02644	81	Succinate--CoA ligase [ADP-forming] subunit beta	ATDILGMDIK(1)GHTVHK
orf02644	60	Succinate--CoA ligase [ADP-forming] subunit beta	AGGVK(1)LAADADEAVAR
orf02644	49	Succinate--CoA ligase [ADP-forming] subunit beta	AQVK(1)VGGR
orf02644	37	Succinate--CoA ligase [ADP-forming] subunit beta	EATEK(1)LGGK
orf02644	45	Succinate--CoA ligase [ADP-forming] subunit beta	SVVK(1)AQVK
orf02644	343	Succinate--CoA ligase [ADP-forming] subunit beta	GEK(1)VEKPLVVR
orf02656	106	Isobutyryl-CoA mutase	VFGGGIIPEDDIAPLK(1)K
orf02656	24	Isobutyryl-CoA mutase	GAK(1)VIAR
orf02656	82	Isobutyryl-CoA mutase	VIELLK(1)AR
orf02658	664	ATP-dependent DNA helicase	ALGQTK(1)ELEEERR
orf02658	131	ATP-dependent DNA helicase	AAGEMK(1)ER
orf02658	483	ATP-dependent DNA helicase	ILNVPK(1)R
orf02658	414	ATP-dependent DNA helicase	GDAK(1)AGDVAVFYR
orf02658	502	ATP-dependent DNA helicase	EK(1)ISFPQALR
orf02658	195	ATP-dependent DNA helicase	DLDLDPK(1)R
orf02663	189	Two-component system DNA-binding response regulator	GYAYK(1)EIAK
orf02670	274	GMP synthase [glutamine-hydrolyzing]	KGETEQVEK(1)DFVAATGAK
orf02670	306	GMP synthase [glutamine-hydrolyzing]	FLDALAGVSDPEQK(1)R
orf02670	498	GMP synthase [glutamine-hydrolyzing]	LPYETLAK(1)ISTR
orf02670	291	GMP synthase [glutamine-hydrolyzing]	VVDAEK(1)R
orf02670	283	GMP synthase [glutamine-hydrolyzing]	DFVAATGAK(1)LK
orf02670	383	GMP synthase [glutamine-hydrolyzing]	QLFK(1)DEVR
orf02670	420	GMP synthase [glutamine-hydrolyzing]	IVGEVTK(1)DR
orf02670	285	GMP synthase [glutamine-hydrolyzing]	LK(1)VVDAEK
orf02673	177	---	LPFK(1)TQLTPGEK
orf02679	125	Serine/threonine protein kinase (Fragment)	EDGTLTPK(1)R
orf02681	538	Glycerol phosphate dehydrogenase	EVEHYEK(1)R
orf02681	259	Glycerol phosphate dehydrogenase	ASK(1)GIHLVVPK
orf02681	267	Glycerol phosphate dehydrogenase	GIHLVVPK(1)DR
orf02684	358	Inositol-5-monophosphate dehydrogenase	AMATTGYSDLK(1)EFQR
orf02685	272	Inosine-5'-monophosphate dehydrogenase	IK(1)SSVGVDVIGGNVATR
orf02685	189	Inosine-5'-monophosphate dehydrogenase	IEK(1)LPLVDEAGLLK
orf02685	481	Inosine-5'-monophosphate dehydrogenase	ITSAGLK(1)ESHPHDIQMTVEAPNYSR
orf02685	206	Inosine-5'-monophosphate dehydrogenase	GLITVK(1)DFK
orf02685	219	Inosine-5'-monophosphate dehydrogenase	KAEQYPNAAK(1)DAEGR
orf02686	136	RNA polymerase sigma factor SigD	ALLSSDAAWAK(1)K
orf02693	92	Dehydrogenase	THPIDLLVNNAGFGNK(1)GR
orf02699	6	60 kDa chaperonin	ILK(1)FDEDAR
orf02699	27	60 kDa chaperonin	LADTVK(1)VTIGPK
orf02699	21	60 kDa chaperonin	GVNK(1)LADTVK
orf02699	390	60 kDa chaperonin	VGAATEVELK(1)EK
orf02699	41	60 kDa chaperonin	NVVIDK(1)K
orf02699	277	60 kDa chaperonin	GTFNAVAVK(1)APGFGDR
orf02699	327	60 kDa chaperonin	VTVSK(1)DDTTIVDGGGNTEDVK
orf02699	42	60 kDa chaperonin	K(1)FGAPTITNDGVTIAR
orf02699	474	60 kDa chaperonin	VADLDK(1)GQGFNAATGEYGDLVK
orf02699	116	60 kDa chaperonin	NVAAGASPAALK(1)K(1)GIDAAVK
orf02699	498	60 kDa chaperonin	AGVIDPVK(1)VTR
orf02699	432	60 kDa chaperonin	VLEGNLGK(1)TGDEATGVAVVR
orf02699	117	60 kDa chaperonin	NVAAGASPAALK(1)K(1)GIDAAVK
orf02699	364	60 kDa chaperonin	AEIESTDSDWDREK(1)LQER
orf02699	490	60 kDa chaperonin	GQGFNAATGEYGDLVK(1)AGVIDPVK
orf02699	343	60 kDa chaperonin	DDTTIVDGGGNTEDVK(1)GR
orf02700	49	10 kDa chaperonin	LPLDVK(1)TGDVVLYSK
orf02700	24	10 kDa chaperonin	EK(1)PQEGVVLAVGPGR
orf02700	58	10 kDa chaperonin	TGDVVLYSK(1)YGGTEVK
orf02705	68	tRNA N6-adenosine threonylcarbamoyltransferase	ALK(1)EAGVSAR
orf02707	121	Rim protein	K(1)EVYWAR
orf02713	130	Alanine racemase	VQLK(1)ADTGLGR
orf02716	55	Holo-[acyl-carrier-protein] synthase	FAAK(1)EALAK
orf02735	34	Pantothenate kinase	DK(1)TPLPLTADEVER
orf02737	181	Phosphoglucosamine mutase	LDGLK(1)VVLDEAHGAAAR
orf02737	122	Phosphoglucosamine mutase	GGHK(1)LADELEDR
orf02738	89	30S ribosomal protein S9	TLEDYFPNK(1)VHQQEVNEPFK
orf02738	100	30S ribosomal protein S9	VHQQEVNEPFK(1)VLELDGR
orf02739	99	50S ribosomal protein L13	NPEK(1)AVEK
orf02739	103	50S ribosomal protein L13	AVEK(1)AIK
orf02739	95	50S ribosomal protein L13	YDELLAK(1)NPEK
orf02739	68	50S ribosomal protein L13	VHLSGNK(1)K
orf02739	111	50S ribosomal protein L13	GMIPK(1)NTLGR
orf02739	121	50S ribosomal protein L13	QVLSK(1)LK
orf02740	513	ABC transporter ATP-binding protein	WFAK(1)SFDR
orf02742	28	tRNA pseudouridine synthase A	DFSGWAK(1)QTSR
orf02743	99	50S ribosomal protein L17	ITK(1)IGNR
orf02743	165	50S ribosomal protein L17	KDEAPAAETVEDAK(0.001)PADDAESK(0.999)DA
orf02743	40	50S ribosomal protein L17	ITTTEAK(1)AR
orf02743	138	50S ribosomal protein L17	AVK(1)EDALK
orf02744	199	DNA-directed RNA polymerase subunit alpha	LIVDVETK(1)QAMR
orf02744	153	DNA-directed RNA polymerase subunit alpha	GYVSAVQNK(1)QVGQEIGR
orf02744	191	DNA-directed RNA polymerase subunit alpha	TDFDK(1)LIVDVETK
orf02744	265	DNA-directed RNA polymerase subunit alpha	SYNCLK(1)R
orf02744	292	DNA-directed RNA polymerase subunit alpha	NFGAK(1)SIDEVK
orf02744	177	DNA-directed RNA polymerase subunit alpha	VTYK(1)VEATR
orf02744	133	DNA-directed RNA polymerase subunit alpha	GK(1)LEMELTVER
orf02744	300	DNA-directed RNA polymerase subunit alpha	AK(1)LAGMGLALK
orf02745	74	30S ribosomal protein S11	K(1)VDVFVK
orf02745	80	30S ribosomal protein S11	VDVFVK(1)GPGSGR
orf02746	67	30S ribosomal protein S13	K(1)VEIGCYQGIR
orf02746	17	30S ribosomal protein S13	SK(1)EILAATGVNPNTR
orf02746	41	30S ribosomal protein S13	DLAEEDLVK(1)IR
orf02748	32	Translation initiation factor IF-1	VELQNGHK(1)VLAHISGK
orf02749	11	Methionine aminopeptidase	TPEQIAK(1)MR
orf02750	101	Adenylate kinase	NVGQAEALDVMLK(1)DEGVK
orf02750	214	Adenylate kinase	AMEALK(1)PANEG
orf02750	146	Adenylate kinase	DSAHVFHLSYSPPK(1)TEGVCDVCGGELYQR
orf02750	47	Adenylate kinase	ANMSQGTDLGK(1)QAR
orf02751	251	Protein translocase subunit SecY	IPVQYAK(1)R
orf02751	111	Protein translocase subunit SecY	EGQSGTAK(1)ITQYTR
orf02751	10	Protein translocase subunit SecY	AFK(1)TPDLR
orf02752	71	50S ribosomal protein L15	GFK(1)NPFR
orf02752	139	50S ribosomal protein L15	EK(1)ITAAGGTVTELV
orf02753	84	30S ribosomal protein S5	EVPAAIAK(1)GVEEAK
orf02753	90	30S ribosomal protein S5	GVEEAK(1)K
orf02753	95	30S ribosomal protein S5	NFFK(1)VPR
orf02753	30	30S ribosomal protein S5	DGGAAAEK(1)TAYVER
orf02754	93	50S ribosomal protein L18	AK(1)AAGVEAVVFDR
orf02754	9	50S ribosomal protein L18	IAK(1)GDAYK
orf02754	82	50S ribosomal protein L18	SAQAK(1)QVGALVAER
orf02755	27	50S ribosomal protein L6	TVAVK(1)GPK
orf02755	159	50S ribosomal protein L6	KPDPYK(1)AK
orf02755	131	50S ribosomal protein L6	VESPTK(1)LSVEGIDK
orf02755	63	50S ribosomal protein L6	QNK(1)ALHGLSR
orf02755	141	50S ribosomal protein L6	QK(1)VGEVAANIR
orf02755	139	50S ribosomal protein L6	LSVEGIDK(1)QK
orf02755	45	50S ribosomal protein L6	GSLSHTVAAPIEVSK(1)GEDGVLNVTRPNDER
orf02755	30	50S ribosomal protein L6	GPK(1)GSLSHTVAAPIEVSK
orf02756	90	30S ribosomal protein S8	VYAK(1)STNLPK
orf02756	78	30S ribosomal protein S8	SIAGIK(1)R
orf02756	82	30S ribosomal protein S8	ISK(1)PGLR
orf02757	9	30S ribosomal protein S14 type Z	ALIAK(1)AAR
orf02758	74	50S ribosomal protein L5	PAVTK(1)AR
orf02758	53	50S ribosomal protein L5	DSK(1)LIDGAVR
orf02758	83	50S ribosomal protein L5	SIAQFK(1)LR
orf02758	183	50S ribosomal protein L5	HLGFPFK(1)EN
orf02758	125	50S ribosomal protein L5	GLSPK(1)QFDGR
orf02758	20	50S ribosomal protein L5	YREEIAGK(1)LR
orf02759	22	50S ribosomal protein L24	QGK(1)VIVAYPAQDR
orf02759	81	50S ribosomal protein L24	DGNK(1)VVTR
orf02759	96	50S ribosomal protein L24	FDDEGNK(1)IR
orf02759	15	50S ribosomal protein L24	KGDLVQVITGK(1)DK
orf02760	59	50S ribosomal protein L14	KGDVVK(1)AVIVR
orf02760	88	50S ribosomal protein L14	FDENAAVILK(1)NDGDPR
orf02760	53	50S ribosomal protein L14	DAIPGGNVK(1)K
orf02760	17	50S ribosomal protein L14	VADNTGAK(1)EILTIR
orf02761	92	30S ribosomal protein S17	IVEILEK(1)AK
orf02761	27	30S ribosomal protein S17	EGLVVSDK(1)MDK
orf02761	4	30S ribosomal protein S17	SEK(1)TVTETNTDR
orf02761	56	30S ribosomal protein S17	LK(1)AHDEQNSAGVGDR
orf02761	30	30S ribosomal protein S17	MDK(1)TVVVAVEDR
orf02761	41	30S ribosomal protein S17	VK(1)HALYGK
orf02761	82	30S ribosomal protein S17	PLSASK(1)R
orf02761	47	30S ribosomal protein S17	HALYGK(1)VIR
orf02762	6	50S ribosomal protein L29	SAGTK(1)ASELR
orf02762	21	50S ribosomal protein L29	ELGDEELLNK(1)LR
orf02762	26	50S ribosomal protein L29	EAK(1)EELFNLR
orf02763	124	50S ribosomal protein L16	AAHK(1)LPMK
orf02764	149	30S ribosomal protein S3	GIK(1)IQCGGR
orf02764	203	30S ribosomal protein S3	VWIYK(1)GDVK
orf02764	33	30S ribosomal protein S3	DYVK(1)EDVAIR
orf02764	189	30S ribosomal protein S3	ANVDYGFFEAK(1)TTFGR
orf02764	53	30S ribosomal protein S3	AGISK(1)VEIER
orf02764	142	30S ribosomal protein S3	SMQSSMK(1)AGAK
orf02764	207	30S ribosomal protein S3	GDVK(1)NIAEVR
orf02764	26	30S ribosomal protein S3	WYADK(1)LYK
orf02764	92	30S ribosomal protein S3	IRGELEK(1)LTGK
orf02764	4	30S ribosomal protein S3	GQK(1)VNPHGFR
orf02764	19	30S ribosomal protein S3	LGITTDFK(1)SR
orf02764	260	30S ribosomal protein S3	GRK(0.006)PQQSPAAEAPK(0.994)ADAAAAPAAESTGTEA
orf02764	44	30S ribosomal protein S3	MMTK(1)GMER
orf02764	29	30S ribosomal protein S3	LYK(1)DYVK
orf02764	96	30S ribosomal protein S3	LTGK(1)QVQLNILEVK
orf02765	16	50S ribosomal protein L22	VTPMK(1)AR
orf02766	32	30S ribosomal protein S19	NVIK(1)TWSR
orf02766	28	30S ribosomal protein S19	VDVQNEAGTK(1)NVIK
orf02766	18	30S ribosomal protein S19	K(1)VDVQNEAGTK
orf02766	17	30S ribosomal protein S19	KGPFVDGHLIK(1)K
orf02767	24	50S ribosomal protein L2	RHDK(1)DGVPAK
orf02767	160	50S ribosomal protein L2	ATIGEVGNAEQSNINWGK(1)AGR
orf02767	54	50S ribosomal protein L2	IALLHYADGEK(1)R
orf02768	46	50S ribosomal protein L23	YTFIVAPGSNK(1)TQIK
orf02768	9	50S ribosomal protein L23	SEATVTSK(1)TYSDPR
orf02768	26	50S ribosomal protein L23	PVVSEK(1)SYALLDENK
orf02768	20	50S ribosomal protein L23	DVLVK(1)PVVSEK
orf02769	137	50S ribosomal protein L4	IHVVTGVVEGAASTK(1)AAK
orf02769	145	50S ribosomal protein L4	SLLGK(1)ISER
orf02769	140	50S ribosomal protein L4	AAK(1)SLLGK
orf02770	69	50S ribosomal protein L3	PLK(1)GHFAK
orf02770	6	50S ribosomal protein L3	NIK(1)GVLGEK
orf02770	74	50S ribosomal protein L3	GHFAK(1)ADVTPR
orf02770	127	50S ribosomal protein L3	GFAGVMK(1)R
orf02770	116	50S ribosomal protein L3	VDVTGK(1)SK
orf02770	120	50S ribosomal protein L3	GK(1)GFAGVMK
orf02770	132	50S ribosomal protein L3	HNFK(1)GLGAGHGTQR
orf02770	188	50S ribosomal protein L3	VTTQNLTIHAVDAEK(1)GLLLIK
orf02771	11	30S ribosomal protein S10	LK(1)AYDHEVIDSSAK
orf02771	53	30S ribosomal protein S10	NVYCVIK(1)SPHK
orf02771	23	30S ribosomal protein S10	AYDHEVIDSSAK(1)K
orf02775	25	Elongation factor Tu	TKPHVNIGTIGHIDHGK(1)TTLTAAITK
orf02775	251	Elongation factor Tu	VNETVDIVGIK(1)TEK
orf02775	3	Elongation factor Tu	AK(1)AK(1)FER
orf02775	394	Elongation factor Tu	TVGAGQVTK(1)IIK
orf02775	254	Elongation factor Tu	TEK(1)TTTTVTGIEMFR
orf02775	317	Elongation factor Tu	PGSVTPHTEFQAQSYILSK(1)DEGGR
orf02775	179	Elongation factor Tu	VSALK(1)ALEGDK
orf02775	5	Elongation factor Tu	AK(1)AK(1)FER
orf02775	54	Elongation factor Tu	VLHDAYPDLNEASAFDQIDK(1)APEER
orf02776	512	Elongation factor G	IDFTHK(1)K
orf02776	436	Elongation factor G	SKGDQEK(1)LGVAIQR
orf02776	307	Elongation factor G	YLPSPLDVEAIEGHDVK(1)DPEK
orf02776	279	Elongation factor G	NK(1)GVQPLLDAVVR
orf02776	491	Elongation factor G	VEANVGK(1)PQVAYR
orf02776	606	Elongation factor G	IAGSQAFK(1)EGAR
orf02776	360	Elongation factor G	LEAGTAVLNSVK(1)GK
orf02776	338	Elongation factor G	IASDPHLGK(1)LTFVR
orf02776	141	Elongation factor G	ICFVNK(1)LDR
orf02776	10	Elongation factor G	ATTSLDLAK(1)VR
orf02776	705	Elongation factor G	NVAEEIIAK(1)AK
orf02776	311	Elongation factor G	DPEK(1)VIAR
orf02777	35	30S ribosomal protein S7	ILLDGK(1)R
orf02777	63	30S ribosomal protein S7	TGNDPVITLK(1)R
orf02777	53	30S ribosomal protein S7	EK(1)TGNDPVITLK
orf02777	114	30S ribosomal protein S7	REK(1)TMTER
orf02777	143	30S ribosomal protein S7	EDTHK(1)MAESNK
orf02777	92	30S ribosomal protein S7	VGGATYQVPIEVK(1)PGR
orf02777	136	30S ribosomal protein S7	LMNELLDASNGLGASVK(1)K
orf02777	76	30S ribosomal protein S7	ALENVKPSLEVK(1)SR
orf02778	20	30S ribosomal protein S12	NK(1)TPALEGSPQR
orf02778	15	30S ribosomal protein S12	GRQDK(1)VEK
orf02780	371	DNA-directed RNA polymerase subunit beta'	LLDLGAPEIIVNNEK(1)R
orf02780	1239	DNA-directed RNA polymerase subunit beta'	ENVIIGK(1)LIPAGTGLSR
orf02780	470	DNA-directed RNA polymerase subunit beta'	LVDLNHAQNIK(1)SAK
orf02780	71	DNA-directed RNA polymerase subunit beta'	FK(1)GIICER
orf02780	1055	DNA-directed RNA polymerase subunit beta'	IEETEK(1)TK
orf02780	762	DNA-directed RNA polymerase subunit beta'	GLITK(1)DER
orf02780	420	DNA-directed RNA polymerase subunit beta'	QNLLGK(1)R
orf02780	407	DNA-directed RNA polymerase subunit beta'	SLSDMLK(1)GK
orf02780	701	DNA-directed RNA polymerase subunit beta'	YPK(1)VIVAATLDNLK
orf02780	598	DNA-directed RNA polymerase subunit beta'	DVK(1)GADR
orf02780	899	DNA-directed RNA polymerase subunit beta'	IAVK(1)GADGVLR
orf02780	1045	DNA-directed RNA polymerase subunit beta'	GVAPISEAK(1)GR
orf02780	907	DNA-directed RNA polymerase subunit beta'	K(1)TDDVETSVYAR
orf02780	742	DNA-directed RNA polymerase subunit beta'	AIVK(1)GYEEQDEK
orf02780	29	DNA-directed RNA polymerase subunit beta'	TWSHGEVK(0.993)K(0.007)PETINYR
orf02780	1224	DNA-directed RNA polymerase subunit beta'	VLTDAAINAK(1)SDSLIGLK
orf02780	64	DNA-directed RNA polymerase subunit beta'	DWECYCGK(1)YK
orf02780	1168	DNA-directed RNA polymerase subunit beta'	SK(1)FETENRR
orf02780	1036	DNA-directed RNA polymerase subunit beta'	TPK(1)GVAPISEAK
orf02780	230	DNA-directed RNA polymerase subunit beta'	NLK(1)VQDLEGDELLYR
orf02780	1232	DNA-directed RNA polymerase subunit beta'	SDSLIGLK(1)ENVIIGK
orf02780	1076	DNA-directed RNA polymerase subunit beta'	LVVTPDDGSDETAFPISK(1)R
orf02780	750	DNA-directed RNA polymerase subunit beta'	GYEEQDEK(1)VQK
orf02780	43	DNA-directed RNA polymerase subunit beta'	TLKPEK(1)DGLFCEK
orf02780	823	DNA-directed RNA polymerase subunit beta'	GLVSNAK(1)NETIPRPIK
orf02780	753	DNA-directed RNA polymerase subunit beta'	VQK(1)QYER
orf02781	104	DNA-directed RNA polymerase subunit beta	FEPPK(1)NSIDECK
orf02781	673	DNA-directed RNA polymerase subunit beta	SNQGTSVNQK(1)VVVSEGDR
orf02781	795	DNA-directed RNA polymerase subunit beta	VTPK(1)GETELTPEER
orf02781	862	DNA-directed RNA polymerase subunit beta	VYVAQK(1)R
orf02781	1086	DNA-directed RNA polymerase subunit beta	VK(1)VYEAIVK
orf02781	878	DNA-directed RNA polymerase subunit beta	HGNK(1)GVISK
orf02781	814	DNA-directed RNA polymerase subunit beta	AIFGEK(1)AR
orf02781	824	DNA-directed RNA polymerase subunit beta	DTSLK(1)VPHGEIGK
orf02781	27	DNA-directed RNA polymerase subunit beta	ISFAK(1)IK
orf02781	252	DNA-directed RNA polymerase subunit beta	ATLEK(1)DHTQGQDDALLDIYR
orf02781	992	DNA-directed RNA polymerase subunit beta	LVQPSGK(1)AQLFDGR
orf02781	870	DNA-directed RNA polymerase subunit beta	ITDGDK(1)LAGR
orf02781	298	DNA-directed RNA polymerase subunit beta	YDLAK(1)VGR
orf02781	185	DNA-directed RNA polymerase subunit beta	TSDK(1)DIFSAK
orf02781	749	DNA-directed RNA polymerase subunit beta	DTK(1)LGPEEITR
orf02781	111	DNA-directed RNA polymerase subunit beta	NSIDECK(1)ER
orf02781	1025	DNA-directed RNA polymerase subunit beta	LHHLVDDK(1)LHAR
orf02781	191	DNA-directed RNA polymerase subunit beta	TSDKDIFSAK(1)IIPSR
orf02781	629	DNA-directed RNA polymerase subunit beta	CATDAGDVLK(1)AEK
orf02781	832	DNA-directed RNA polymerase subunit beta	VPHGEIGK(1)VIGVR
orf02782	104	50S ribosomal protein L7/L12	PVLEK(1)VAK(1)EAAEK
orf02782	118	50S ribosomal protein L7/L12	AAESLK(1)AAGASVEVK
orf02782	91	50S ribosomal protein L7/L12	EAK(1)DLVDGTPK(1)PVLEK
orf02782	107	50S ribosomal protein L7/L12	VAK(1)EAAEK(1)AAESLK
orf02782	112	50S ribosomal protein L7/L12	VAK(1)EAAEK(1)AAESLK
orf02782	99	50S ribosomal protein L7/L12	EAK(1)DLVDGTPK(1)PVLEK
orf02782	88	50S ribosomal protein L7/L12	ELTSLGLK(1)EAK
orf02782	77	50S ribosomal protein L7/L12	IQVIK(1)VVR
orf02783	53	50S ribosomal protein L10	SLGENAQYAVVK(1)NTLTK
orf02783	122	50S ribosomal protein L10	K(1)LADLESR
orf02783	143	50S ribosomal protein L10	GK(1)QTQAAQVFQALPSK
orf02783	135	50S ribosomal protein L10	EVLLSK(1)LAGAFK
orf02783	121	50S ribosomal protein L10	ALSADEIK(1)K
orf02783	98	50S ribosomal protein L10	DFAK(1)DNPNLIIK
orf02783	106	50S ribosomal protein L10	DNPNLIIK(1)GGVLDGK
orf02783	37	50S ribosomal protein L10	GLTVAQLK(1)ELR
orf02783	141	50S ribosomal protein L10	LAGAFK(1)GK
orf02783	113	50S ribosomal protein L10	GGVLDGK(1)ALSADEIKK
orf02784	292	---	ELLK(1)QGATPGGAS
orf02784	218	---	NSDLDAK(1)QLAAFK
orf02785	159	50S ribosomal protein L1	GGK(1)IEFR
orf02785	166	50S ribosomal protein L1	VDK(1)HSNLHFIIGK
orf02785	70	50S ribosomal protein L1	GTVNLPHGTGK(1)TAR
orf02785	30	50S ribosomal protein L1	LAK(1)DTATTK
orf02785	13	50S ribosomal protein L1	AADAK(1)IDR
orf02785	140	50S ribosomal protein L1	GLMPNPK(1)TGTVTPDVVK
orf02785	176	50S ribosomal protein L1	HSNLHFIIGK(1)VSFDETK
orf02785	150	50S ribosomal protein L1	TGTVTPDVVK(1)AVNDIK
orf02786	74	50S ribosomal protein L11	SFTFVTK(1)TPPAAK
orf02786	84	50S ribosomal protein L11	LILK(1)AAGVEK
orf02786	90	50S ribosomal protein L11	AAGVEK(1)GSGEPHK
orf02786	102	50S ribosomal protein L11	VAK(1)LTAAQVR
orf02786	97	50S ribosomal protein L11	GSGEPHK(1)TK
orf02786	80	50S ribosomal protein L11	TPPAAK(1)LILK
orf02786	115	50S ribosomal protein L11	EIATTK(1)LPDLNANDLDAASK
orf02787	221	Transcription termination/antitermination protein NusG	MLAPEAEEK(1)AAR
orf02787	298	Transcription termination/antitermination protein NusG	ETPVELSFDQIQK(1)N
orf02787	167	Transcription termination/antitermination protein NusG	QNK(1)LPGYVLVR
orf02787	277	Transcription termination/antitermination protein NusG	VK(1)GLVEIFGR
orf02787	126	Transcription termination/antitermination protein NusG	VK(1)ANLEQR
orf02789	401	Aminotransferase	IQK(1)LLGEAK
orf02789	238	Aminotransferase	DK(1)CIVVNGVAK
orf02789	35	Aminotransferase	ALK(1)AAGR
orf02789	83	Aminotransferase	YTPAGGLPELK(1)AAIAEK
orf02789	344	Aminotransferase	DLLGK(1)EIR
orf02789	89	Aminotransferase	AAIAEK(1)TLR
orf02794	165	UDP-N-acetylenolpyruvoylglucosamine reductase	FK(1)AEPDR
orf02796	112	Dehydratase	VAAK(1)LDDNLVR
orf02796	90	Dehydratase	FTK(1)PVVVPNDDK
orf02797	90	UPF0336 protein SSGG_04235	VVHGDQK(1)FSYVR
orf02798	18	50S ribosomal protein L33	ITLACVECK(1)ER
orf02798	9	50S ribosomal protein L33	PK(1)ITLACVECK
orf02800	133	NAD-dependent epimerase/dehydratase	AK(1)GAADAAVR
orf02801	59	UPF0234 protein SSGG_04230	VK(1)AILDIFQSK
orf02801	119	UPF0234 protein SSGG_04230	IIRDEGPK(1)GVK
orf02801	11	UPF0234 protein SSGG_04230	ADSSFDIVSK(1)VER
orf02801	77	UPF0234 protein SSGG_04230	GISLK(1)SLDAGEPQLSGK
orf02801	89	UPF0234 protein SSGG_04230	SLDAGEPQLSGK(1)EYK
orf02801	122	UPF0234 protein SSGG_04230	GVK(1)AQVQGDELR
orf02801	68	UPF0234 protein SSGG_04230	AILDIFQSK(1)LIK
orf02809	101	Large conductance mechanosensitive channel protein	FAK(1)QEAVDIK
orf02809	108	Large conductance mechanosensitive channel protein	QEAVDIK(1)AALR
orf02820	228	Two-component system sensor kinase	EK(1)LTDDPEAAAR
orf02824	39	Oxidoreductase	APLSGTTGTTGGDGK(1)EVR
orf02824	228	Oxidoreductase	FAK(0.957)K(0.043)PEIAEANVAAFR
orf02824	601	Oxidoreductase	NLGEVLK(1)R
orf02825	159	2-oxoglutarate ferredoxin oxidoreductase subunit beta	GQYSPTSELGK(1)VTK
orf02825	18	2-oxoglutarate ferredoxin oxidoreductase subunit beta	HNELLQLVPK(1)AEAK
orf02825	234	2-oxoglutarate ferredoxin oxidoreductase subunit beta	DK(1)EQAAEAVIR
orf02825	29	2-oxoglutarate ferredoxin oxidoreductase subunit beta	DFK(1)SDQEVR
orf02825	258	2-oxoglutarate ferredoxin oxidoreductase subunit beta	LEHGQPILFGSQEPK(1)GVVR
orf02848	280	Nodulation ABC transporter NodI	ILK(1)EHGLIGLSTDGDR
orf02849	170	---	APK(1)APEGAPATPK
orf02849	370	---	FGSGTVFK(1)TR
orf02849	289	---	VTEADELETGK(1)DER
orf02849	167	---	DGGGHAEK(1)APK
orf02849	258	---	AVVDAGFTK(1)VDFSK
orf02849	215	---	DAYQLLIK(1)PK
orf02849	362	---	VTGK(1)FGSGTVFK
orf02849	278	---	GAK(1)VTEADELETGKDER
orf02849	275	---	PAASTFAFTPPK(1)GAK
orf02852	560	S15 family peptidase	DVAK(1)GEWR
orf02853	372	Fumarylacetoacetase	DALELAEGK(1)R
orf02867	230	NADH-quinone oxidoreductase subunit D	LATGNPIFK(1)AR
orf02869	149	NADH-quinone oxidoreductase subunit B	LHQK(1)IQDGK
orf02871	91	NLP/P60 family secreted protein	ASEDAAAEK(1)AAK
orf02877	354	Electron transfer oxidoreductase	ELALNNYPK(1)VLK
orf02877	357	Electron transfer oxidoreductase	VLK(1)ETYGGYYTMGR
orf02877	381	Electron transfer oxidoreductase	VMK(1)VATQR
orf02877	378	Electron transfer oxidoreductase	LIGNPK(1)VMK
orf02877	107	Electron transfer oxidoreductase	K(1)RDDFDEQLAR
orf02877	150	Electron transfer oxidoreductase	ITGVEAK(1)IGEEK
orf02877	47	Electron transfer oxidoreductase	EK(1)VCGDGLTPR
orf02879	196	Demethylmenaquinone methyltransferase	AGWSK(1)VAWR
orf02882	181	Membrane protein	GK(1)GSAYR
orf02884	197	Cyclic dehypoxanthine futalosine synthase	TAIAPLK(1)ESGER
orf02884	4	Cyclic dehypoxanthine futalosine synthase	TEK(1)ADLQPVLDR
orf02884	88	Cyclic dehypoxanthine futalosine synthase	ATDK(1)GWTR
orf02887	7	Cold shock protein	ATGTVK(1)WFNAEK
orf02903	156	TetR-family transcriptional regulator	ELQSK(1)GK
orf02903	129	TetR-family transcriptional regulator	VIDLGAAEGDK(1)R
orf02903	41	TetR-family transcriptional regulator	DVK(1)VIDVAR
orf02911	180	---	VEK(1)DLSR
orf02925	5	Tectonin-1	PEWK(1)QIR
orf02954	87	Calcium binding protein	EEFVGGAVK(1)R
orf02958	280	Formyltetrahydrofolate deformylase	AVK(1)WHAER
orf02963	199	---	SCK(1)DLDR
orf02964	83	Transcriptional regulator	YDK(1)TSVAR
orf02964	410	Transcriptional regulator	AK(1)EALAALPETR
orf02966	27	Gliding motility-associated ABC transporter ATP-binding subunit GldA	VQGLWK(1)R
orf02966	129	Gliding motility-associated ABC transporter ATP-binding subunit GldA	GLPGDEVDK(1)R
orf02978	82	Pyridoxine/pyridoxamine 5'-phosphate oxidase	TVLLK(1)QYDDR
orf02979	231	Citrate (Si)-synthase	TGDATAYVK(1)QALDR
orf02981	194	---	AVLVSGK(1)I
orf03025	78	Ribonuclease VapC	LAELK(1)LADLHTAHEVR
orf03035	50	Phosphoserine aminotransferase	QAPVK(1)NLVGEVR
orf03035	303	Phosphoserine aminotransferase	YATPFVTDPAK(1)R
orf03042	25	MarR-family regulatory protein	MQEK(1)LIGR
orf03042	71	MarR-family regulatory protein	LVEWEK(1)SR
orf03042	89	MarR-family regulatory protein	GLVAK(1)EECPDDGR
orf03057	778	Beta-D-glucosideglucohydrolase	GEFTVK(1)G
orf03071	17	---	DLLK(1)IPLPEAR
orf03089	212	Short chain dehydrogenase	VEFHK(1)SQGMGGR
orf03089	4	Short chain dehydrogenase	SEK(1)QQQSLK
orf03089	177	Short chain dehydrogenase	AAAK(1)EFAPR
orf03094	228	NDP-4-keto-6-deoxy-L-hexose 2,3-reductase	K(1)TTEGGR
orf03094	117	NDP-4-keto-6-deoxy-L-hexose 2,3-reductase	AVDASLK(1)R
orf03094	79	NDP-4-keto-6-deoxy-L-hexose 2,3-reductase	RDK(1)VVLATK
orf03097	97	---	LFDK(1)AAK
orf03099	142	MarR-family protein	AAAPVLEK(1)LAHL
orf03101	28	Permease	FFK(1)ISER
orf03101	321	Permease	LMDEK(1)GNFPGINK
orf03102	86	Integral membrane protein	AEVK(1)DAAGADAADK
orf03102	96	Integral membrane protein	DAAGADAADK(1)ALSGDRPDR
orf03103	245	Integral membrane ATPase	DNNFK(1)DSVAR
orf03105	74	---	VVVNGGK(1)DIVVGTK
orf03105	241	---	GAK(1)SYTTVK
orf03105	262	---	TTVK(1)ASADGYWR
orf03105	202	---	LTVNASPEPVK(1)K
orf03105	258	---	TSSTGTLK(1)TTVK
orf03105	81	---	DIVVGTK(1)SK
orf03105	191	---	FSK(1)LTVNASPEPVKK
orf03105	212	---	TLTVTGK(1)LTR
orf03105	66	---	AAEVPVIK(1)K
orf03105	232	---	GYTNQPVK(1)LQFK
orf03105	247	---	SYTTVK(1)TIK
orf03106	199	---	LTVNASPEPVEK(1)GK
orf03106	187	---	FSK(1)LTVNASPEPVEK
orf03106	258	---	TTVK(1)ASADGYWR
orf03111	74	Lipoprotein	K(0.001)ADK(0.999)VVK
orf03111	77	Lipoprotein	VVK(1)ISMDDK
orf03111	83	Lipoprotein	ISMDDK(1)VR
orf03111	70	Lipoprotein	ESLIQGCLNK(1)K
orf03111	143	Lipoprotein	TTVSIVETK(1)GK
orf03115	7	Cold shock protein	VK(1)WFNSEK
orf03115	108	Cold shock protein	GRYPDK(1)AAGAK
orf03115	113	Cold shock protein	AAGAK(1)IAGLLR
orf03120	224	Iron-vibriobactin/enterobactin uptake porter	LVAMK(1)EGR
orf03121	276	Periplasmic binding protein	AK(1)ETETTGSGLWK
orf03121	244	Periplasmic binding protein	AK(1)DGFSYDVSPEK
orf03121	323	Periplasmic binding protein	ILGELHK(1)SLTK
orf03125	406	---	TPGLVGGQDAK(1)GR
orf03129	395	ATP-dependent DNA helicase	FCATTATK(1)R
orf03129	499	ATP-dependent DNA helicase	VLRPK(1)ADGHEAR
orf03129	444	ATP-dependent DNA helicase	EK(1)LFDAFR
orf03134	371	Metal transporter ATPase	LVEDAQNGK(1)ASAQR
orf03141	162	---	SHLGK(1)EYR
orf03152	98	---	EQVK(1)DSPEFDR
orf03152	94	---	VHVELTK(1)EQVK
orf03154	43	LacI-family transcriptional regulator	KPLVDK(1)VLK
orf03190	27	60 kDa chaperonin	GMNQLADAVK(1)VTLGPK
orf03190	74	60 kDa chaperonin	IGAELVK(1)EVAK(1)K
orf03190	33	60 kDa chaperonin	VTLGPK(1)GR
orf03190	67	60 kDa chaperonin	EIELEDPYEK(1)IGAELVK
orf03190	3	60 kDa chaperonin	AK(1)IIAFDEEAR
orf03190	78	60 kDa chaperonin	IGAELVK(1)EVAK(1)K
orf03190	121	60 kDa chaperonin	GIEK(1)AVEAVSAALLEQAK
orf03190	135	60 kDa chaperonin	AVEAVSAALLEQAK(1)DVETK
orf03190	42	60 kDa chaperonin	K(1)WGAPTITNDGVSIAK
orf03190	166	60 kDa chaperonin	IAEAMDK(1)VGK
orf03190	362	60 kDa chaperonin	AEIENSDSDYDREK(1)LQER
orf03190	116	60 kDa chaperonin	NVAAGANPMALK(1)R
orf03190	229	60 kDa chaperonin	IGSVK(1)DLIPLLEK
orf03190	275	60 kDa chaperonin	SVAVK(1)APGFGDR
orf03190	270	60 kDa chaperonin	GTFK(1)SVAVK
orf03190	388	60 kDa chaperonin	AGAATEVELK(1)ER
orf03194	128	Threonine synthase	DDSGNPTHSFK(1)DR
orf03194	265	Threonine synthase	LPDQIVIPIASGSQLTK(1)IDK
orf03194	100	Threonine synthase	LVK(1)ADNLAR
orf03194	268	Threonine synthase	IDK(1)GLQELIK
orf03195	64	Group 2 glycosyl transferase	ELMEK(1)VR
orf03205	21	Mycothiol-dependent formaldehyde dehydrogenase	VETVPDPK(1)IQAPTDAVVR
orf03205	339	Mycothiol-dependent formaldehyde dehydrogenase	EALK(1)VLVRP
orf03207	130	Acyl-CoA dehydrogenase	GGHLLTGK(1)APLQHEEGLLTLR
orf03209	408	O-succinylbenzoate-CoA ligase	RDQVFK(1)R
orf03210	24	---	LLARPELTEEQK(1)HETR
orf03213	103	Undecaprenyl pyrophosphate synthetase 1	LPVK(1)LADR
orf03214	49	---	LVHEIEHDPK(1)R
orf03217	42	Polyprenyl synthetase	QEFDAPK(1)LSR
orf03228	112	Monooxigenase	WAAAK(1)LSNVR
orf03228	320	Monooxigenase	QDEQGK(1)DFGIR
orf03228	284	Monooxigenase	SVK(1)GPAPTR
orf03230	60	Siderophore biosynthetic enzyme	VLSDDASVAYHYK(1)AR
orf03230	541	Siderophore biosynthetic enzyme	LK(1)EQFEK
orf03232	429	Amino acid decarboxylase	K(1)LLADGR
orf03235	106	Amine oxidase	K(1)TVDYFR
orf03235	73	Amine oxidase	AEILK(1)FR
orf03235	314	Amine oxidase	ASIAEMIVPYGDPSK(1)VR
orf03251	303	DNA polymerase III subunit delta	GTAGAMK(1)ELEDK
orf03252	542	Thymidylate kinase	EPGATPIGK(1)R
orf03252	275	Thymidylate kinase	RPATGTGPDK(1)GR
orf03252	525	Thymidylate kinase	SK(1)GHEVVVTR
orf03253	123	DNA topoisomerase 1	PK(1)VPVHR
orf03253	588	DNA topoisomerase 1	GEAK(1)SVPWLK
orf03253	594	DNA topoisomerase 1	SVPWLK(1)R
orf03253	377	DNA topoisomerase 1	VK(1)NAQEAHEAIRPSGDR
orf03253	835	DNA topoisomerase 1	AAAK(0.097)PPLK(0.903)ELGTDPVSGAPVVVK
orf03253	793	DNA topoisomerase 1	YGPYLK(1)K
orf03253	850	DNA topoisomerase 1	ELGTDPVSGAPVVVK(1)DGR
orf03253	888	DNA topoisomerase 1	GYELLAEK(1)R
orf03253	136	DNA topoisomerase 1	MVFHEITK(1)DAIR
orf03253	432	DNA topoisomerase 1	DATGNSVTVK(1)IGGR
orf03253	414	DNA topoisomerase 1	LYELIWK(1)R
orf03253	513	DNA topoisomerase 1	YTEASLVK(1)ELEER
orf03253	422	DNA topoisomerase 1	TVASQMK(1)DATGNSVTVK
orf03256	136	Small secreted protein	EQSK(1)FADGLK
orf03256	142	Small secreted protein	FADGLK(1)AIADELNK
orf03256	106	Small secreted protein	ALGTAVDSAGPPPVDGGEATQK(1)AAVK
orf03256	132	Small secreted protein	TQVDALDTK(1)EQSK
orf03256	117	Small secreted protein	ELNASSK(1)AYADLK
orf03256	58	Small secreted protein	INNANASILEK(1)TGDNNKPADVQK
orf03256	150	Small secreted protein	AIADELNK(1)ISTGGDQALR
orf03256	110	Small secreted protein	AAVK(1)ELNASSK
orf03275	367	Acetyl-coenzyme A synthetase	TFMK(1)WGDDIPAK
orf03275	605	Acetyl-coenzyme A synthetase	VLPVAELPK(1)TR
orf03275	116	Acetyl-coenzyme A synthetase	AITYAELK(1)DEVSR
orf03275	593	Acetyl-coenzyme A synthetase	NHVGATLGPIAK(1)PK
orf03275	496	Acetyl-coenzyme A synthetase	FEGK(1)YFAGDGAK
orf03275	133	Acetyl-coenzyme A synthetase	AANALTELGVGK(1)GDR
orf03276	339	Na(+)/H(+) antiporter NhaA	FTK(1)AELNK
orf03277	124	Integral membrane transporter	SIASAK(1)QTAAVLQK
orf03277	170	Integral membrane transporter	GVEGGSGQDK(1)AGSVAR
orf03277	118	Integral membrane transporter	VK(0.001)PPEK(0.999)SIASAK
orf03282	177	Endonuclease III	WK(1)WTDEEDPVK
orf03283	193	Transcriptional regulator	ETVNK(1)ALADFAGR
orf03283	54	Transcriptional regulator	LYVVTEGK(1)VK
orf03286	65	Translation initiation inhibitor	VGAEVTPDEAK(1)ELAK
orf03286	54	Translation initiation inhibitor	LAVTGK(1)VGAEVTPDEAK
orf03287	10	Ion-transporting ATPase	FQVVSGK(1)GGTGK
orf03289	194	Ion-transporting ATPase	LGSFLDGK(1)FIR
orf03289	337	Ion-transporting ATPase	AGK(1)AGFGDR
orf03291	252	Transpeptidase	YDPVNDTEEATK(1)R
orf03292	135	Secreted protein	YLLEK(1)VQGK
orf03292	277	Secreted protein	GLSSHTVGDK(1)R
orf03304	443	Peptidase	EWSVK(1)SGLADPER
orf03304	13	Peptidase	TTDPAAAPDWEK(1)R
orf03309	347	Aspartokinase	YDDQIAK(1)ISLVGAGMK
orf03309	322	Aspartokinase	K(1)AIDALER
orf03309	20	Aspartokinase	YGGSSVADAEGIK(1)R
orf03309	331	Aspartokinase	TK(1)ASIGFDSLR
orf03314	22	Recombination protein RecR	LPGVGPK(1)SAQR
orf03314	50	Recombination protein RecR	LAHALLEVK(1)DK
orf03330	90	MarR family transcriptional regulator	LESAGYAYK(1)DTCDDDKR
orf03348	83	---	GVSAAK(1)R
orf03356	123	Adenylosuccinate synthetase	VEAALEQK(1)NQLLAK
orf03356	95	Adenylosuccinate synthetase	GIGPTYADK(1)INR
orf03356	347	Adenylosuccinate synthetase	TFSDLPK(1)NAQGYVK
orf03356	340	Adenylosuccinate synthetase	AK(1)TFSDLPK
orf03371	217	Fructose-bisphosphate aldolase	PGNVVLRPELLK(1)DLQAGVSEK
orf03371	90	Fructose-bisphosphate aldolase	DK(1)LDGYVR
orf03371	330	Fructose-bisphosphate aldolase	STGTK(1)LK
orf03371	289	Fructose-bisphosphate aldolase	NYDGVLK(1)VDGEVGNKK
orf03371	307	Fructose-bisphosphate aldolase	TWGK(1)LAEAGMAAR
orf03371	188	Fructose-bisphosphate aldolase	TAEALGLGEK(1)GR
orf03371	226	Fructose-bisphosphate aldolase	DLQAGVSEK(1)YGK
orf03371	88	Fructose-bisphosphate aldolase	YDVTIALHTDHCPK(1)DK
orf03371	297	Fructose-bisphosphate aldolase	VDGEVGNK(1)K
orf03372	116	Orotate phosphoribosyltransferase	IEGTDVK(1)GR
orf03372	102	Orotate phosphoribosyltransferase	AQK(1)AHGMQR
orf03372	15	Orotate phosphoribosyltransferase	ADLLQQIK(1)DK
orf03374	72	---	LSVSGK(1)GVEAR
orf03398	107	---	TLWPK(1)VYTHAHEGEEGETGSVR
orf03399	646	Chaperone protein ClpB	IDMSEYGEK(1)HSVAR
orf03399	261	Chaperone protein ClpB	LK(1)TVLSEIK
orf03399	160	Chaperone protein ClpB	VTTPDPEGQYK(1)ALEK
orf03399	226	Chaperone protein ClpB	IVK(1)GDVPESLK
orf03399	835	Chaperone protein ClpB	LAK(1)EILSGEVR
orf03399	135	Chaperone protein ClpB	AGEILDGQGAGAK(1)K
orf03399	8	Chaperone protein ClpB	MDAELTNK(1)SR
orf03399	327	Chaperone protein ClpB	IEK(1)DPALER
orf03399	453	Chaperone protein ClpB	RDLADK(1)EEELR
orf03399	754	Chaperone protein ClpB	ASFK(1)PEFINR
orf03399	432	Chaperone protein ClpB	MEELALK(1)NESDAASK
orf03399	529	Chaperone protein ClpB	DK(1)DTMVK
orf03399	177	Chaperone protein ClpB	EGK(1)LDPVIGR
orf03399	478	Chaperone protein ClpB	VGELK(1)ER
orf03399	574	Chaperone protein ClpB	MESELGK(1)R
orf03403	107	LuxR-family transcriptional regulator	NEDQLSK(1)SLER
orf03407	27	Chaperone protein DnaJ	DATDAEVK(1)K
orf03407	233	Chaperone protein DnaJ	GLIAQDPCDVCK(1)GSGR
orf03407	53	Chaperone protein DnaJ	FK(1)EISEANDVLGDPK
orf03407	185	Chaperone protein DnaJ	ACSGTGDK(1)NGTPR
orf03407	66	Chaperone protein DnaJ	EISEANDVLGDPK(1)K
orf03407	43	Chaperone protein DnaJ	EFHPDANK(1)NDAK
orf03407	19	Chaperone protein DnaJ	VLGVPK(1)DATDAEVK
orf03407	13	Chaperone protein DnaJ	DYYK(1)VLGVPK
orf03407	9	Chaperone protein DnaJ	DFVEK(1)DYYK
orf03407	47	Chaperone protein DnaJ	EFHPDANKNDAK(1)AEER
orf03408	11	Protein GrpE	TEETPGFEEK(1)PDVPSGATPDDAEPK
orf03408	201	Protein GrpE	VAVAEPQPGATPAAAK(1)EEK
orf03409	131	Chaperone protein DnaK	QATK(1)EAGEIAGLNVLR
orf03409	492	Chaperone protein DnaK	MREEAEK(1)YAEEDHAR
orf03409	546	Chaperone protein DnaK	EK(1)LKGEDTAEIR
orf03409	287	Chaperone protein DnaK	CK(1)TPFHNVIK
orf03409	78	Chaperone protein DnaK	HMGTDWK(1)IDLDGK
orf03409	480	Chaperone protein DnaK	MTVTGGSSLPK(1)DEVNR
orf03409	469	Chaperone protein DnaK	EQK(1)MTVTGGSSLPK
orf03409	548	Chaperone protein DnaK	LK(1)GEDTAEIR
orf03409	610	Chaperone protein DnaK	ADDDVVDAEIVDDEK(1)DTK
orf03409	522	Chaperone protein DnaK	FLK(1)DNEDKVPAEVK
orf03409	55	Chaperone protein DnaK	NGEVLVGEVAK(1)R
orf03409	466	Chaperone protein DnaK	DLGTGK(1)EQK
orf03409	533	Chaperone protein DnaK	VPAEVK(1)TEVETAVEELK
orf03409	561	Chaperone protein DnaK	TATEK(1)VAAVSQK
orf03409	381	Chaperone protein DnaK	GGIMTK(1)LIER
orf03409	226	Chaperone protein DnaK	DK(1)MALQR
orf03409	527	Chaperone protein DnaK	FLKDNEDK(1)VPAEVK
orf03409	392	Chaperone protein DnaK	NTTIPTK(1)R
orf03409	544	Chaperone protein DnaK	TEVETAVEELK(1)EK
orf03409	224	Chaperone protein DnaK	QFANGHGVDLSK(1)DK
orf03409	423	Chaperone protein DnaK	EIAAYNK(1)K
orf03411	640	Iron-sulfur-binding reductase	EIIAK(1)VPGLR
orf03411	354	Iron-sulfur-binding reductase	TMEGEEK(1)ATEEQLK
orf03411	629	Iron-sulfur-binding reductase	HNK(1)IYIPPR
orf03411	518	Iron-sulfur-binding reductase	FAIMGGDEK(1)CTGDSAR
orf03414	123	Purine phosphoribosyltransferase	CEYVWK(1)K
orf03414	87	Purine phosphoribosyltransferase	VLIADDVADTGK(1)TLK
orf03414	117	Purine phosphoribosyltransferase	SHSLVK(1)CEYVWK
orf03414	111	Purine phosphoribosyltransferase	SAVIYEK(1)SHSLVK
orf03415	6	dCTP deaminase	MLLSDK(1)DIR
orf03415	101	dCTP deaminase	LEGK(1)SSLGR
orf03427	274	XRE family transcriptional regulator	IGHAK(1)DAAER
orf03427	39	XRE family transcriptional regulator	SQGWVSK(1)MER
orf03427	10	XRE family transcriptional regulator	MLEEAEEIGK(1)R
orf03441	128	Rhs protein	VVK(1)EAADLASDAR
orf03465	160	---	AADEAGQTWK(1)DTGR
orf03466	192	RHS/YD repeat-containing protein	DAYNAK(1)ADTYNK
orf03490	81	Sensor histidine kinase	KDAEEETK(1)AVLK
orf03494	454	Cytochrome P450	HTSEPAK(1)K
orf03501	151	Molybdate ABC transporter, periplasmic molybdate-binding protein	VENLK(1)DLADPK
orf03501	146	Molybdate ABC transporter, periplasmic molybdate-binding protein	LVIATGEGNPEK(1)VENLK
orf03501	79	Molybdate ABC transporter, periplasmic molybdate-binding protein	EAGAAYEK(1)ANPGTK
orf03503	52	YjqA protein	LILVDK(1)QGITGK
orf03503	59	YjqA protein	K(1)TEYHSVPYR
orf03503	58	YjqA protein	QGITGK(1)K
orf03527	27	Secreted protein	YK(1)VAGPSEAFIITGR
orf03527	373	Secreted protein	GAAEAEAMQK(1)K
orf03527	221	Secreted protein	QEADIAEAIAK(1)R
orf03527	339	Secreted protein	LTGQGEK(1)LHR
orf03527	259	Secreted protein	AETEAAAAK(1)ANAAGPLAEAAR
orf03527	245	Secreted protein	TYYLK(1)QAEIK
orf03527	250	Secreted protein	QAEIK(1)AETEAAAAK
orf03527	230	Secreted protein	LK(1)AAEEIAIAER
orf03527	322	Secreted protein	IAQVK(1)EAEADAER
orf03527	281	Secreted protein	QQEVLQEQEK(1)VAER
orf03527	363	Secreted protein	IEGEAEAASIAAK(1)GAAEAEAMQK
orf03527	101	Secreted protein	GVK(1)SNLEGVAIVK
orf03574	152	RNA polymerase sigma-B factor	TSDELAQK(1)LDR
orf03574	144	RNA polymerase sigma-B factor	LALTK(1)TSDELAQK
orf03577	28	MarR-family transcriptional regulator	QLSAVGAVK(1)R
orf03578	104	Transmembrane efflux protein	LADLFSK(1)K
orf03578	284	Transmembrane efflux protein	AK(1)EPIIPLR
orf03578	218	Transmembrane efflux protein	TLK(1)LPVVK
orf03590	196	Phosphate regulon transcriptional regulatory protein PhoB	VLSK(1)AQILDR
orf03594	19	RNA polymerase	LK(1)AIAYR
orf03594	293	RNA polymerase	SQVNPDK(1)LER
orf03598	299	Two-component system sensor kinase/response regulator (Fragment)	EAHAK(1)ELEALK
orf03610	86	---	EEIK(1)SAPR
orf03617	472	Serine protease	NVAEQLIK(1)TGK
orf03617	519	Serine protease	AGLK(1)AGDVITK
orf03617	550	Serine protease	KPGEK(1)VTLTYER
orf03618	139	Glycerophosphoryl diester phosphodiesterase	DLQLAIETK(1)HPTR
orf03620	16	SecC domain-containing protein-containing protein	QQLK(1)DGEIPVVGAR
orf03625	252	Xaa-Pro aminopeptidase I	SLDK(1)AEATSER
orf03625	248	Xaa-Pro aminopeptidase I	GFEDVVK(1)SLDK
orf03625	224	Xaa-Pro aminopeptidase I	LVK(1)DAFEIAELQK
orf03628	92	Nuclear export factor GLE1	LDK(1)PLEVHGR
orf03628	207	Nuclear export factor GLE1	AADTAASAK(1)ETHAAASSSSSDTTAR
orf03628	89	Nuclear export factor GLE1	SK(0.982)LDK(0.018)PLEVHGR
orf03628	192	Nuclear export factor GLE1	LTAAADDHHGGGAADDAK(1)K
orf03628	198	Nuclear export factor GLE1	GDDHK(1)AADTAASAK
orf03628	150	Nuclear export factor GLE1	AIQTYDNK(1)EVVR
orf03629	103	Secreted protein	RELPK(1)ADQDK
orf03629	162	Secreted protein	QIGIGIDAPK(1)K
orf03629	37	Secreted protein	TGSSAIADVSAAPK(1)DK
orf03631	473	Integral membrane protein	AALTATK(1)K
orf03633	262	Prephenate dehydratase	VGEALMGLK(1)R
orf03634	269	Serine--tRNA ligase	EAGTYGK(1)DTR
orf03634	333	Serine--tRNA ligase	K(1)FDCEAWIPTQGK
orf03634	57	Serine--tRNA ligase	SLGK(1)LIPK
orf03634	61	Serine--tRNA ligase	LIPK(1)ATPEER
orf03634	157	Serine--tRNA ligase	GAK(1)VSGSR
orf03634	78	Serine--tRNA ligase	KAEQLK(1)ADVK
orf03634	96	Serine--tRNA ligase	AADAAQDEADADAK(1)R
orf03634	82	Serine--tRNA ligase	ADVK(1)AADAAQDEADADAKR
orf03638	74	ABC transporter ATP-binding protein	NEAVYK(1)EIGIVPER
orf03638	274	ABC transporter ATP-binding protein	FTELLPK(1)VAR
orf03638	131	ABC transporter ATP-binding protein	IATYSK(1)GMR
orf03638	220	ABC transporter ATP-binding protein	LMK(1)DRPHR
orf03642	444	Short chain dehydrogenase	IFGK(1)QMADR
orf03646	29	HAD-superfamily hydrolase	DDK(1)TLSAR
orf03650	470	Cytochrome bd-I oxidase subunit I	YIK(1)AGPPELTEDDLNPPTK
orf03650	383	Cytochrome bd-I oxidase subunit I	NK(1)ALSPR
orf03651	7	Putative phenylalanine aminotransferase	SETSPK(1)LR
orf03651	223	Putative phenylalanine aminotransferase	TFSK(1)AYGLAGLR
orf03653	205	Serine/threonineprotein kinase	ALMGNHELLLIGAK(1)R
orf03658	388	Phosphomethylpyrimidine synthase	TLGELNTIAK(1)R
orf03659	131	YibE/F family protein	ATIEVTSGDDK(1)GR
orf03666	111	---	HGPEIDEPTGK(1)YEIVR
orf03670	149	Transcriptional regulator	AVEELK(1)APA
orf03676	64	TetR-family transcriptional regulator	IALLAADEK(1)TIR
orf03677	451	Replicative DNA helicase	EDAYEK(1)ESPR
orf03678	308	DNA-damage-inducible protein F	YLGADDEK(1)GAR
orf03680	22	50S ribosomal protein L9	IILTHEVSGLGTAGDVVDVK(1)DGYAR
orf03680	69	50S ribosomal protein L9	IHEIATIEQANEIK(1)AK
orf03680	112	50S ribosomal protein L9	AAGGPDVDK(1)R
orf03680	71	50S ribosomal protein L9	AK(1)LEGVK
orf03680	45	50S ribosomal protein L9	GGEK(1)DVAQIR
orf03680	122	50S ribosomal protein L9	VELGSPIK(1)TLGGHQVSVR
orf03680	76	50S ribosomal protein L9	LEGVK(1)VR
orf03681	27	30S ribosomal protein S18	TQYVDYK(1)DTNMLR
orf03681	18	30S ribosomal protein S18	VCAFCK(1)DK
orf03681	63	30S ribosomal protein S18	DVATAVK(1)NSR
orf03681	20	30S ribosomal protein S18	DK(1)TQYVDYK
orf03682	119	Single-stranded DNA-binding protein	VTK(1)TTGR
orf03682	116	Single-stranded DNA-binding protein	NATAK(1)VTK
orf03682	95	Single-stranded DNA-binding protein	SYEDREGVK(1)R
orf03682	30	Single-stranded DNA-binding protein	FTPSGAAVAK(1)FR
orf03683	39	30S ribosomal protein S6	VEK(1)VDTWGR
orf03683	36	30S ribosomal protein S6	EGNGK(1)VEK
orf03683	89	30S ribosomal protein S6	TK(1)VLRPEVH
orf03685	363	Methicillin resistance protein	LLHK(1)ALDIYMSR
orf03686	119	---	VVIECMSSMK(1)R
orf03686	230	---	GAVLDVTPVVK(1)GDR
orf03691	240	1L-myo-inositol-1-phosphate synthase	ISK(1)TQAVTSQIR
orf03691	201	1L-myo-inositol-1-phosphate synthase	VMAK(1)LFEDR
orf03691	352	1L-myo-inositol-1-phosphate synthase	ENVEK(1)FIK
orf03691	102	1L-myo-inositol-1-phosphate synthase	GHTHDGLGK(1)YYR
orf03691	236	1L-myo-inositol-1-phosphate synthase	ERLESK(1)K
orf03691	187	1L-myo-inositol-1-phosphate synthase	FTEAGVPIVGDDIK(1)SQVGATITHR
orf03691	355	1L-myo-inositol-1-phosphate synthase	FIK(1)GETER
orf03693	234	RNA nucleotidyltransferase	VRDELNK(1)LLLSQHPR
orf03693	344	RNA nucleotidyltransferase	MTALK(1)YSNELVK
orf03693	351	RNA nucleotidyltransferase	YSNELVK(1)DVSR
orf03693	311	RNA nucleotidyltransferase	LAALLHDIGK(1)PR
orf03696	96	---	AVDEK(1)LR
orf03698	158	---	VSGSPSGK(1)CTIWSS
orf03698	127	---	AK(1)NSEFGYLPQLK
orf03701	170	Thioredoxin reductase	FAK(1)SVTIVHR
orf03701	185	Thioredoxin reductase	ASK(1)AMQDR
orf03701	196	Thioredoxin reductase	AFADPK(1)IK
orf03701	107	Thioredoxin reductase	AK(1)SVIVTTGSQHR
orf03702	6	Thioredoxin	AGDLK(1)HVTDDTFDEVVLK
orf03702	95	Thioredoxin	TIVGAK(1)PK
orf03702	97	Thioredoxin	PK(1)AAILR
orf03703	41	---	AGK(1)PELEK
orf03704	320	ParB protein	VDLGQK(1)K
orf03704	314	ParB protein	VK(1)VDLGQK
orf03704	284	ParB protein	PTSSPK(1)SK
orf03704	195	ParB protein	DFK(1)CTHDQLADR
orf03705	269	Partitioning or sporulation protein	THFGK(1)EVLR
orf03705	73	Partitioning or sporulation protein	VMVVANQK(1)GGVGK
orf03707	132	Jag-like protein	NTGEPVK(1)LDPMTPFER
orf03707	68	Jag-like protein	DLQK(1)LVGR
orf03708	75	Membrane protein oxaA	MK(1)AIQER
orf03708	298	Membrane protein oxaA	AIVAK(1)GSDR
orf03708	94	Membrane protein oxaA	QSEEMMK(1)LYK
orf03708	381	Membrane protein oxaA	TSLEK(1)QDAPQDSKPK
orf03708	376	Membrane protein oxaA	GTESEAAGSK(1)TSLEK
orf03708	73	Membrane protein oxaA	NMQVLQPK(1)MK
orf03708	275	Membrane protein oxaA	VLK(1)SVTSHGEVR
orf03708	157	Membrane protein oxaA	QAHIFGAPLAAK(1)FTDSVEK
orf03708	293	Membrane protein oxaA	MVK(1)AIVAK
orf03711	32	Chromosomal replication initiator protein DnaA	DK(1)QWIER
orf03711	372	Chromosomal replication initiator protein DnaA	DGK(1)GDTFR
orf03714	291	6-phosphogluconate dehydrogenase	NQFGGHAVESK(1)TEN
orf03714	94	6-phosphogluconate dehydrogenase	WTDDEK(1)HAVELGLK
orf03714	10	6-phosphogluconate dehydrogenase	MELGLVGLGK(1)MGGNMR
orf03717	240	DNA gyrase subunit B	ESAK(1)ATAGADSADAAEPAEAEAAR
orf03717	390	DNA gyrase subunit B	TK(1)LGNTEAK
orf03717	484	DNA gyrase subunit B	CEIFIVEGDSAGGSAK(1)SGR
orf03717	626	DNA gyrase subunit B	FK(1)GLGEMNAEELR
orf03717	163	DNA gyrase subunit B	VSVEVK(1)TDGYR
orf03717	397	DNA gyrase subunit B	LGNTEAK(1)TFVQK
orf03717	506	DNA gyrase subunit B	ILNVEK(1)AR
orf03717	357	DNA gyrase subunit B	EK(1)DDNLTGEDVR
orf03717	500	DNA gyrase subunit B	GK(1)ILNVEK
orf03717	388	DNA gyrase subunit B	LGEPQFEGQTK(1)TK
orf03717	297	DNA gyrase subunit B	KGDVIHQSVIDIEAEDK(1)DR
orf03718	650	DNA gyrase subunit A	TALK(1)DYDSPR
orf03718	237	DNA gyrase subunit A	IK(1)GPDFPTGALVVGR
orf03718	718	DNA gyrase subunit A	ATSGVK(1)GMSFR
orf03718	592	DNA gyrase subunit A	AK(1)AYELPDAGR
orf03718	304	DNA gyrase subunit A	IADLVK(1)DGK
orf03718	542	DNA gyrase subunit A	TK(1)TDDYR
orf03718	486	DNA gyrase subunit A	INEYNEILASPAK(1)QR
orf03718	825	DNA gyrase subunit A	DTMGVQLINLGK(1)R
orf03718	307	DNA gyrase subunit A	DGK(1)VGGIADVR
orf03718	771	DNA gyrase subunit A	AAK(1)IVEDR
orf03718	462	DNA gyrase subunit A	LAALEHQK(1)ITAEHDELQAK
orf03718	768	DNA gyrase subunit A	GGLGIK(1)AAK
orf03727	180	Stress response protein	IK(1)QGDEHALMR
orf03727	178	Stress response protein	LQVINETGK(1)IK
orf03728	88	NshA protein	LAPK(1)VTK
orf03728	177	NshA protein	TQVTAK(1)EIQK
orf03728	257	NshA protein	ADLDPEVK(1)AK
orf03729	27	Peptidyl-prolyl cis-trans isomerase	LLPNHAPK(1)TVK
orf03729	30	Peptidyl-prolyl cis-trans isomerase	TVK(1)NFVELATGQR
[truncated: 1,945 more rows]
