# Supplementary material for: Crotonylation of key metabolic enzymes regulates carbon catabolite repression in Streptomyces roseosporus
Source: Commun Biol. 2020 Apr 24;3:192. doi: 10.1038/s42003-020-0924-2 (PMC7181814; doi:10.1038/s42003-020-0924-2)
Supplement: Supplementary file 6 — Supplementary Data 4 [file 42003_2020_924_MOESM6_ESM.xlsx]

## Sheet: ident Classification
GO Terms Level 1	GO Terms Level 2	No. of Protein	Protein IDs
Biological Process	metabolic process	672	orf03634 orf01048 orf06488 orf03714 orf05807 orf06514 orf04643 orf07028 orf06526 orf01439 orf05775 orf03693 orf01510 orf02758 orf02072 orf06764 orf05611 orf02794 orf02082 orf05913 orf05324 orf01661 orf03683 orf05276 orf03253 orf01238 orf03209 orf04639 orf06828 orf04891 orf06304 orf05795 orf02738 orf00175 orf06374 orf05971 orf03907 orf01744 orf02713 orf02281 orf03781 orf06315 orf06490 orf02760 orf…
	cellular process	511	orf01418 orf04053 orf05648 orf03634 orf05660 orf06488 orf03714 orf02021 orf06526 orf05775 orf04652 orf03693 orf01510 orf06370 orf02758 orf02072 orf05950 orf02755 orf05611 orf04250 orf03718 orf03922 orf06332 orf05913 orf05324 orf05859 orf03683 orf03942 orf04417 orf05297 orf03708 orf02041 orf05276 orf02040 orf03253 orf01238 orf04639 orf03407 orf06672 orf04891 orf06304 orf02738 orf03408 orf02566 orf…
	single-organism process	448	orf05259 orf04053 orf05648 orf03634 orf01048 orf05660 orf03714 orf05807 orf04902 orf06514 orf04643 orf03207 orf02021 orf06526 orf01439 orf01777 orf05775 orf04652 orf02455 orf06370 orf04834 orf05950 orf05611 orf04250 orf02794 orf03922 orf06332 orf05913 orf03235 orf01553 orf05324 orf01661 orf03942 orf05297 orf03708 orf02041 orf05276 orf02040 orf04639 orf06244 orf06304 orf00175 orf02566 orf00160 orf…
	biological regulation	110	orf03276 orf04053 orf03154 orf03283 orf04183 orf06488 orf02549 orf04184 orf04275 orf03804 orf03115 orf03999 orf05819 orf03590 orf04910 orf05806 orf01425 orf04801 orf05943 orf05368 orf04395 orf03577 orf05840 orf05954 orf04720 orf03702 orf03330 orf05055 orf00988 orf03942 orf05504 orf00370 orf01434 orf06431 orf00428 orf00064 orf02820 orf01585 orf05677 orf01594 orf06307 orf04000 orf04182 orf01968 orf…
	localization	81	orf05259 orf03276 orf00759 orf00645 orf04902 orf04838 orf02021 orf05775 orf02027 orf02455 orf05212 orf05500 orf01212 orf04521 orf04834 orf06517 orf06306 orf06332 orf04905 orf06352 orf01553 orf04691 orf00256 orf03708 orf06276 orf05267 orf06583 orf02023 orf02290 orf02099 orf03501 orf01556 orf01419 orf05371 orf03578 orf04821 orf02022 orf02809 orf03678 orf01058 orf04728 orf02098 orf02289 orf02024 orf…
	response to stimulus	71	orf06455 orf04053 orf05345 orf04183 orf02549 orf06163 orf06880 orf03804 orf01777 orf02406 orf03590 orf04910 orf06003 orf05806 orf01425 orf05505 orf02182 orf03727 orf05954 orf04720 orf03942 orf01434 orf00428 orf02820 orf04124 orf03407 orf06672 orf06307 orf04000 orf04182 orf01840 orf03631 orf00415 orf03678 orf05813 orf06454 orf05495 orf06467 orf02663 orf04450 orf03399 orf04204 orf02254 orf05996 orf…
	signaling	29	orf02084 orf04053 orf03942 orf05495 orf04183 orf01434 orf01583 orf02549 orf06467 orf00428 orf04769 orf02820 orf03804 orf02663 orf06307 orf04204 orf03590 orf04000 orf04910 orf05806 orf04182 orf04725 orf06143 orf03598 orf01425 orf03780 orf01750 orf05954 orf04720
	cellular component organization or biogenesis	29	orf03685 orf01499 orf02783 orf05842 orf03708 orf06035 orf01168 orf04506 orf03253 orf05277 orf03717 orf04278 orf01510 orf01622 orf06399 orf05851 orf06479 orf02034 orf03718 orf04538 orf01708 orf04754 orf05347 orf01628 orf05846 orf06036 orf05769 orf06040 orf02658
	other	2	orf04538 orf05277
Cellular Component	cell	170	orf03634 orf05660 orf06024 orf02021 orf01680 orf05775 orf01960 orf06003 orf06370 orf02758 orf03681 orf02034 orf00947 orf02681 orf02755 orf04250 orf03718 orf03853 orf03922 orf06332 orf04905 orf02763 orf05840 orf03683 orf06527 orf00064 orf02762 orf06474 orf06304 orf02738 orf06300 orf05971 orf05360 orf02022 orf06315 orf00972 orf02760 orf02796 orf06454 orf06369 orf06310 orf04589 orf01743 orf04168 orf…
	membrane	93	orf05259 orf03276 orf04596 orf01675 orf00645 orf06150 orf04838 orf02021 orf01439 orf05775 orf02027 orf02455 orf05212 orf05500 orf04521 orf01425 orf05780 orf06585 orf06517 orf06306 orf06332 orf04905 orf06352 orf04691 orf00256 orf03708 orf06276 orf02820 orf02023 orf01769 orf01556 orf04182 orf01419 orf03578 orf04821 orf03631 orf02022 orf02809 orf03678 orf01058 orf04728 orf02098 orf04758 orf05028 orf…
	macromolecular complex	77	orf05294 orf02021 orf01696 orf01680 orf02785 orf04536 orf02027 orf06003 orf02798 orf02758 orf03681 orf02756 orf02681 orf02755 orf03853 orf06306 orf03971 orf02763 orf03683 orf02764 orf00256 orf06527 orf02759 orf02778 orf02762 orf02023 orf06474 orf02738 orf02761 orf06300 orf05971 orf02022 orf06315 orf02760 orf02796 orf01717 orf06454 orf06310 orf04589 orf02766 orf02739 orf02768 orf02753 orf02525 orf…
	organelle	52	orf05294 orf02766 orf02739 orf02768 orf02753 orf06895 orf03717 orf01696 orf01680 orf02785 orf04536 orf05334 orf02798 orf02758 orf03681 orf02756 orf02755 orf02770 orf02777 orf02771 orf02745 orf03718 orf02035 orf02763 orf01595 orf02769 orf03683 orf02752 orf01499 orf02783 orf02764 orf03680 orf02759 orf01693 orf02765 orf02778 orf02786 orf02762 orf06474 orf02767 orf02738 orf02746 orf06364 orf02761 orf…
Molecular Function	catalytic activity	691	orf04093 orf03634 orf01048 orf03714 orf05807 orf06514 orf04643 orf07028 orf06526 orf01439 orf05775 orf02656 orf03693 orf01510 orf02072 orf04834 orf00947 orf06764 orf02794 orf02082 orf05913 orf05324 orf01661 orf04868 orf05276 orf01585 orf03253 orf01195 orf01238 orf03209 orf06828 orf04891 orf06304 orf02290 orf02279 orf05795 orf00175 orf06374 orf03907 orf01744 orf02713 orf02214 orf02281 orf03781 orf…
	binding	511	orf04053 orf03634 orf01048 orf06488 orf05807 orf04902 orf04643 orf03207 orf02021 orf03115 orf03999 orf01581 orf01439 orf01777 orf05775 orf02789 orf02011 orf02656 orf03693 orf01510 orf06370 orf03427 orf02072 orf05950 orf02755 orf06764 orf05780 orf04250 orf03718 orf01999 orf02794 orf02082 orf03235 orf02224 orf01553 orf05324 orf05859 orf03683 orf01945 orf03942 orf04868 orf02041 orf01585 orf02040 orf…
	transporter activity	55	orf05259 orf02024 orf00759 orf04902 orf05028 orf04838 orf02021 orf00482 orf05775 orf04966 orf02027 orf02455 orf05500 orf01212 orf04521 orf04834 orf03101 orf01707 orf06517 orf06332 orf04905 orf03134 orf06352 orf01553 orf03230 orf03832 orf04178 orf02247 orf04691 orf01554 orf06276 orf00497 orf02023 orf06094 orf02569 orf02099 orf03501 orf01769 orf00653 orf01702 orf01556 orf01419 orf05765 orf01673 orf…
	structural molecule activity	49	orf05294 orf02766 orf02739 orf02768 orf02753 orf01696 orf01680 orf02785 orf04536 orf01904 orf05334 orf02798 orf02758 orf03681 orf02756 orf02755 orf02770 orf02777 orf02771 orf02745 orf02035 orf02763 orf01595 orf02769 orf05769 orf03683 orf02752 orf02783 orf02764 orf03680 orf02759 orf01693 orf02765 orf02778 orf02786 orf02762 orf06474 orf02767 orf02738 orf02746 orf06364 orf02761 orf02743 orf05971 orf…
	nucleic acid binding transcription factor activity	30	orf03330 orf03594 orf00064 orf01513 orf04184 orf01627 orf02500 orf03574 orf06731 orf01494 orf05677 orf06399 orf04015 orf03042 orf04285 orf01986 orf03935 orf05943 orf04801 orf05368 orf03670 orf04395 orf03577 orf06732 orf03099 orf02132 orf02686 orf01973 orf06718 orf07062
	other	38	orf03594 orf04275 orf06880 orf03574 orf01777 orf04839 orf05775 orf02406 orf04910 orf05782 orf01425 orf04395 orf05780 orf01750 orf07032 orf00387 orf06045 orf02132 orf02182 orf02103 orf05504 orf01583 orf01513 orf02820 orf02609 orf03701 orf06731 orf02628 orf03408 orf04182 orf07031 orf01701 orf03935 orf05774 orf05251 orf02405 orf02686 orf02262
