# Supplementary material for: Crotonylation of key metabolic enzymes regulates carbon catabolite repression in Streptomyces roseosporus
Source: Commun Biol. 2020 Apr 24;3:192. doi: 10.1038/s42003-020-0924-2 (PMC7181814; doi:10.1038/s42003-020-0924-2)
Supplement: Supplementary file 7 — Supplementary Data 5 [file 42003_2020_924_MOESM7_ESM.xlsx]

## Sheet: ident
KEGG pathway	Related proteins
sco03010 Ribosome	orf05294 orf02766 orf02739 orf02768 orf02753 orf01696 orf01680 orf05334 orf04536 orf02785 orf02798 orf02758 orf03681 orf02756 orf02770 orf02755 orf02777 orf02771 orf02745 orf02035 orf02763 orf02769 orf01595 orf03683 orf02752 orf02783 orf02764 orf03680 orf02759 orf01693 orf02765 orf02778 orf02786 orf02762 orf06474 orf02767 orf02738 orf02746 orf06364 orf02761 orf02743 orf05971 orf02754 orf02757 orf…
sco01200 Carbon metabolism	orf06013 orf06025 orf00675 orf06024 orf03714 orf03371 orf02373 orf05081 orf01777 orf03275 orf01960 orf02656 orf00613 orf05521 orf02825 orf01869 orf04994 orf00387 orf02824 orf02182 orf05952 orf04049 orf02633 orf00388 orf06026 orf01991 orf06244 orf05502 orf00673 orf02531 orf02629 orf00371 orf02381 orf03781 orf06277 orf00972 orf03035 orf02535 orf01992 orf04589 orf01819 orf06943 orf02979 orf06595 orf…
sco00020 Citrate cycle (TCA cycle)	orf00390 orf05747 orf05750 orf02979 orf02644 orf00388 orf03763 orf02609 orf03761 orf02643 orf02086 orf05502 orf02384 orf05081 orf03779 orf03782 orf00936 orf03764 orf02608 orf02629 orf02825 orf01217 orf00371 orf02474 orf00387 orf05749 orf03781 orf02824 orf02395 orf02535
sco00620 Pyruvate metabolism	orf05807 orf03761 orf03779 orf03782 orf03275 orf01960 orf00674 orf03764 orf04532 orf02825 orf02474 orf01961 orf06511 orf02096 orf02824 orf05952 orf05363 orf06243 orf05421 orf05747 orf05750 orf03763 orf01991 orf02384 orf05502 orf01035 orf00175 orf02531 orf02629 orf00371 orf04601 orf00996 orf04775 orf02540 orf03781 orf02395 orf02535
sco00970 Aminoacyl-tRNA biosynthesis	orf06505 orf03634 orf01743 orf05372 orf03803 orf01632 orf01836 orf06126 orf04059 orf06370 orf02622 orf03801 orf06441 orf03825 orf05854 orf04250 orf05273 orf04251 orf06466 orf05324 orf06478 orf06369 orf01837
sco00250 Alanine, aspartate and glutamate metabolism	orf06402 orf05660 orf06403 orf02468 orf02513 orf06740 orf05735 orf05711 orf03356 orf01808 orf01644 orf06494 orf04189 orf06491 orf06172 orf06495 orf06979 orf04963 orf05913 orf04733 orf03872 orf05985 orf00948 orf05914
sco00010 Glycolysis / Gluconeogenesis	orf06013 orf04589 orf03371 orf02373 orf03761 orf03779 orf03782 orf03275 orf00613 orf03764 orf05521 orf02825 orf02474 orf01961 orf06511 orf02824 orf05952 orf06243 orf04049 orf05747 orf05750 orf03763 orf06012 orf06244 orf05502 orf05800 orf06017 orf01035 orf00175 orf06774 orf00371 orf02381 orf02540 orf03781 orf05207 orf00972 orf06014 orf02535
sco03018 RNA degradation	orf01586 orf04589 orf00500 orf03409 orf03190 orf03971 orf05286 orf02038 orf02699 orf01594 orf03693 orf01518
sco00770 Pantothenate and CoA biosynthesis	orf04216 orf05648 orf02716 orf01802 orf05030 orf01822 orf00947 orf01820 orf00949 orf06501 orf06429 orf01821 orf01720 orf02735
sco00670 One carbon pool by folate	orf06505 orf01868 orf02633 orf01866 orf01588 orf04415 orf02958 orf05822 orf06304 orf02636

## Sheet: ident Pathway2Protein
KEGG pathway	Fisher's exact test p value	Protein accession	Position	Amino acid	Type	Protein description	Gene name	Localization probability	PEP	Score	Modified sequence	Charge
sco00020 Citrate cycle (TCA cycle)	2.13627e-07	orf00390	12	K	ident	Cytochrome b subunit	SSIG_06819	1	0.00888836	66.056	TLWDSTVGK(1)K	2
sco00020 Citrate cycle (TCA cycle)	2.13627e-07	orf05747	384	K	ident	Pyruvate dehydrogenase E1 component	SSGG_01322	1	2.66063e-08	132.56	VYAAYK(1)AAVEHK	2
sco00020 Citrate cycle (TCA cycle)	2.13627e-07	orf05747	516	K	ident	Pyruvate dehydrogenase E1 component	SSGG_01322	1	0.00346655	130.77	LVK(1)DLMR	2
sco00020 Citrate cycle (TCA cycle)	2.13627e-07	orf05747	428	K	ident	Pyruvate dehydrogenase E1 component	SSGG_01322	1	5.9228e-10	138.99	LSIDEFK(1)GMR	2
sco00020 Citrate cycle (TCA cycle)	2.13627e-07	orf05747	390	K	ident	Pyruvate dehydrogenase E1 component	SSGG_01322	1	3.99066e-36	174.2	AAVEHK(1)GAPTVILAQTVK	2
sco00020 Citrate cycle (TCA cycle)	2.13627e-07	orf05747	502	K	ident	Pyruvate dehydrogenase E1 component	SSGG_01322	1	0.0019524	50.305	GSGK(1)QEMATTMAFVR	2
sco00020 Citrate cycle (TCA cycle)	2.13627e-07	orf05747	882	K	ident	Pyruvate dehydrogenase E1 component	SSGG_01322	1	4.55819e-05	97.273	RGEVPASAVK(1)EAR	2
sco00020 Citrate cycle (TCA cycle)	2.13627e-07	orf05747	420	K	ident	Pyruvate dehydrogenase E1 component	SSGG_01322	1	0.0021887	116.88	NANHQMK(1)K	2
sco00020 Citrate cycle (TCA cycle)	2.13627e-07	orf05747	408	K	ident	Pyruvate dehydrogenase E1 component	SSGG_01322	1	3.09804e-05	113.22	GYTLGK(1)GFESK	2
sco00020 Citrate cycle (TCA cycle)	2.13627e-07	orf05747	413	K	ident	Pyruvate dehydrogenase E1 component	SSGG_01322	1	2.96882e-18	178.95	GFESK(1)NANHQMK	3
sco00020 Citrate cycle (TCA cycle)	2.13627e-07	orf05747	498	K	ident	Pyruvate dehydrogenase E1 component	SSGG_01322	1	0.010197	67.897	ALYK(1)GSGK	2
sco00020 Citrate cycle (TCA cycle)	2.13627e-07	orf05747	724	K	ident	Pyruvate dehydrogenase E1 component	SSGG_01322	1	3.36951e-19	139.9	PQPAMPEGVEEGIVK(1)GLYR	3
sco00020 Citrate cycle (TCA cycle)	2.13627e-07	orf05747	522	K	ident	Pyruvate dehydrogenase E1 component	SSGG_01322	0.999689	0.0103159	100.39	DK(1)ETGKR	2
sco00020 Citrate cycle (TCA cycle)	2.13627e-07	orf05747	494	K	ident	Pyruvate dehydrogenase E1 component	SSGG_01322	1	0.00749589	94.407	AFK(1)ALYK	2
sco00020 Citrate cycle (TCA cycle)	2.13627e-07	orf05747	730	K	ident	Pyruvate dehydrogenase E1 component	SSGG_01322	1	1.1319e-08	129.37	FK(1)EGTPATADAPR	2
sco00020 Citrate cycle (TCA cycle)	2.13627e-07	orf05747	570	K	ident	Pyruvate dehydrogenase E1 component	SSGG_01322	1	0.00172773	73.666	DQLMYYK(1)EAK	2
sco00020 Citrate cycle (TCA cycle)	2.13627e-07	orf05750	147	K	ident	Dihydrolipoyl dehydrogenase	SSGG_01319	1	2.229e-49	194.24	HVLLATGSVPK(1)SLPGLEIDGNR	2
sco00020 Citrate cycle (TCA cycle)	2.13627e-07	orf05750	398	K	ident	Dihydrolipoyl dehydrogenase	SSGG_01319	1	8.6072e-06	95.5	LVQVK(1)DGAVVGVHMVGDR	2
sco00020 Citrate cycle (TCA cycle)	2.13627e-07	orf05750	217	K	ident	Dihydrolipoyl dehydrogenase	SSGG_01319	1	1.51012e-24	166.92	HLVPVEDENSSK(1)LLER	3
sco00020 Citrate cycle (TCA cycle)	2.13627e-07	orf05750	387	K	ident	Dihydrolipoyl dehydrogenase	SSGG_01319	1	0.00156652	79.986	ILK(1)TAGEIK	2
sco00020 Citrate cycle (TCA cycle)	2.13627e-07	orf05750	369	K	ident	Dihydrolipoyl dehydrogenase	SSGG_01319	1	0.000875073	78.548	EIYGADK(1)VVALK	2
sco00020 Citrate cycle (TCA cycle)	2.13627e-07	orf05750	332	K	ident	Dihydrolipoyl dehydrogenase	SSGG_01319	1	0.000404711	72.797	LAGLK(1)TVPVDYDGVPK	2
sco00020 Citrate cycle (TCA cycle)	2.13627e-07	orf05750	91	K	ident	Dihydrolipoyl dehydrogenase	SSGG_01319	1	0.000188496	90.697	YK(1)DDVISGLYK	2
sco00020 Citrate cycle (TCA cycle)	2.13627e-07	orf05750	41	K	ident	Dihydrolipoyl dehydrogenase	SSGG_01319	1	8.60249e-06	100.58	GK(1)VGGTCLHNGCIPTK	2
sco00020 Citrate cycle (TCA cycle)	2.13627e-07	orf05750	167	K	ident	Dihydrolipoyl dehydrogenase	SSGG_01319	1	1.62011e-12	154.23	IISSDHALK(1)LDR	3
sco00020 Citrate cycle (TCA cycle)	2.13627e-07	orf05750	362	K	ident	Dihydrolipoyl dehydrogenase	SSGG_01319	1	7.38608e-05	104.22	AK(1)EIYGADK	2
sco00020 Citrate cycle (TCA cycle)	2.13627e-07	orf05750	360	K	ident	Dihydrolipoyl dehydrogenase	SSGG_01319	1	2.51029e-54	215.75	VTYCHPEVASVGITEAK(1)AK	2
sco00020 Citrate cycle (TCA cycle)	2.13627e-07	orf05750	382	K	ident	Dihydrolipoyl dehydrogenase	SSGG_01319	1	0.00052296	86.344	YNLAGNGK(1)SK	2
sco00020 Citrate cycle (TCA cycle)	2.13627e-07	orf05750	393	K	ident	Dihydrolipoyl dehydrogenase	SSGG_01319	1	9.0841e-05	101.5	TAGEIK(1)LVQVK	2
sco00020 Citrate cycle (TCA cycle)	2.13627e-07	orf05750	89	K	ident	Dihydrolipoyl dehydrogenase	SSGG_01319	1	1.35715e-20	161.21	ATFEGIDMEAVNK(1)YK	2
sco00020 Citrate cycle (TCA cycle)	2.13627e-07	orf05750	110	K	ident	Dihydrolipoyl dehydrogenase	SSGG_01319	1	2.64148e-06	132.17	K(1)VHYIEGEGK	3
sco00020 Citrate cycle (TCA cycle)	2.13627e-07	orf05750	55	K	ident	Dihydrolipoyl dehydrogenase	SSGG_01319	1	2.21948e-18	111.55	VGGTCLHNGCIPTK(1)ALLHAGEIADQAR	3
sco00020 Citrate cycle (TCA cycle)	2.13627e-07	orf02979	231	K	ident	Citrate (Si)-synthase	SSIG_04262	1	0.000555704	64.842	TGDATAYVK(1)QALDR	2
sco00020 Citrate cycle (TCA cycle)	2.13627e-07	orf02644	152	K	ident	Succinate--CoA ligase [ADP-forming] subunit beta	sucC	1	5.31801e-15	139.58	VPVDSNSGVDIVK(1)AR	3
sco00020 Citrate cycle (TCA cycle)	2.13627e-07	orf02644	384	K	ident	Succinate--CoA ligase [ADP-forming] subunit beta	sucC	1	3.83364e-13	126.8	VDTMDGAADK(1)AAELAAAAK	2
sco00020 Citrate cycle (TCA cycle)	2.13627e-07	orf02644	161	K	ident	Succinate--CoA ligase [ADP-forming] subunit beta	sucC	1	1.29021e-11	132.15	EIVAQAK(1)FPAEVAEK	2
sco00020 Citrate cycle (TCA cycle)	2.13627e-07	orf02644	228	K	ident	Succinate--CoA ligase [ADP-forming] subunit beta	sucC	1	4.42549e-73	226.23	QPGHEALEDK(1)AAANPLEAAAK	2
sco00020 Citrate cycle (TCA cycle)	2.13627e-07	orf02644	241	K	ident	Succinate--CoA ligase [ADP-forming] subunit beta	sucC	1	0.0015566	105.81	AK(1)NLNYVK	2
sco00020 Citrate cycle (TCA cycle)	2.13627e-07	orf02644	239	K	ident	Succinate--CoA ligase [ADP-forming] subunit beta	sucC	1	1.40431e-05	101.53	AAANPLEAAAK(1)AK	3
sco00020 Citrate cycle (TCA cycle)	2.13627e-07	orf02644	139	K	ident	Succinate--CoA ligase [ADP-forming] subunit beta	sucC	1	5.16765e-14	133.24	TPEALAK(1)VPVDSNSGVDIVK	3
sco00020 Citrate cycle (TCA cycle)	2.13627e-07	orf02644	346	K	ident	Succinate--CoA ligase [ADP-forming] subunit beta	sucC	1	0.00154689	106.04	VEK(1)PLVVR	2
sco00020 Citrate cycle (TCA cycle)	2.13627e-07	orf02644	41	K	ident	Succinate--CoA ligase [ADP-forming] subunit beta	sucC	1	0.0144999	63.419	LGGK(1)SVVK	2
sco00020 Citrate cycle (TCA cycle)	2.13627e-07	orf02644	14	K	ident	Succinate--CoA ligase [ADP-forming] subunit beta	sucC	1	1.27897e-08	90.475	DLFAK(1)HGVPVLAGEVIDTPEAAR	3
sco00020 Citrate cycle (TCA cycle)	2.13627e-07	orf02644	81	K	ident	Succinate--CoA ligase [ADP-forming] subunit beta	sucC	1	2.28345e-18	141.06	ATDILGMDIK(1)GHTVHK	4
sco00020 Citrate cycle (TCA cycle)	2.13627e-07	orf02644	60	K	ident	Succinate--CoA ligase [ADP-forming] subunit beta	sucC	1	6.70206e-05	86.548	AGGVK(1)LAADADEAVAR	2
sco00020 Citrate cycle (TCA cycle)	2.13627e-07	orf02644	49	K	ident	Succinate--CoA ligase [ADP-forming] subunit beta	sucC	1	0.00146191	108.09	AQVK(1)VGGR	2
sco00020 Citrate cycle (TCA cycle)	2.13627e-07	orf02644	45	K	ident	Succinate--CoA ligase [ADP-forming] subunit beta	sucC	1	0.0356179	49.325	SVVK(1)AQVK	2
sco00020 Citrate cycle (TCA cycle)	2.13627e-07	orf02644	37	K	ident	Succinate--CoA ligase [ADP-forming] subunit beta	sucC	1	0.00265341	72.928	EATEK(1)LGGK	2
sco00020 Citrate cycle (TCA cycle)	2.13627e-07	orf02644	343	K	ident	Succinate--CoA ligase [ADP-forming] subunit beta	sucC	1	2.61062e-10	153.34	GEK(1)VEKPLVVR	2
sco00020 Citrate cycle (TCA cycle)	2.13627e-07	orf00388	567	K	ident	Succinate dehydrogenase flavoprotein subunit	SSGG_06556	1	5.25272e-32	181.72	VPGTGEQFNQSLEK(1)ANR	2
sco00020 Citrate cycle (TCA cycle)	2.13627e-07	orf00388	540	K	ident	Succinate dehydrogenase flavoprotein subunit	SSGG_06556	1	0.00169548	79.148	ALAK(1)IPEIR	2
sco00020 Citrate cycle (TCA cycle)	2.13627e-07	orf03763	60	K	ident	Branched-chain alpha keto acid dehydrogenase E1 beta subunit	SSIG_03487	1	4.46046e-17	166.62	ITDGLAK(1)EFGDDR	2
sco00020 Citrate cycle (TCA cycle)	2.13627e-07	orf03763	210	K	ident	Branched-chain alpha keto acid dehydrogenase E1 beta subunit	SSIG_03487	1	2.90081e-06	87.554	ADWSPEAPAAVEPIGK(1)AVVR	2
sco00020 Citrate cycle (TCA cycle)	2.13627e-07	orf03763	188	K	ident	Branched-chain alpha keto acid dehydrogenase E1 beta subunit	SSIG_03487	1	3.93234e-19	154.69	ESIASDDPVVFLEPK(1)R	2
sco00020 Citrate cycle (TCA cycle)	2.13627e-07	orf02609	60	K	ident	Succinate dehydrogenase iron-sulfur subunit	SSGG_04417	1	4.18559e-05	111.46	VLDALHK(1)IK	3
sco00020 Citrate cycle (TCA cycle)	2.13627e-07	orf02609	106	K	ident	Succinate dehydrogenase iron-sulfur subunit	SSGG_04417	1	0.000641205	77.42	DINPDK(1)PIMVEAIK	2
sco00020 Citrate cycle (TCA cycle)	2.13627e-07	orf02609	96	K	ident	Succinate dehydrogenase iron-sulfur subunit	SSGG_04417	1	0.00229614	90.601	LACK(1)TLIK	2
sco00020 Citrate cycle (TCA cycle)	2.13627e-07	orf02609	100	K	ident	Succinate dehydrogenase iron-sulfur subunit	SSGG_04417	0.982177	0.00393128	47.174	TLIK(0.982)DINPDK(0.018)PIMVEAIK	3
sco00020 Citrate cycle (TCA cycle)	2.13627e-07	orf02609	247	K	ident	Succinate dehydrogenase iron-sulfur subunit	SSGG_04417	1	0.0088218	114.02	AIQEVK(1)R	2
sco00020 Citrate cycle (TCA cycle)	2.13627e-07	orf03761	276	K	ident	E1-alpha branched-chain alpha keto acid dehydrogenase	SSGG_03299	1	0.00354743	40.616	QTAAPSLAHK(1)AVGYGMPGR	3
sco00020 Citrate cycle (TCA cycle)	2.13627e-07	orf03761	344	K	ident	E1-alpha branched-chain alpha keto acid dehydrogenase	SSGG_03299	1	7.4495e-21	166.52	VDSEVEAWK(1)AHDPVR	2
sco00020 Citrate cycle (TCA cycle)	2.13627e-07	orf02643	276	K	ident	Succinate--CoA ligase [ADP-forming] subunit alpha	sucD	1	1.70848e-16	157.23	KEALEAAGVK(1)VGK	2
sco00020 Citrate cycle (TCA cycle)	2.13627e-07	orf02643	286	K	ident	Succinate--CoA ligase [ADP-forming] subunit alpha	sucD	1	1.59906e-07	166.19	TPTETAK(1)LAR	2
sco00020 Citrate cycle (TCA cycle)	2.13627e-07	orf02643	7	K	ident	Succinate--CoA ligase [ADP-forming] subunit alpha	sucD	1	0.00095632	83.948	AIFLTK(1)DSK	2
sco00020 Citrate cycle (TCA cycle)	2.13627e-07	orf02643	227	K	ident	Succinate--CoA ligase [ADP-forming] subunit alpha	sucD	1	0.000999028	78.903	AADFIK(1)ANVTK	2
sco00020 Citrate cycle (TCA cycle)	2.13627e-07	orf02643	26	K	ident	Succinate--CoA ligase [ADP-forming] subunit alpha	sucD	1	1.56098e-122	311.97	HTK(1)LMLGDGTNIVGGVNPR	2
sco00020 Citrate cycle (TCA cycle)	2.13627e-07	orf02643	267	K	ident	Succinate--CoA ligase [ADP-forming] subunit alpha	sucD	1	0.0017889	82.417	K(1)EALEAAGVK	2
sco00020 Citrate cycle (TCA cycle)	2.13627e-07	orf02643	266	K	ident	Succinate--CoA ligase [ADP-forming] subunit alpha	sucD	1	5.51576e-81	263.19	TMGHAGAIVSGSSGTAQAK(1)K	3
sco00020 Citrate cycle (TCA cycle)	2.13627e-07	orf02643	279	K	ident	Succinate--CoA ligase [ADP-forming] subunit alpha	sucD	1	6.29783e-05	113.44	VGK(1)TPTETAK	2
sco00020 Citrate cycle (TCA cycle)	2.13627e-07	orf02643	23	K	ident	Succinate--CoA ligase [ADP-forming] subunit alpha	sucD	1	1.26784e-18	147.7	VIVQGMTGATGMK(1)HTK	2
sco00020 Citrate cycle (TCA cycle)	2.13627e-07	orf02643	10	K	ident	Succinate--CoA ligase [ADP-forming] subunit alpha	sucD	1	2.20822e-18	141.55	DSK(1)VIVQGMTGATGMK	2
sco00020 Citrate cycle (TCA cycle)	2.13627e-07	orf02086	190	K	ident	Alpha-ketoglutarate decarboxylase	SSGG_04924	1	8.15438e-05	102.53	AVPVK(1)LLFDNR	2
sco00020 Citrate cycle (TCA cycle)	2.13627e-07	orf02086	426	K	ident	Alpha-ketoglutarate decarboxylase	SSGG_04924	1	8.8103e-21	165.34	DIDASHDDDVTK(1)AAR	3
sco00020 Citrate cycle (TCA cycle)	2.13627e-07	orf02086	204	K	ident	Alpha-ketoglutarate decarboxylase	SSGG_04924	1	1.12762e-05	141.39	IVINNHLK(1)R	2
sco00020 Citrate cycle (TCA cycle)	2.13627e-07	orf02086	676	K	ident	Alpha-ketoglutarate decarboxylase	SSGG_04924	1	0.000930956	120.87	AK(1)QDIINK	2
sco00020 Citrate cycle (TCA cycle)	2.13627e-07	orf02086	484	K	ident	Alpha-ketoglutarate decarboxylase	SSGG_04924	1	0.00162864	67.102	DFAVGGFAGK(1)TMMK	2
sco00020 Citrate cycle (TCA cycle)	2.13627e-07	orf02086	273	K	ident	Alpha-ketoglutarate decarboxylase	SSGG_04924	1	0.00381969	77.732	QLVVAAIK(1)K	2
sco00020 Citrate cycle (TCA cycle)	2.13627e-07	orf02086	1145	K	ident	Alpha-ketoglutarate decarboxylase	SSGG_04924	1	2.0086e-29	200.16	PVIGDDSVK(1)AEDVRK	3
sco00020 Citrate cycle (TCA cycle)	2.13627e-07	orf02086	145	K	ident	Alpha-ketoglutarate decarboxylase	SSGG_04924	1	1.77515e-08	108.71	AK(1)ADESTEAPAGPEYVTLR	2
sco00020 Citrate cycle (TCA cycle)	2.13627e-07	orf02086	1259	K	ident	Alpha-ketoglutarate decarboxylase	SSGG_04924	1	7.42425e-12	139.78	PHGSSPAVGSAK(1)R	2
sco00020 Citrate cycle (TCA cycle)	2.13627e-07	orf02086	414	K	ident	Alpha-ketoglutarate decarboxylase	SSGG_04924	1	8.90167e-16	153.23	WLK(1)DIDASHDDDVTK	3
sco00020 Citrate cycle (TCA cycle)	2.13627e-07	orf02086	515	K	ident	Alpha-ketoglutarate decarboxylase	SSGG_04924	1	3.80825e-30	201.3	TTGIEFMHIQDPK(1)QR	2
sco00020 Citrate cycle (TCA cycle)	2.13627e-07	orf05502	425	K	ident	Pyruvate dehydrogenase E1 component	SSGG_01558	1	0.00199574	119.21	NATHQMK(1)K	2
sco00020 Citrate cycle (TCA cycle)	2.13627e-07	orf05502	520	K	ident	Pyruvate dehydrogenase E1 component	SSGG_01558	1	1.40194e-05	107.59	ILK(1)DLMR	2
sco00020 Citrate cycle (TCA cycle)	2.13627e-07	orf05502	808	K	ident	Pyruvate dehydrogenase E1 component	SSGG_01558	1	0.00674287	120.65	VPYVTK(1)K	2
sco00020 Citrate cycle (TCA cycle)	2.13627e-07	orf05502	495	K	ident	Pyruvate dehydrogenase E1 component	SSGG_01558	1	3.05208e-05	95.073	AKPLPQPADK(1)TYAAAK	2
sco00020 Citrate cycle (TCA cycle)	2.13627e-07	orf05502	395	K	ident	Pyruvate dehydrogenase E1 component	SSGG_01558	1	1.13112e-13	138.91	AHK(1)GQPTVILAQTVK	2
sco00020 Citrate cycle (TCA cycle)	2.13627e-07	orf05502	530	K	ident	Pyruvate dehydrogenase E1 component	SSGG_01558	1	0.00566285	134.81	DKEIGK(1)R	2
sco00020 Citrate cycle (TCA cycle)	2.13627e-07	orf05502	141	K	ident	Pyruvate dehydrogenase E1 component	SSGG_01558	1	1.81102e-07	60.735	GK(1)DQGDGGDQIFFQGHASPGIYAR	3
sco00020 Citrate cycle (TCA cycle)	2.13627e-07	orf05502	433	K	ident	Pyruvate dehydrogenase E1 component	SSGG_01558	1	8.09544e-06	144.65	LTVEDLK(1)R	2
sco00020 Citrate cycle (TCA cycle)	2.13627e-07	orf05502	364	K	ident	Pyruvate dehydrogenase E1 component	SSGG_01558	1	0.000150699	78.69	DMVK(1)DMTDQQILHLGR	3
sco00020 Citrate cycle (TCA cycle)	2.13627e-07	orf02384	464	K	ident	Fumarate hydratase class I	SSGG_04635	1	0.0008185	134.66	VMLAK(1)GNR	2
sco00020 Citrate cycle (TCA cycle)	2.13627e-07	orf02384	190	K	ident	Fumarate hydratase class I	SSGG_04635	1	1.3124e-08	118.52	GGGSANK(1)SFLYQETK	2
sco00020 Citrate cycle (TCA cycle)	2.13627e-07	orf02384	244	K	ident	Fumarate hydratase class I	SSGG_04635	1	4.51949e-18	127.03	TAK(1)YASAHYLDELPAEGSPTGHGFR	3
sco00020 Citrate cycle (TCA cycle)	2.13627e-07	orf02384	39	K	ident	Fumarate hydratase class I	SSGG_04635	1	0.000277252	87.184	TFLK(1)VEPEALR	2
sco00020 Citrate cycle (TCA cycle)	2.13627e-07	orf02384	213	K	ident	Fumarate hydratase class I	SSGG_04635	1	0.00495262	110.63	FLEEK(1)IR	1
sco00020 Citrate cycle (TCA cycle)	2.13627e-07	orf02384	400	K	ident	Fumarate hydratase class I	SSGG_04635	1	1.93597e-05	104.06	DIAHAK(1)IK	2
sco00020 Citrate cycle (TCA cycle)	2.13627e-07	orf02384	268	K	ident	Fumarate hydratase class I	SSGG_04635	1	0.00678776	98.933	DK(1)ELEEK	2
sco00020 Citrate cycle (TCA cycle)	2.13627e-07	orf05081	182	K	ident	Citrate synthase	SSGG_01985	1	0.000276267	96.24	K(1)SIGHPFVYPR	2
sco00020 Citrate cycle (TCA cycle)	2.13627e-07	orf05081	181	K	ident	Citrate synthase	SSGG_01985	1	0.00582699	68.107	LPTIAAYAYK(1)K	2
sco00020 Citrate cycle (TCA cycle)	2.13627e-07	orf05081	36	K	ident	Citrate synthase	SSGG_01985	1	0.00162847	104.21	GFDIGK(1)LR	2
sco00020 Citrate cycle (TCA cycle)	2.13627e-07	orf05081	122	K	ident	Citrate synthase	SSGG_01985	1	2.57089e-74	287.85	NEITQHTLLHEDVK(1)R	2
sco00020 Citrate cycle (TCA cycle)	2.13627e-07	orf05081	314	K	ident	Citrate synthase	SSGG_01985	1	0.030317	51.346	VYK(1)SFDPR	2
sco00020 Citrate cycle (TCA cycle)	2.13627e-07	orf05081	299	K	ident	Citrate synthase	SSGG_01985	1	0.00720215	96.285	NK(1)EDGVR	2
sco00020 Citrate cycle (TCA cycle)	2.13627e-07	orf05081	297	K	ident	Citrate synthase	SSGG_01985	0.999979	0.00449105	71.614	VK(1)NKEDGVR	2
sco00020 Citrate cycle (TCA cycle)	2.13627e-07	orf03779	302	K	ident	Pyruvate dehydrogenase (Acetyl-transferring) E1 component, alpha subunit	SSIG_03470	1	0.000379231	86.014	AAWEAK(1)DPILR	2
sco00020 Citrate cycle (TCA cycle)	2.13627e-07	orf03782	436	K	ident	Dihydrolipoamide acetyltransferase component of pyruvate dehydrogenase complex	SSGG_03280	1	0.0270006	40.724	LQPWVHK(1)GK	3
sco00020 Citrate cycle (TCA cycle)	2.13627e-07	orf03782	476	K	ident	Dihydrolipoamide acetyltransferase component of pyruvate dehydrogenase complex	SSGG_03280	1	1.01649e-19	162.93	VLADVAAILEQPK(1)R	2
sco00020 Citrate cycle (TCA cycle)	2.13627e-07	orf03782	291	K	ident	Dihydrolipoamide acetyltransferase component of pyruvate dehydrogenase complex	SSGG_03280	1	0.0225249	50.108	TMK(1)LVAELK	2
sco00020 Citrate cycle (TCA cycle)	2.13627e-07	orf03782	300	K	ident	Dihydrolipoamide acetyltransferase component of pyruvate dehydrogenase complex	SSGG_03280	1	0.000948533	83.998	EDK(1)DMAGVR	2
sco00020 Citrate cycle (TCA cycle)	2.13627e-07	orf03782	297	K	ident	Dihydrolipoamide acetyltransferase component of pyruvate dehydrogenase complex	SSGG_03280	1	2.21132e-20	160.78	LVAELK(1)EDK	2
sco00020 Citrate cycle (TCA cycle)	2.13627e-07	orf00936	152	K	ident	Isocitrate dehydrogenase	SSGG_06040	1	0.000198936	99.815	APASVK(1)NYAK	2
sco00020 Citrate cycle (TCA cycle)	2.13627e-07	orf00936	130	K	ident	Isocitrate dehydrogenase	SSGG_06040	1	2.42899e-10	148.1	VK(1)GSAVNPVLR	2
sco00020 Citrate cycle (TCA cycle)	2.13627e-07	orf00936	156	K	ident	Isocitrate dehydrogenase	SSGG_06040	1	4.69781e-21	182.73	NYAK(1)AHPHR	2
sco00020 Citrate cycle (TCA cycle)	2.13627e-07	orf00936	57	K	ident	Isocitrate dehydrogenase	SSGG_06040	1	9.26387e-12	137.8	IIASFPEHLK(1)AEQR	2
sco00020 Citrate cycle (TCA cycle)	2.13627e-07	orf00936	424	K	ident	Isocitrate dehydrogenase	SSGG_06040	1	1.33107e-62	237.16	AEEYGSHDK(1)TFEIPATGTVR	2
sco00020 Citrate cycle (TCA cycle)	2.13627e-07	orf00936	594	K	ident	Isocitrate dehydrogenase	SSGG_06040	1	8.24691e-09	135.99	HVQQLVK(1)ENYLR	2
sco00020 Citrate cycle (TCA cycle)	2.13627e-07	orf00936	218	K	ident	Isocitrate dehydrogenase	SSGG_06040	1	9.27316e-09	116.96	ESVPVLK(1)GEVVDAAVMR	3
sco00020 Citrate cycle (TCA cycle)	2.13627e-07	orf00936	644	K	ident	Isocitrate dehydrogenase	SSGG_06040	1	5.64229e-14	134.61	ATGTFLNEDK(1)SPSR	2
sco00020 Citrate cycle (TCA cycle)	2.13627e-07	orf00936	461	K	ident	Isocitrate dehydrogenase	SSGG_06040	1	4.19486e-08	107.74	MCQTK(1)DLPIQDWVK	2
sco00020 Citrate cycle (TCA cycle)	2.13627e-07	orf00936	186	K	ident	Isocitrate dehydrogenase	SSGG_06040	1	2.94556e-11	123.42	STEK(1)SAVVAEDGTLR	2
sco00020 Citrate cycle (TCA cycle)	2.13627e-07	orf00936	260	K	ident	Isocitrate dehydrogenase	SSGG_06040	1	2.98827e-08	105.63	ATMMK(1)VSDPIIFGHAVR	3
sco00020 Citrate cycle (TCA cycle)	2.13627e-07	orf00936	500	K	ident	Isocitrate dehydrogenase	SSGG_06040	1	2.51203e-11	169.81	AHDANLIAK(1)VK	3
sco00020 Citrate cycle (TCA cycle)	2.13627e-07	orf03764	262	K	ident	Dihydrolipoamide acetyltransferase component of pyruvate dehydrogenase complex	SSGG_03297	1	0.0387059	43.77	GAVADK(1)LSR	2
sco00020 Citrate cycle (TCA cycle)	2.13627e-07	orf02608	281	K	ident	Succinate dehydrogenase flavoprotein subunit	SSGG_04418	1	0.00013006	97.163	YAPVMK(1)DLASR	2
sco00020 Citrate cycle (TCA cycle)	2.13627e-07	orf02608	207	K	ident	Succinate dehydrogenase flavoprotein subunit	SSGG_04418	1	0.000386938	81.904	SVIYASGGTGK(1)FFK	2
sco00020 Citrate cycle (TCA cycle)	2.13627e-07	orf02608	26	K	ident	Succinate dehydrogenase flavoprotein subunit	SSGG_04418	1	0.00300769	107.01	AAIEATK(1)R	2
sco00020 Citrate cycle (TCA cycle)	2.13627e-07	orf02608	275	K	ident	Succinate dehydrogenase flavoprotein subunit	SSGG_04418	1	0.000201822	90.05	FMEK(1)YAPVMK	2
sco00020 Citrate cycle (TCA cycle)	2.13627e-07	orf02608	570	K	ident	Succinate dehydrogenase flavoprotein subunit	SSGG_04418	1	0.000251618	96.229	LDYK(1)PVVTTR	2
sco00020 Citrate cycle (TCA cycle)	2.13627e-07	orf02608	496	K	ident	Succinate dehydrogenase flavoprotein subunit	SSGG_04418	1	0.000164562	93.345	YLNVSIQDK(1)GK	2
sco00020 Citrate cycle (TCA cycle)	2.13627e-07	orf02608	480	K	ident	Succinate dehydrogenase flavoprotein subunit	SSGG_04418	1	1.71783e-06	127.93	TAVAK(1)IAELR	2
sco00020 Citrate cycle (TCA cycle)	2.13627e-07	orf02629	180	K	ident	Malate dehydrogenase	mdh	1	0.000505657	96.113	TGAAVSDIK(1)K	2
sco00020 Citrate cycle (TCA cycle)	2.13627e-07	orf02629	314	K	ident	Malate dehydrogenase	mdh	1	4.72496e-16	156.14	IDASVK(1)ELTEER	2
sco00020 Citrate cycle (TCA cycle)	2.13627e-07	orf02629	171	K	ident	Malate dehydrogenase	mdh	1	4.6874e-05	87.24	AISQLAAK(1)TGAAVSDIK	3
sco00020 Citrate cycle (TCA cycle)	2.13627e-07	orf02629	115	K	ident	Malate dehydrogenase	mdh	1	2.54994e-05	93.181	PQGK(1)AINDHAADDIK	2
sco00020 Citrate cycle (TCA cycle)	2.13627e-07	orf02825	159	K	ident	2-oxoglutarate ferredoxin oxidoreductase subunit beta	SSGG_04208	1	7.31071e-08	107.35	GQYSPTSELGK(1)VTK	2
sco00020 Citrate cycle (TCA cycle)	2.13627e-07	orf02825	18	K	ident	2-oxoglutarate ferredoxin oxidoreductase subunit beta	SSGG_04208	1	5.66412e-15	152	HNELLQLVPK(1)AEAK	2
sco00020 Citrate cycle (TCA cycle)	2.13627e-07	orf02825	234	K	ident	2-oxoglutarate ferredoxin oxidoreductase subunit beta	SSGG_04208	1	3.83147e-06	121.02	DK(1)EQAAEAVIR	2
sco00020 Citrate cycle (TCA cycle)	2.13627e-07	orf02825	29	K	ident	2-oxoglutarate ferredoxin oxidoreductase subunit beta	SSGG_04208	1	3.51467e-05	113.62	DFK(1)SDQEVR	2
sco00020 Citrate cycle (TCA cycle)	2.13627e-07	orf02825	258	K	ident	2-oxoglutarate ferredoxin oxidoreductase subunit beta	SSGG_04208	1	1.36374e-19	149.47	LEHGQPILFGSQEPK(1)GVVR	3
sco00020 Citrate cycle (TCA cycle)	2.13627e-07	orf01217	484	K	ident	Aconitate hydratase	SSGG_05770	1	1.67233e-09	121.45	TTLAPGSK(1)VVTDYFDK	2
sco00020 Citrate cycle (TCA cycle)	2.13627e-07	orf01217	111	K	ident	Aconitate hydratase	SSGG_05770	1	8.12617e-18	104.89	ELGGDPAK(1)INPLAPAELVIDHSVIADK	3
sco00020 Citrate cycle (TCA cycle)	2.13627e-07	orf01217	381	K	ident	Aconitate hydratase	SSGG_05770	1	1.3709e-16	168.22	IVLANAK(1)EQFAR	2
sco00020 Citrate cycle (TCA cycle)	2.13627e-07	orf01217	26	K	ident	Aconitate hydratase	SSGG_05770	1	0.00214524	76.228	LDK(1)VEGSAR	2
sco00020 Citrate cycle (TCA cycle)	2.13627e-07	orf01217	268	K	ident	Aconitate hydratase	SSGG_05770	1	0.0226235	83.364	K(1)HGVVGK	2
sco00020 Citrate cycle (TCA cycle)	2.13627e-07	orf01217	695	K	ident	Aconitate hydratase	SSGG_05770	1	1.78053e-52	202.66	LGDSVTTDHISPAGAIK(1)ADTPAGK	2
sco00020 Citrate cycle (TCA cycle)	2.13627e-07	orf01217	345	K	ident	Aconitate hydratase	SSGG_05770	1	3.13611e-13	136.36	EQGLWLDPK(1)AEPDFSEK	2
sco00020 Citrate cycle (TCA cycle)	2.13627e-07	orf01217	702	K	ident	Aconitate hydratase	SSGG_05770	1	2.03134e-08	115.87	ADTPAGK(1)YLTEHGIER	2
sco00020 Citrate cycle (TCA cycle)	2.13627e-07	orf01217	796	K	ident	Aconitate hydratase	SSGG_05770	1	1.45017e-06	110.38	DWAAK(1)GTALLGVK	2
sco00020 Citrate cycle (TCA cycle)	2.13627e-07	orf01217	103	K	ident	Aconitate hydratase	SSGG_05770	1	1.62984e-06	118.76	EAVK(1)ELGGDPAK	2
sco00020 Citrate cycle (TCA cycle)	2.13627e-07	orf01217	467	K	ident	Aconitate hydratase	SSGG_05770	1	0.00096061	121.67	AVEK(1)GLTR	1
sco00020 Citrate cycle (TCA cycle)	2.13627e-07	orf01217	580	K	ident	Aconitate hydratase	SSGG_05770	1	1.79405e-05	96.673	VDITK(1)DALGTDQDGK	2
sco00020 Citrate cycle (TCA cycle)	2.13627e-07	orf01217	23	K	ident	Aconitate hydratase	SSGG_05770	1	1.51899e-08	126.09	VGDESYEIFK(1)LDK	2
sco00020 Citrate cycle (TCA cycle)	2.13627e-07	orf01217	678	K	ident	Aconitate hydratase	SSGG_05770	1	1.38318e-28	166.91	VLAK(1)LGDSVTTDHISPAGAIK	2
sco00020 Citrate cycle (TCA cycle)	2.13627e-07	orf00371	179	K	ident	Oxidoreductase	SSGG_06576	1	0.00323567	67.385	EATSAK(1)EAPGR	2
sco00020 Citrate cycle (TCA cycle)	2.13627e-07	orf02474	527	K	ident	Phosphoenolpyruvate carboxykinase [GTP]	pckG	1	0.00195101	97.635	VLK(1)WIVER	2
sco00020 Citrate cycle (TCA cycle)	2.13627e-07	orf02474	93	K	ident	Phosphoenolpyruvate carboxykinase [GTP]	pckG	1	3.71444e-08	131.17	EEK(1)DAGPTNHWK	2
sco00020 Citrate cycle (TCA cycle)	2.13627e-07	orf02474	90	K	ident	Phosphoenolpyruvate carboxykinase [GTP]	pckG	1	0.000337511	88.392	TFICSK(1)EEK	2
sco00020 Citrate cycle (TCA cycle)	2.13627e-07	orf02474	492	K	ident	Phosphoenolpyruvate carboxykinase [GTP]	pckG	1	0.0001347	100.57	VGADK(1)DQAK	2
sco00020 Citrate cycle (TCA cycle)	2.13627e-07	orf02474	496	K	ident	Phosphoenolpyruvate carboxykinase [GTP]	pckG	0.999897	0.000891677	77.062	VGADKDQAK(1)LPR	3
sco00020 Citrate cycle (TCA cycle)	2.13627e-07	orf00387	110	K	ident	Succinate dehydrogenase/fumarate reductase iron-sulfur subunit	SSGG_06557	1	0.0130174	48.405	ASAFPVIK(1)DLVVDR	2
sco00020 Citrate cycle (TCA cycle)	2.13627e-07	orf05749	350	K	ident	Dihydrolipoamide acetyltransferase component of pyruvate dehydrogenase complex	SSGG_01320	1	0.000330996	90.827	APK(1)LEASPLR	2
sco00020 Citrate cycle (TCA cycle)	2.13627e-07	orf05749	403	K	ident	Dihydrolipoamide acetyltransferase component of pyruvate dehydrogenase complex	SSGG_01320	1	0.00757877	59.908	NQAK(1)AAFAAR	2
sco00020 Citrate cycle (TCA cycle)	2.13627e-07	orf05749	310	K	ident	Dihydrolipoamide acetyltransferase component of pyruvate dehydrogenase complex	SSGG_01320	1	3.288e-48	205.23	LASENNVDLSSVK(1)GTGVGGR	3
sco00020 Citrate cycle (TCA cycle)	2.13627e-07	orf05749	347	K	ident	Dihydrolipoamide acetyltransferase component of pyruvate dehydrogenase complex	SSGG_01320	1	2.24956e-08	105.17	AAAAAPAPAAAPAAAK(1)APK	2
sco00020 Citrate cycle (TCA cycle)	2.13627e-07	orf05749	489	K	ident	Dihydrolipoamide acetyltransferase component of pyruvate dehydrogenase complex	SSGG_01320	1	2.19324e-05	117.89	TAELAGK(1)AR	2
sco00020 Citrate cycle (TCA cycle)	2.13627e-07	orf05749	429	K	ident	Dihydrolipoamide acetyltransferase component of pyruvate dehydrogenase complex	SSGG_01320	1	1.07647e-29	190.85	AAAQALK(1)AHPVINAR	2
sco00020 Citrate cycle (TCA cycle)	2.13627e-07	orf05749	331	K	ident	Dihydrolipoamide acetyltransferase component of pyruvate dehydrogenase complex	SSGG_01320	0.999916	8.45806e-09	64.383	KQDVVAAAEAAK(1)AAAAAPAPAAAPAAAK	3
sco00020 Citrate cycle (TCA cycle)	2.13627e-07	orf05749	362	K	ident	Dihydrolipoamide acetyltransferase component of pyruvate dehydrogenase complex	SSGG_01320	1	0.01137	58.433	GQTVK(1)MTR	2
sco00020 Citrate cycle (TCA cycle)	2.13627e-07	orf05749	481	K	ident	Dihydrolipoamide acetyltransferase component of pyruvate dehydrogenase complex	SSGG_01320	1	7.31947e-12	140.01	GAGDLNIAGIAK(1)K	2
sco00020 Citrate cycle (TCA cycle)	2.13627e-07	orf05749	24	K	ident	Dihydrolipoamide acetyltransferase component of pyruvate dehydrogenase complex	SSGG_01320	1	0.00208981	94.806	WLK(1)AEGER	2
sco00020 Citrate cycle (TCA cycle)	2.13627e-07	orf05749	229	K	ident	Dihydrolipoamide acetyltransferase component of pyruvate dehydrogenase complex	SSGG_01320	1	8.74823e-05	49.087	LAVIGAPGAAPAAAPAQPAAPAQEAPK(1)AEAPK	4
sco00020 Citrate cycle (TCA cycle)	2.13627e-07	orf03781	254	K	ident	Branched-chain alpha keto acid dehydrogenase E1 beta subunit	SSGG_03281	1	0.00600968	103.91	SAEK(1)TGR	2
sco00020 Citrate cycle (TCA cycle)	2.13627e-07	orf03781	10	K	ident	Branched-chain alpha keto acid dehydrogenase E1 beta subunit	SSGG_03281	1	6.95365e-08	124.38	MSIAK(1)ALNESLR	2
sco00020 Citrate cycle (TCA cycle)	2.13627e-07	orf03781	196	K	ident	Branched-chain alpha keto acid dehydrogenase E1 beta subunit	SSGG_03281	1	0.000129619	60.334	GEVDTESIPGPLHK(1)AVTAR	2
sco00020 Citrate cycle (TCA cycle)	2.13627e-07	orf03781	5	K	ident	Branched-chain alpha keto acid dehydrogenase E1 beta subunit	SSGG_03281	1	0.00316814	70.552	AVEK(1)MSIAK	2
sco00020 Citrate cycle (TCA cycle)	2.13627e-07	orf03781	48	K	ident	Branched-chain alpha keto acid dehydrogenase E1 beta subunit	SSGG_03281	1	1.5808e-09	137.62	ITDGLQK(1)DFGEDR	2
sco00020 Citrate cycle (TCA cycle)	2.13627e-07	orf02824	39	K	ident	Oxidoreductase	SSIG_04415	1	4.40294e-37	188.27	APLSGTTGTTGGDGK(1)EVR	2
sco00020 Citrate cycle (TCA cycle)	2.13627e-07	orf02824	228	K	ident	Oxidoreductase	SSIG_04415	0.957444	0.0233535	40.547	FAK(0.957)K(0.043)PEIAEANVAAFR	2
sco00020 Citrate cycle (TCA cycle)	2.13627e-07	orf02824	601	K	ident	Oxidoreductase	SSIG_04415	1	0.00160893	146.81	NLGEVLK(1)R	2
sco00020 Citrate cycle (TCA cycle)	2.13627e-07	orf02395	427	K	ident	Fumarate hydratase class II	fumC	1	8.85516e-05	88.338	YIGYEEAAK(1)VAK	2
sco00020 Citrate cycle (TCA cycle)	2.13627e-07	orf02395	67	K	ident	Fumarate hydratase class II	fumC	1	3.92899e-05	110.84	GAAAK(1)VNAELK	2
sco00020 Citrate cycle (TCA cycle)	2.13627e-07	orf02395	434	K	ident	Fumarate hydratase class II	fumC	1	0.0299817	47.187	SLK(1)DGTTIR	2
sco00020 Citrate cycle (TCA cycle)	2.13627e-07	orf02395	62	K	ident	Fumarate hydratase class II	fumC	1	0.0101547	85.265	IK(1)GAAAK	2
sco00020 Citrate cycle (TCA cycle)	2.13627e-07	orf02395	187	K	ident	Fumarate hydratase class II	fumC	1	4.47854e-16	157.03	SAEFAEVVK(1)SGR	2
sco00020 Citrate cycle (TCA cycle)	2.13627e-07	orf02535	91	K	ident	Dihydrolipoyl dehydrogenase	SSIG_04701	1	7.76362e-07	121.9	VVGVDLGK(1)VNR	2
sco00020 Citrate cycle (TCA cycle)	2.13627e-07	orf02535	300	K	ident	Dihydrolipoyl dehydrogenase	SSIG_04701	1	2.22081e-07	132.79	LK(1)ESGHVLTDR	2
sco00592 alpha-Linolenic acid metabolism	0.188962	orf06895	485	K	ident	Acyl-CoA oxidase domain-containing protein	SSGG_00175	1	0.00129159	81.771	TSAHK(1)LLER	2
sco00592 alpha-Linolenic acid metabolism	0.188962	orf01192	38	K	ident	3-ketoacyl-CoA thiolase/acetyl-CoA acetyltransferase	SSGG_05792	1	2.10659e-06	123.75	ADDLVVK(1)AIR	2
sco00592 alpha-Linolenic acid metabolism	0.188962	orf01192	276	K	ident	3-ketoacyl-CoA thiolase/acetyl-CoA acetyltransferase	SSGG_05792	1	0.0289413	47.594	ELGLPVK(1)MR	2
sco00592 alpha-Linolenic acid metabolism	0.188962	orf01192	53	K	ident	3-ketoacyl-CoA thiolase/acetyl-CoA acetyltransferase	SSGG_05792	1	0.000702168	87.258	RNPDLDPK(1)K	2
sco00592 alpha-Linolenic acid metabolism	0.188962	orf01192	24	K	ident	3-ketoacyl-CoA thiolase/acetyl-CoA acetyltransferase	SSGG_05792	1	0.000740466	75.739	AGPK(1)GIYHETR	2
sco00592 alpha-Linolenic acid metabolism	0.188962	orf01192	192	K	ident	3-ketoacyl-CoA thiolase/acetyl-CoA acetyltransferase	SSGG_05792	1	4.19698e-08	108.63	AYANGK(1)IQQDLVPVSVR	2
sco00592 alpha-Linolenic acid metabolism	0.188962	orf01192	183	K	ident	3-ketoacyl-CoA thiolase/acetyl-CoA acetyltransferase	SSGG_05792	1	0.0274075	64.734	SQEK(1)AAK	2
sco00592 alpha-Linolenic acid metabolism	0.188962	orf01192	20	K	ident	3-ketoacyl-CoA thiolase/acetyl-CoA acetyltransferase	SSGG_05792	1	0.00207576	76.679	TPFGK(1)AGPK	2
sco01200 Carbon metabolism	6.02008e-08	orf06013	127	K	ident	Phosphoglycerate kinase	pgk	1	1.01965e-28	222.72	FNPGETSK(1)DDAER	2
sco01200 Carbon metabolism	6.02008e-08	orf06013	206	K	ident	Phosphoglycerate kinase	pgk	1	5.74137e-06	101.3	VSDK(1)LGVIDHLLER	3
sco01200 Carbon metabolism	6.02008e-08	orf06013	202	K	ident	Phosphoglycerate kinase	pgk	1	2.7961e-35	216.01	RPYAVVLGGAK(1)VSDK	2
sco01200 Carbon metabolism	6.02008e-08	orf06013	47	K	ident	Phosphoglycerate kinase	pgk	1	6.43195e-08	105.14	AVLPTIAK(1)LAEAGAR	3
sco01200 Carbon metabolism	6.02008e-08	orf06013	15	K	ident	Phosphoglycerate kinase	pgk	1	2.22563e-34	212.59	TIDELLAEGVAGK(1)R	2
sco01200 Carbon metabolism	6.02008e-08	orf06013	191	K	ident	Phosphoglycerate kinase	pgk	1	3.0142e-08	128.48	LTTDVK(1)RPYAVVLGGAK	2
sco01200 Carbon metabolism	6.02008e-08	orf06013	157	K	ident	Phosphoglycerate kinase	pgk	1	1.54254e-12	181.66	K(1)HASVFDLPAR	3
sco01200 Carbon metabolism	6.02008e-08	orf06013	65	K	ident	Phosphoglycerate kinase	pgk	1	1.05387e-31	173.37	PK(1)GAPDPAFSLAPAAAR	3
sco01200 Carbon metabolism	6.02008e-08	orf06025	413	K	ident	Glucose-6-phosphate 1-dehydrogenase	zwf	1	4.27536e-05	93.348	FGSK(1)VPGTSMEVR	2
sco01200 Carbon metabolism	6.02008e-08	orf06025	161	K	ident	Glucose-6-phosphate 1-dehydrogenase	zwf	1	4.5167e-18	173.19	HGLADQK(1)EGSWR	3
sco01200 Carbon metabolism	6.02008e-08	orf06025	289	K	ident	Glucose-6-phosphate 1-dehydrogenase	zwf	1	0.0158993	61.962	ALVAEK(1)LK	2
sco01200 Carbon metabolism	6.02008e-08	orf06025	376	K	ident	Glucose-6-phosphate 1-dehydrogenase	zwf	1	3.79282e-06	125.97	VTEIAVVFK(1)R	2
sco01200 Carbon metabolism	6.02008e-08	orf06025	153	K	ident	Glucose-6-phosphate 1-dehydrogenase	zwf	1	0.0145298	95.793	VVQQLK(1)K	2
sco01200 Carbon metabolism	6.02008e-08	orf00675	352	K	ident	Long-chain-acyl-CoA dehydrogenase	SSGG_06283	1	0.0109136	57.267	VAK(1)AFTDGR	2
sco01200 Carbon metabolism	6.02008e-08	orf00675	202	K	ident	Long-chain-acyl-CoA dehydrogenase	SSGG_06283	1	0.00164329	103.91	NLDK(1)IGQK	2
sco01200 Carbon metabolism	6.02008e-08	orf06024	272	K	ident	Transaldolase	tal	1	6.39263e-38	195.38	QRPLWASTGVK(1)DPSLK	3
sco01200 Carbon metabolism	6.02008e-08	orf06024	261	K	ident	Transaldolase	tal	1	0.00340174	128.82	AQANK(1)QR	2
sco01200 Carbon metabolism	6.02008e-08	orf06024	328	K	ident	Transaldolase	tal	1	0.00844097	81.642	ADLDAVK(1)K	2
sco01200 Carbon metabolism	6.02008e-08	orf06024	185	K	ident	Transaldolase	tal	1	3.91264e-06	102.5	AVMDAYLAGLEK(1)AK	2
sco01200 Carbon metabolism	6.02008e-08	orf06024	70	K	ident	Transaldolase	tal	1	0.000320599	99.013	K(1)VTVEEALR	2
sco01200 Carbon metabolism	6.02008e-08	orf06024	213	K	ident	Transaldolase	tal	1	0.00161114	136.8	VDTEIDK(1)R	2
sco01200 Carbon metabolism	6.02008e-08	orf06024	145	K	ident	Transaldolase	tal	1	0.000334516	73.788	IPATK(1)AGLPAITETIGR	2
sco01200 Carbon metabolism	6.02008e-08	orf06024	256	K	ident	Transaldolase	tal	1	5.3705e-05	96.171	WAALDK(1)AQANK	2
sco01200 Carbon metabolism	6.02008e-08	orf06024	224	K	ident	Transaldolase	tal	1	0.00127198	71.879	LDAIGSDEAK(1)AAK	2
sco01200 Carbon metabolism	6.02008e-08	orf06024	187	K	ident	Transaldolase	tal	1	0.000980954	81.525	AK(1)AAGLDLSK	2
sco01200 Carbon metabolism	6.02008e-08	orf03714	291	K	ident	6-phosphogluconate dehydrogenase	SSGG_03347	1	1.6758e-25	175.74	NQFGGHAVESK(1)TEN	2
sco01200 Carbon metabolism	6.02008e-08	orf03714	94	K	ident	6-phosphogluconate dehydrogenase	SSGG_03347	1	1.40712e-25	178.03	WTDDEK(1)HAVELGLK	3
sco01200 Carbon metabolism	6.02008e-08	orf03714	10	K	ident	6-phosphogluconate dehydrogenase	SSGG_03347	1	0.000353195	62.357	MELGLVGLGK(1)MGGNMR	2
sco01200 Carbon metabolism	6.02008e-08	orf03371	90	K	ident	Fructose-bisphosphate aldolase	SSGG_03685	1	0.00110306	116.73	DK(1)LDGYVR	2
sco01200 Carbon metabolism	6.02008e-08	orf03371	217	K	ident	Fructose-bisphosphate aldolase	SSGG_03685	1	1.43166e-73	235.68	PGNVVLRPELLK(1)DLQAGVSEK	2
sco01200 Carbon metabolism	6.02008e-08	orf03371	289	K	ident	Fructose-bisphosphate aldolase	SSGG_03685	1	4.3254e-38	199.15	NYDGVLK(1)VDGEVGNKK	2
sco01200 Carbon metabolism	6.02008e-08	orf03371	330	K	ident	Fructose-bisphosphate aldolase	SSGG_03685	1	0.0352802	58.917	STGTK(1)LK	2
sco01200 Carbon metabolism	6.02008e-08	orf03371	188	K	ident	Fructose-bisphosphate aldolase	SSGG_03685	1	5.25276e-36	178.71	TAEALGLGEK(1)GR	2
sco01200 Carbon metabolism	6.02008e-08	orf03371	307	K	ident	Fructose-bisphosphate aldolase	SSGG_03685	1	2.14049e-05	95.183	TWGK(1)LAEAGMAAR	2
sco01200 Carbon metabolism	6.02008e-08	orf03371	226	K	ident	Fructose-bisphosphate aldolase	SSGG_03685	1	7.99682e-06	105.65	DLQAGVSEK(1)YGK	2
sco01200 Carbon metabolism	6.02008e-08	orf03371	88	K	ident	Fructose-bisphosphate aldolase	SSGG_03685	1	1.07217e-50	233.47	YDVTIALHTDHCPK(1)DK	3
sco01200 Carbon metabolism	6.02008e-08	orf03371	297	K	ident	Fructose-bisphosphate aldolase	SSGG_03685	1	1.5771e-05	129.42	VDGEVGNK(1)K	2
sco01200 Carbon metabolism	6.02008e-08	orf02373	81	K	ident	Polyphosphate glucokinase	SSGG_04646	1	8.90167e-16	153.23	TAANVDK(1)GWIDTDAR	2
sco01200 Carbon metabolism	6.02008e-08	orf02373	31	K	ident	Polyphosphate glucokinase	SSGG_04646	1	0.000703449	74.537	HK(1)VLTPHPATPK	3
sco01200 Carbon metabolism	6.02008e-08	orf05081	182	K	ident	Citrate synthase	SSGG_01985	1	0.000276267	96.24	K(1)SIGHPFVYPR	2
sco01200 Carbon metabolism	6.02008e-08	orf05081	181	K	ident	Citrate synthase	SSGG_01985	1	0.00582699	68.107	LPTIAAYAYK(1)K	2
sco01200 Carbon metabolism	6.02008e-08	orf05081	36	K	ident	Citrate synthase	SSGG_01985	1	0.00162847	104.21	GFDIGK(1)LR	2
sco01200 Carbon metabolism	6.02008e-08	orf05081	122	K	ident	Citrate synthase	SSGG_01985	1	2.57089e-74	287.85	NEITQHTLLHEDVK(1)R	2
sco01200 Carbon metabolism	6.02008e-08	orf05081	314	K	ident	Citrate synthase	SSGG_01985	1	0.030317	51.346	VYK(1)SFDPR	2
sco01200 Carbon metabolism	6.02008e-08	orf05081	299	K	ident	Citrate synthase	SSGG_01985	1	0.00720215	96.285	NK(1)EDGVR	2
sco01200 Carbon metabolism	6.02008e-08	orf05081	297	K	ident	Citrate synthase	SSGG_01985	0.999979	0.00449105	71.614	VK(1)NKEDGVR	2
sco01200 Carbon metabolism	6.02008e-08	orf01777	271	K	ident	Catalase	SSGG_05223	1	1.6119e-12	148.96	VQIMPFEDAK(1)DYR	2
sco01200 Carbon metabolism	6.02008e-08	orf01777	491	K	ident	Catalase	SSGG_05223	1	2.38672e-05	101.72	DPK(1)AGEQGNPAR	2
sco01200 Carbon metabolism	6.02008e-08	orf03275	367	K	ident	Acetyl-coenzyme A synthetase	acsA	1	0.0197358	48.568	TFMK(1)WGDDIPAK	2
sco01200 Carbon metabolism	6.02008e-08	orf03275	605	K	ident	Acetyl-coenzyme A synthetase	acsA	1	0.00771304	57.164	VLPVAELPK(1)TR	2
sco01200 Carbon metabolism	6.02008e-08	orf03275	116	K	ident	Acetyl-coenzyme A synthetase	acsA	1	0.00021855	85.837	AITYAELK(1)DEVSR	2
sco01200 Carbon metabolism	6.02008e-08	orf03275	593	K	ident	Acetyl-coenzyme A synthetase	acsA	1	2.32856e-14	139.64	NHVGATLGPIAK(1)PK	3
sco01200 Carbon metabolism	6.02008e-08	orf03275	496	K	ident	Acetyl-coenzyme A synthetase	acsA	1	0.005941	58.595	FEGK(1)YFAGDGAK	2
sco01200 Carbon metabolism	6.02008e-08	orf03275	133	K	ident	Acetyl-coenzyme A synthetase	acsA	1	5.43003e-30	198.87	AANALTELGVGK(1)GDR	2
sco01200 Carbon metabolism	6.02008e-08	orf01960	258	K	ident	Acetate kinase	ackA	1	1.20953e-10	131.32	SGDIDPAVTFHLK(1)R	2
sco01200 Carbon metabolism	6.02008e-08	orf02656	106	K	ident	Isobutyryl-CoA mutase	SSIG_04587	1	0.00718464	50.04	VFGGGIIPEDDIAPLK(1)K	2
sco01200 Carbon metabolism	6.02008e-08	orf02656	24	K	ident	Isobutyryl-CoA mutase	SSIG_04587	1	0.0261379	65.672	GAK(1)VIAR	2
sco01200 Carbon metabolism	6.02008e-08	orf02656	82	K	ident	Isobutyryl-CoA mutase	SSIG_04587	1	0.00205427	95.531	VIELLK(1)AR	2
sco01200 Carbon metabolism	6.02008e-08	orf00613	27	K	ident	Glyceraldehyde-3-phosphate dehydrogenase, type I	SSIG_06599	1	0.00536342	42.52	EEIAESMIPIIGK(1)LHR	3
sco01200 Carbon metabolism	6.02008e-08	orf00613	408	K	ident	Glyceraldehyde-3-phosphate dehydrogenase, type I	SSIG_06599	1	1.08642e-05	121.5	NVSLASPLK(1)R	2
sco01200 Carbon metabolism	6.02008e-08	orf00613	254	K	ident	Glyceraldehyde-3-phosphate dehydrogenase, type I	SSIG_06599	1	7.98206e-19	150.76	HLQPGIGK(1)VVLTAPGK	3
sco01200 Carbon metabolism	6.02008e-08	orf00613	53	K	ident	Glyceraldehyde-3-phosphate dehydrogenase, type I	SSIG_06599	1	9.87799e-05	108.43	SVVSILK(1)THR	2
sco01200 Carbon metabolism	6.02008e-08	orf00613	150	K	ident	Glyceraldehyde-3-phosphate dehydrogenase, type I	SSIG_06599	1	2.03503e-06	105.65	LLIEK(1)AGSGNGLR	2
sco01200 Carbon metabolism	6.02008e-08	orf05521	157	K	ident	Phosphoglycerate mutase	SSGG_01538	1	5.38722e-05	107.57	DALDAPK(1)WR	2
sco01200 Carbon metabolism	6.02008e-08	orf02825	159	K	ident	2-oxoglutarate ferredoxin oxidoreductase subunit beta	SSGG_04208	1	7.31071e-08	107.35	GQYSPTSELGK(1)VTK	2
sco01200 Carbon metabolism	6.02008e-08	orf02825	18	K	ident	2-oxoglutarate ferredoxin oxidoreductase subunit beta	SSGG_04208	1	5.66412e-15	152	HNELLQLVPK(1)AEAK	2
sco01200 Carbon metabolism	6.02008e-08	orf02825	234	K	ident	2-oxoglutarate ferredoxin oxidoreductase subunit beta	SSGG_04208	1	3.83147e-06	121.02	DK(1)EQAAEAVIR	2
sco01200 Carbon metabolism	6.02008e-08	orf02825	29	K	ident	2-oxoglutarate ferredoxin oxidoreductase subunit beta	SSGG_04208	1	3.51467e-05	113.62	DFK(1)SDQEVR	2
sco01200 Carbon metabolism	6.02008e-08	orf02825	258	K	ident	2-oxoglutarate ferredoxin oxidoreductase subunit beta	SSGG_04208	1	1.36374e-19	149.47	LEHGQPILFGSQEPK(1)GVVR	3
sco01200 Carbon metabolism	6.02008e-08	orf01869	436	K	ident	L-serine dehydratase	SSGG_05132	1	0.0111882	46.069	TMK(1)ETGADMSVK	2
sco01200 Carbon metabolism	6.02008e-08	orf01869	425	K	ident	L-serine dehydratase	SSGG_05132	1	5.39719e-07	123.95	GDGSHK(1)VSLDK	2
sco01200 Carbon metabolism	6.02008e-08	orf04994	108	K	ident	Acyl-CoA dehydrogenase	SSGG_02078	1	0.000437336	95.502	MLATDEQK(1)K	2
sco01200 Carbon metabolism	6.02008e-08	orf04994	268	K	ident	Acyl-CoA dehydrogenase	SSGG_02078	1	0.000238956	94.309	FAK(1)EYVQDR	2
sco01200 Carbon metabolism	6.02008e-08	orf04994	279	K	ident	Acyl-CoA dehydrogenase	SSGG_02078	1	2.76837e-05	94.717	TVFGK(1)TVASFQNTK	2
sco01200 Carbon metabolism	6.02008e-08	orf04994	143	K	ident	Acyl-CoA dehydrogenase	SSGG_02078	1	1.52155e-19	153.72	TTAK(1)LSEDGTHYVLNGAK	2
sco01200 Carbon metabolism	6.02008e-08	orf00387	110	K	ident	Succinate dehydrogenase/fumarate reductase iron-sulfur subunit	SSGG_06557	1	0.0130174	48.405	ASAFPVIK(1)DLVVDR	2
sco01200 Carbon metabolism	6.02008e-08	orf02824	39	K	ident	Oxidoreductase	SSIG_04415	1	4.40294e-37	188.27	APLSGTTGTTGGDGK(1)EVR	2
sco01200 Carbon metabolism	6.02008e-08	orf02824	228	K	ident	Oxidoreductase	SSIG_04415	0.957444	0.0233535	40.547	FAK(0.957)K(0.043)PEIAEANVAAFR	2
sco01200 Carbon metabolism	6.02008e-08	orf02824	601	K	ident	Oxidoreductase	SSIG_04415	1	0.00160893	146.81	NLGEVLK(1)R	2
sco01200 Carbon metabolism	6.02008e-08	orf02182	436	K	ident	Catalase	SSIG_05046	1	5.63504e-06	141.48	LFSEDEK(1)VR	2
sco01200 Carbon metabolism	6.02008e-08	orf02182	139	K	ident	Catalase	SSIG_05046	1	4.43034e-05	92.906	DAIK(1)FPDFIHTQK	3
sco01200 Carbon metabolism	6.02008e-08	orf02182	216	K	ident	Catalase	SSIG_05046	1	6.16275e-07	143.24	YHFK(1)TDQGIK	3
sco01200 Carbon metabolism	6.02008e-08	orf02182	148	K	ident	Catalase	SSIG_05046	1	8.59539e-05	104.22	FPDFIHTQK(1)R	3
sco01200 Carbon metabolism	6.02008e-08	orf02182	222	K	ident	Catalase	SSIG_05046	1	1.81892e-15	150.37	TDQGIK(1)NLTQAEANR	2
sco01200 Carbon metabolism	6.02008e-08	orf05952	71	K	ident	Pyruvate kinase	SSGG_01114	1	9.83917e-06	101.32	SVGILADLQGPK(1)IR	2
sco01200 Carbon metabolism	6.02008e-08	orf04049	38	K	ident	2,3-bisphosphoglycerate-dependent phosphoglycerate mutase	gpmA	1	0.0261324	65.676	GEK(1)EAVR	2
sco01200 Carbon metabolism	6.02008e-08	orf04049	7	K	ident	2,3-bisphosphoglycerate-dependent phosphoglycerate mutase	gpmA	1	0.000124899	97.734	ADAPYK(1)LILLR	2
sco01200 Carbon metabolism	6.02008e-08	orf04049	100	K	ident	2,3-bisphosphoglycerate-dependent phosphoglycerate mutase	gpmA	1	8.13456e-08	169.65	HYGALQGK(1)DK	3
sco01200 Carbon metabolism	6.02008e-08	orf04049	247	K	ident	2,3-bisphosphoglycerate-dependent phosphoglycerate mutase	gpmA	1	3.57835e-08	137.98	AAIEAVK(1)NQGK	2
sco01200 Carbon metabolism	6.02008e-08	orf04049	48	K	ident	2,3-bisphosphoglycerate-dependent phosphoglycerate mutase	gpmA	1	2.22047e-07	91.688	GGELLK(1)DAGLLPDVLHTSLQR	3
sco01200 Carbon metabolism	6.02008e-08	orf02633	240	K	ident	Bifunctional protein FolD	folD	1	3.70415e-27	188.63	DADGK(1)IVGDVHPGVR	3
sco01200 Carbon metabolism	6.02008e-08	orf02633	53	K	ident	Bifunctional protein FolD	folD	1	0.00322099	79.116	WYVNGK(1)HR	3
sco01200 Carbon metabolism	6.02008e-08	orf02633	16	K	ident	Bifunctional protein FolD	folD	1	8.18446e-23	202.29	ATAAAIK(1)SDLTVR	2
sco01200 Carbon metabolism	6.02008e-08	orf02633	9	K	ident	Bifunctional protein FolD	folD	1	2.0653e-11	128.06	TAQILDGK(1)ATAAAIK	2
sco01200 Carbon metabolism	6.02008e-08	orf00388	567	K	ident	Succinate dehydrogenase flavoprotein subunit	SSGG_06556	1	5.25272e-32	181.72	VPGTGEQFNQSLEK(1)ANR	2
sco01200 Carbon metabolism	6.02008e-08	orf00388	540	K	ident	Succinate dehydrogenase flavoprotein subunit	SSGG_06556	1	0.00169548	79.148	ALAK(1)IPEIR	2
sco01200 Carbon metabolism	6.02008e-08	orf06026	536	K	ident	Transketolase	SSGG_01042	1	0.0173789	73.616	YTK(1)VFGK	1
sco01200 Carbon metabolism	6.02008e-08	orf06026	330	K	ident	Transketolase	SSGG_01042	1	0.00217106	69.815	AEWDK(1)SFAAWR	2
sco01200 Carbon metabolism	6.02008e-08	orf06026	369	K	ident	Transketolase	SSGG_01042	1	6.92084e-07	116.51	LPVFEPGK(1)GLATR	2
sco01200 Carbon metabolism	6.02008e-08	orf01991	237	K	ident	Thiolase FadA	SSGG_05013	1	5.84602e-06	110.08	AETTVETLGK(1)LR	2
sco01200 Carbon metabolism	6.02008e-08	orf01991	222	K	ident	Thiolase FadA	SSGG_05013	1	1.50239e-10	126.91	KGDPVLFSK(1)DEGIR	2
sco01200 Carbon metabolism	6.02008e-08	orf06244	215	K	ident	Alcohol dehydrogenase	SSGG_00817	1	8.46193e-05	86.497	VIAVDVSPAK(1)EELAR	2
sco01200 Carbon metabolism	6.02008e-08	orf05502	425	K	ident	Pyruvate dehydrogenase E1 component	SSGG_01558	1	0.00199574	119.21	NATHQMK(1)K	2
sco01200 Carbon metabolism	6.02008e-08	orf05502	520	K	ident	Pyruvate dehydrogenase E1 component	SSGG_01558	1	1.40194e-05	107.59	ILK(1)DLMR	2
sco01200 Carbon metabolism	6.02008e-08	orf05502	808	K	ident	Pyruvate dehydrogenase E1 component	SSGG_01558	1	0.00674287	120.65	VPYVTK(1)K	2
sco01200 Carbon metabolism	6.02008e-08	orf05502	495	K	ident	Pyruvate dehydrogenase E1 component	SSGG_01558	1	3.05208e-05	95.073	AKPLPQPADK(1)TYAAAK	2
sco01200 Carbon metabolism	6.02008e-08	orf05502	395	K	ident	Pyruvate dehydrogenase E1 component	SSGG_01558	1	1.13112e-13	138.91	AHK(1)GQPTVILAQTVK	2
sco01200 Carbon metabolism	6.02008e-08	orf05502	530	K	ident	Pyruvate dehydrogenase E1 component	SSGG_01558	1	0.00566285	134.81	DKEIGK(1)R	2
sco01200 Carbon metabolism	6.02008e-08	orf05502	141	K	ident	Pyruvate dehydrogenase E1 component	SSGG_01558	1	1.81102e-07	60.735	GK(1)DQGDGGDQIFFQGHASPGIYAR	3
sco01200 Carbon metabolism	6.02008e-08	orf05502	433	K	ident	Pyruvate dehydrogenase E1 component	SSGG_01558	1	8.09544e-06	144.65	LTVEDLK(1)R	2
sco01200 Carbon metabolism	6.02008e-08	orf05502	364	K	ident	Pyruvate dehydrogenase E1 component	SSGG_01558	1	0.000150699	78.69	DMVK(1)DMTDQQILHLGR	3
sco01200 Carbon metabolism	6.02008e-08	orf00673	718	K	ident	Fatty acid oxidation complex alpha-subunit	SSGG_06285	1	0.000153471	99.442	AEK(1)GETFHD	2
sco01200 Carbon metabolism	6.02008e-08	orf00673	63	K	ident	Fatty acid oxidation complex alpha-subunit	SSGG_06285	1	0.0013777	85.676	GIIYTSAK(1)K	2
sco01200 Carbon metabolism	6.02008e-08	orf00673	51	K	ident	Fatty acid oxidation complex alpha-subunit	SSGG_06285	1	4.13865e-05	111.61	AEAEK(1)DSIR	2
sco01200 Carbon metabolism	6.02008e-08	orf00673	202	K	ident	Fatty acid oxidation complex alpha-subunit	SSGG_06285	1	0.0102356	62.107	EEMIEK(1)AR	2
sco01200 Carbon metabolism	6.02008e-08	orf00673	361	K	ident	Fatty acid oxidation complex alpha-subunit	SSGG_06285	1	0.00489376	111.01	GK(1)AYSEK	2
sco01200 Carbon metabolism	6.02008e-08	orf00673	715	K	ident	Fatty acid oxidation complex alpha-subunit	SSGG_06285	1	0.000852722	70.438	FLPPALLVEK(1)AEK	3
sco01200 Carbon metabolism	6.02008e-08	orf00673	623	K	ident	Fatty acid oxidation complex alpha-subunit	SSGG_06285	1	1.94318e-18	143.28	EHFTK(1)PGADVPFEDMK	2
sco01200 Carbon metabolism	6.02008e-08	orf00673	73	K	ident	Fatty acid oxidation complex alpha-subunit	SSGG_06285	1	0.00339045	63.185	TFFAGGDLK(1)DMIK	2
sco01200 Carbon metabolism	6.02008e-08	orf00673	634	K	ident	Fatty acid oxidation complex alpha-subunit	SSGG_06285	1	4.02737e-08	111.77	PGADVPFEDMK(1)ER	2
sco01200 Carbon metabolism	6.02008e-08	orf00673	223	K	ident	Fatty acid oxidation complex alpha-subunit	SSGG_06285	1	0.000344474	84.169	GYK(1)IPGGTPSNPK	2
sco01200 Carbon metabolism	6.02008e-08	orf00673	473	K	ident	Fatty acid oxidation complex alpha-subunit	SSGG_06285	1	0.000902135	80.014	MPLVEIIK(1)GER	2
sco01200 Carbon metabolism	6.02008e-08	orf02531	499	K	ident	JadJ	SSGG_04494	1	0.000436137	87.258	TGLAAGAK(1)PK	2
sco01200 Carbon metabolism	6.02008e-08	orf02531	115	K	ident	JadJ	SSGG_04494	1	0.00217046	76.064	DLGDK(1)VAAR	2
sco01200 Carbon metabolism	6.02008e-08	orf02531	475	K	ident	JadJ	SSGG_04494	1	5.86262e-05	113.69	ETVVVEVGGK(1)R	2
sco01200 Carbon metabolism	6.02008e-08	orf02629	180	K	ident	Malate dehydrogenase	mdh	1	0.000505657	96.113	TGAAVSDIK(1)K	2
sco01200 Carbon metabolism	6.02008e-08	orf02629	314	K	ident	Malate dehydrogenase	mdh	1	4.72496e-16	156.14	IDASVK(1)ELTEER	2
sco01200 Carbon metabolism	6.02008e-08	orf02629	171	K	ident	Malate dehydrogenase	mdh	1	4.6874e-05	87.24	AISQLAAK(1)TGAAVSDIK	3
sco01200 Carbon metabolism	6.02008e-08	orf02629	115	K	ident	Malate dehydrogenase	mdh	1	2.54994e-05	93.181	PQGK(1)AINDHAADDIK	2
sco01200 Carbon metabolism	6.02008e-08	orf00371	179	K	ident	Oxidoreductase	SSGG_06576	1	0.00323567	67.385	EATSAK(1)EAPGR	2
sco01200 Carbon metabolism	6.02008e-08	orf02381	189	K	ident	Fructose-1,6-bisphosphatase	SSGG_04638	1	7.59343e-06	130.98	HEGIVK(1)EIR	2
sco01200 Carbon metabolism	6.02008e-08	orf02381	259	K	ident	Fructose-1,6-bisphosphatase	SSGG_04638	1	0.00108241	76.073	QK(1)ALDAGHDLDR	2
sco01200 Carbon metabolism	6.02008e-08	orf02381	54	K	ident	Fructose-1,6-bisphosphatase	SSGG_04638	1	5.09175e-06	111.63	IGADGAAVK(1)AMR	2
sco01200 Carbon metabolism	6.02008e-08	orf03781	254	K	ident	Branched-chain alpha keto acid dehydrogenase E1 beta subunit	SSGG_03281	1	0.00600968	103.91	SAEK(1)TGR	2
sco01200 Carbon metabolism	6.02008e-08	orf03781	10	K	ident	Branched-chain alpha keto acid dehydrogenase E1 beta subunit	SSGG_03281	1	6.95365e-08	124.38	MSIAK(1)ALNESLR	2
sco01200 Carbon metabolism	6.02008e-08	orf03781	196	K	ident	Branched-chain alpha keto acid dehydrogenase E1 beta subunit	SSGG_03281	1	0.000129619	60.334	GEVDTESIPGPLHK(1)AVTAR	2
sco01200 Carbon metabolism	6.02008e-08	orf03781	5	K	ident	Branched-chain alpha keto acid dehydrogenase E1 beta subunit	SSGG_03281	1	0.00316814	70.552	AVEK(1)MSIAK	2
sco01200 Carbon metabolism	6.02008e-08	orf03781	48	K	ident	Branched-chain alpha keto acid dehydrogenase E1 beta subunit	SSGG_03281	1	1.5808e-09	137.62	ITDGLQK(1)DFGEDR	2
sco01200 Carbon metabolism	6.02008e-08	orf06277	85	K	ident	Gluconokinase	SSIG_00983	1	0.00399879	64.798	AGVGGVVSSSALK(1)R	2
sco01200 Carbon metabolism	6.02008e-08	orf00972	24	K	ident	Sugar kinase	SSGG_06008	1	0.0281204	64.207	TVGTK(1)ER	2
sco01200 Carbon metabolism	6.02008e-08	orf03035	50	K	ident	Phosphoserine aminotransferase	serC	1	0.000649681	81.239	QAPVK(1)NLVGEVR	2
sco01200 Carbon metabolism	6.02008e-08	orf03035	303	K	ident	Phosphoserine aminotransferase	serC	1	0.000971974	83.182	YATPFVTDPAK(1)R	2
sco01200 Carbon metabolism	6.02008e-08	orf02535	91	K	ident	Dihydrolipoyl dehydrogenase	SSIG_04701	1	7.76362e-07	121.9	VVGVDLGK(1)VNR	2
sco01200 Carbon metabolism	6.02008e-08	orf02535	300	K	ident	Dihydrolipoyl dehydrogenase	SSIG_04701	1	2.22081e-07	132.79	LK(1)ESGHVLTDR	2
sco01200 Carbon metabolism	6.02008e-08	orf01992	73	K	ident	Methylmalonyl-CoA epimerase	SSGG_05012	1	0.00164209	71.524	EDSAVGK(1)WLAK	2
sco01200 Carbon metabolism	6.02008e-08	orf04589	398	K	ident	Enolase	eno	1	0.000102305	102.51	VAK(1)YNQLLR	2
sco01200 Carbon metabolism	6.02008e-08	orf04589	190	K	ident	Enolase	eno	1	0.00493741	57.175	WGAEIYHTLK(1)K	3
sco01200 Carbon metabolism	6.02008e-08	orf04589	259	K	ident	Enolase	eno	1	7.3288e-12	172.21	DGVYEFEGK(1)SR	2
sco01200 Carbon metabolism	6.02008e-08	orf04589	196	K	ident	Enolase	eno	1	8.56325e-21	143.74	TK(1)GLSTGLGDEGGFAPNLESNR	2
sco01200 Carbon metabolism	6.02008e-08	orf04589	62	K	ident	Enolase	eno	1	0.00291862	86.205	YQGK(1)GVEK	2
sco01200 Carbon metabolism	6.02008e-08	orf01819	221	K	ident	D-3-phosphoglycerate dehydrogenase	SSGG_05182	1	7.94231e-82	247.74	TPETLGLIGDEALHK(1)VK	2
sco01200 Carbon metabolism	6.02008e-08	orf01819	298	K	ident	D-3-phosphoglycerate dehydrogenase	SSGG_05182	1	0.0252123	48.284	AGIAVAK(1)SVR	2
sco01200 Carbon metabolism	6.02008e-08	orf01819	134	K	ident	D-3-phosphoglycerate dehydrogenase	SSGG_05182	1	0.00123108	76.24	SK(1)YTGVELSEK	2
sco01200 Carbon metabolism	6.02008e-08	orf01819	55	K	ident	D-3-phosphoglycerate dehydrogenase	SSGG_05182	1	4.72845e-15	150.26	SATK(1)VDAEALAAAR	2
sco01200 Carbon metabolism	6.02008e-08	orf06943	310	K	ident	Acyl-CoA dehydrogenase	SSGG_00129	1	1.95366e-05	119.53	LVGMK(1)LFSDR	2
sco01200 Carbon metabolism	6.02008e-08	orf06943	340	K	ident	Acyl-CoA dehydrogenase	SSGG_00129	1	0.000308223	90.15	MK(1)VTTEGEK	2
sco01200 Carbon metabolism	6.02008e-08	orf02979	231	K	ident	Citrate (Si)-synthase	SSIG_04262	1	0.000555704	64.842	TGDATAYVK(1)QALDR	2
sco01200 Carbon metabolism	6.02008e-08	orf06595	836	K	ident	Glycine dehydrogenase (decarboxylating)	gcvP	1	0.0260001	59.155	ATGVSIDDVAK(1)R	2
sco01200 Carbon metabolism	6.02008e-08	orf06595	639	K	ident	Glycine dehydrogenase (decarboxylating)	gcvP	1	0.00583227	105.04	AK(1)IELHR	2
sco01200 Carbon metabolism	6.02008e-08	orf06595	780	K	ident	Glycine dehydrogenase (decarboxylating)	gcvP	1	1.35785e-05	135	LMGGEGLK(1)R	2
sco01200 Carbon metabolism	6.02008e-08	orf06595	318	K	ident	Glycine dehydrogenase (decarboxylating)	gcvP	1	0.00443274	51.771	LVGVSVDADGNK(1)AYR	2
sco01200 Carbon metabolism	6.02008e-08	orf02086	190	K	ident	Alpha-ketoglutarate decarboxylase	SSGG_04924	1	8.15438e-05	102.53	AVPVK(1)LLFDNR	2
sco01200 Carbon metabolism	6.02008e-08	orf02086	426	K	ident	Alpha-ketoglutarate decarboxylase	SSGG_04924	1	8.8103e-21	165.34	DIDASHDDDVTK(1)AAR	3
sco01200 Carbon metabolism	6.02008e-08	orf02086	204	K	ident	Alpha-ketoglutarate decarboxylase	SSGG_04924	1	1.12762e-05	141.39	IVINNHLK(1)R	2
sco01200 Carbon metabolism	6.02008e-08	orf02086	676	K	ident	Alpha-ketoglutarate decarboxylase	SSGG_04924	1	0.000930956	120.87	AK(1)QDIINK	2
sco01200 Carbon metabolism	6.02008e-08	orf02086	484	K	ident	Alpha-ketoglutarate decarboxylase	SSGG_04924	1	0.00162864	67.102	DFAVGGFAGK(1)TMMK	2
sco01200 Carbon metabolism	6.02008e-08	orf02086	273	K	ident	Alpha-ketoglutarate decarboxylase	SSGG_04924	1	0.00381969	77.732	QLVVAAIK(1)K	2
sco01200 Carbon metabolism	6.02008e-08	orf02086	1145	K	ident	Alpha-ketoglutarate decarboxylase	SSGG_04924	1	2.0086e-29	200.16	PVIGDDSVK(1)AEDVRK	3
sco01200 Carbon metabolism	6.02008e-08	orf02086	145	K	ident	Alpha-ketoglutarate decarboxylase	SSGG_04924	1	1.77515e-08	108.71	AK(1)ADESTEAPAGPEYVTLR	2
sco01200 Carbon metabolism	6.02008e-08	orf02086	1259	K	ident	Alpha-ketoglutarate decarboxylase	SSGG_04924	1	7.42425e-12	139.78	PHGSSPAVGSAK(1)R	2
sco01200 Carbon metabolism	6.02008e-08	orf02086	414	K	ident	Alpha-ketoglutarate decarboxylase	SSGG_04924	1	8.90167e-16	153.23	WLK(1)DIDASHDDDVTK	3
sco01200 Carbon metabolism	6.02008e-08	orf02086	515	K	ident	Alpha-ketoglutarate decarboxylase	SSGG_04924	1	3.80825e-30	201.3	TTGIEFMHIQDPK(1)QR	2
sco01200 Carbon metabolism	6.02008e-08	orf02643	276	K	ident	Succinate--CoA ligase [ADP-forming] subunit alpha	sucD	1	1.70848e-16	157.23	KEALEAAGVK(1)VGK	2
sco01200 Carbon metabolism	6.02008e-08	orf02643	286	K	ident	Succinate--CoA ligase [ADP-forming] subunit alpha	sucD	1	1.59906e-07	166.19	TPTETAK(1)LAR	2
sco01200 Carbon metabolism	6.02008e-08	orf02643	7	K	ident	Succinate--CoA ligase [ADP-forming] subunit alpha	sucD	1	0.00095632	83.948	AIFLTK(1)DSK	2
sco01200 Carbon metabolism	6.02008e-08	orf02643	227	K	ident	Succinate--CoA ligase [ADP-forming] subunit alpha	sucD	1	0.000999028	78.903	AADFIK(1)ANVTK	2
sco01200 Carbon metabolism	6.02008e-08	orf02643	26	K	ident	Succinate--CoA ligase [ADP-forming] subunit alpha	sucD	1	1.56098e-122	311.97	HTK(1)LMLGDGTNIVGGVNPR	2
sco01200 Carbon metabolism	6.02008e-08	orf02643	267	K	ident	Succinate--CoA ligase [ADP-forming] subunit alpha	sucD	1	0.0017889	82.417	K(1)EALEAAGVK	2
sco01200 Carbon metabolism	6.02008e-08	orf02643	266	K	ident	Succinate--CoA ligase [ADP-forming] subunit alpha	sucD	1	5.51576e-81	263.19	TMGHAGAIVSGSSGTAQAK(1)K	3
sco01200 Carbon metabolism	6.02008e-08	orf02643	279	K	ident	Succinate--CoA ligase [ADP-forming] subunit alpha	sucD	1	6.29783e-05	113.44	VGK(1)TPTETAK	2
sco01200 Carbon metabolism	6.02008e-08	orf02643	23	K	ident	Succinate--CoA ligase [ADP-forming] subunit alpha	sucD	1	1.26784e-18	147.7	VIVQGMTGATGMK(1)HTK	2
sco01200 Carbon metabolism	6.02008e-08	orf02643	10	K	ident	Succinate--CoA ligase [ADP-forming] subunit alpha	sucD	1	2.20822e-18	141.55	DSK(1)VIVQGMTGATGMK	2
sco01200 Carbon metabolism	6.02008e-08	orf03761	276	K	ident	E1-alpha branched-chain alpha keto acid dehydrogenase	SSGG_03299	1	0.00354743	40.616	QTAAPSLAHK(1)AVGYGMPGR	3
sco01200 Carbon metabolism	6.02008e-08	orf03761	344	K	ident	E1-alpha branched-chain alpha keto acid dehydrogenase	SSGG_03299	1	7.4495e-21	166.52	VDSEVEAWK(1)AHDPVR	2
sco01200 Carbon metabolism	6.02008e-08	orf02525	120	K	ident	Propionyl-CoA carboxylase complex B subunit	SSGG_04499	1	0.00186701	72.2	IVK(1)VMDFALK	2
sco01200 Carbon metabolism	6.02008e-08	orf02525	36	K	ident	Propionyl-CoA carboxylase complex B subunit	SSGG_04499	1	0.00320389	85.212	AVEK(1)QHAK	2
sco01200 Carbon metabolism	6.02008e-08	orf02525	504	K	ident	Propionyl-CoA carboxylase complex B subunit	SSGG_04499	1	0.00161675	104.45	AHIVK(1)GLR	2
sco01200 Carbon metabolism	6.02008e-08	orf02525	242	K	ident	Propionyl-CoA carboxylase complex B subunit	SSGG_04499	1	7.079e-32	164.27	THNTTSGVAHHMAGDEK(1)DAIEYVK	3
sco01200 Carbon metabolism	6.02008e-08	orf03779	302	K	ident	Pyruvate dehydrogenase (Acetyl-transferring) E1 component, alpha subunit	SSIG_03470	1	0.000379231	86.014	AAWEAK(1)DPILR	2
sco01200 Carbon metabolism	6.02008e-08	orf03782	436	K	ident	Dihydrolipoamide acetyltransferase component of pyruvate dehydrogenase complex	SSGG_03280	1	0.0270006	40.724	LQPWVHK(1)GK	3
sco01200 Carbon metabolism	6.02008e-08	orf03782	476	K	ident	Dihydrolipoamide acetyltransferase component of pyruvate dehydrogenase complex	SSGG_03280	1	1.01649e-19	162.93	VLADVAAILEQPK(1)R	2
sco01200 Carbon metabolism	6.02008e-08	orf03782	291	K	ident	Dihydrolipoamide acetyltransferase component of pyruvate dehydrogenase complex	SSGG_03280	1	0.0225249	50.108	TMK(1)LVAELK	2
sco01200 Carbon metabolism	6.02008e-08	orf03782	300	K	ident	Dihydrolipoamide acetyltransferase component of pyruvate dehydrogenase complex	SSGG_03280	1	0.000948533	83.998	EDK(1)DMAGVR	2
sco01200 Carbon metabolism	6.02008e-08	orf03782	297	K	ident	Dihydrolipoamide acetyltransferase component of pyruvate dehydrogenase complex	SSGG_03280	1	2.21132e-20	160.78	LVAELK(1)EDK	2
sco01200 Carbon metabolism	6.02008e-08	orf00870	662	K	ident	MeaA	SSGG_06097	1	0.0229857	48.284	ANK(1)LDPLEVPA	2
sco01200 Carbon metabolism	6.02008e-08	orf00674	273	K	ident	Acetyl-CoA acetyltransferase	SSGG_06284	1	5.68537e-21	121.7	IDHVHHAGNSSGIVDGAALVAIGSK(1)EVGER	3
sco01200 Carbon metabolism	6.02008e-08	orf00674	340	K	ident	Acetyl-CoA acetyltransferase	SSGG_06284	1	0.00157099	72.34	FVK(1)DMGLSLDK	2
sco01200 Carbon metabolism	6.02008e-08	orf00674	196	K	ident	Acetyl-CoA acetyltransferase	SSGG_06284	1	0.00235728	89.355	SVVPVK(1)DR	2
sco01200 Carbon metabolism	6.02008e-08	orf00674	184	K	ident	Acetyl-CoA acetyltransferase	SSGG_06284	1	0.00260642	73.233	AAAAWK(1)DGR	2
sco01200 Carbon metabolism	6.02008e-08	orf03764	262	K	ident	Dihydrolipoamide acetyltransferase component of pyruvate dehydrogenase complex	SSGG_03297	1	0.0387059	43.77	GAVADK(1)LSR	2
sco01200 Carbon metabolism	6.02008e-08	orf04532	124	K	ident	Phosphoenolpyruvate carboxylase	ppc	1	2.73929e-06	78.708	ETVK(1)NLNVRPVFTAHPTEAAR	3
sco01200 Carbon metabolism	6.02008e-08	orf04532	112	K	ident	Phosphoenolpyruvate carboxylase	ppc	1	6.45543e-05	113.22	LK(1)DADPEHLR	2
sco01200 Carbon metabolism	6.02008e-08	orf04532	147	K	ident	Phosphoenolpyruvate carboxylase	ppc	1	0.00331624	126.24	SVLNK(1)LR	2
sco01200 Carbon metabolism	6.02008e-08	orf04532	440	K	ident	Phosphoenolpyruvate carboxylase	ppc	1	0.00339073	128.48	LLAK(1)ELR	2
sco01200 Carbon metabolism	6.02008e-08	orf04532	461	K	ident	Phosphoenolpyruvate carboxylase	ppc	1	1.83599e-18	135.8	RPLAPTPAPLDAAGEK(1)TLGVFHTIK	3
sco01200 Carbon metabolism	6.02008e-08	orf04532	325	K	ident	Phosphoenolpyruvate carboxylase	ppc	1	0.00541813	107.67	LK(1)ATCIR	2
sco01200 Carbon metabolism	6.02008e-08	orf05252	314	K	ident	Transketolase	SSGG_01802	1	6.74887e-24	159.4	AHGSALGDDEVAATK(1)R	2
sco01200 Carbon metabolism	6.02008e-08	orf01961	203	K	ident	Pyruvate kinase	SSGG_05043	1	2.13154e-18	184.96	DVHK(1)VMDEEGRR	3
sco01200 Carbon metabolism	6.02008e-08	orf01961	252	K	ident	Pyruvate kinase	SSGG_05043	1	0.000239262	66.022	GDLAVEYPLEK(1)VPMVQK	2
sco01200 Carbon metabolism	6.02008e-08	orf01961	217	K	ident	Pyruvate kinase	SSGG_05043	1	0.000178058	97.965	VPVIAK(1)VEK	2
sco01200 Carbon metabolism	6.02008e-08	orf01961	71	K	ident	Pyruvate kinase	SSGG_05043	1	2.41703e-15	154.28	AVGVLADLQGPK(1)IR	2
sco01200 Carbon metabolism	6.02008e-08	orf01961	199	K	ident	Pyruvate kinase	SSGG_05043	1	4.06476e-07	155.11	DADDVK(1)DVHK	2
sco01200 Carbon metabolism	6.02008e-08	orf01961	258	K	ident	Pyruvate kinase	SSGG_05043	1	0.00955503	111.69	VPMVQK(1)R	2
sco01200 Carbon metabolism	6.02008e-08	orf01961	348	K	ident	Pyruvate kinase	SSGG_05043	1	0.0218974	53.756	GLQPLVQGK(1)K	2
sco01200 Carbon metabolism	6.02008e-08	orf01961	327	K	ident	Pyruvate kinase	SSGG_05043	1	0.000293855	67.685	TMSK(1)IVCAAEEELLSK	3
sco01200 Carbon metabolism	6.02008e-08	orf01961	109	K	ident	Pyruvate kinase	SSGG_05043	1	1.50543e-05	97.291	SICGTTYK(1)GLPGDVVK	2
sco01200 Carbon metabolism	6.02008e-08	orf01961	76	K	ident	Pyruvate kinase	SSGG_05043	1	1.80257e-06	107.53	LAK(1)FAEGPVELVR	2
sco01200 Carbon metabolism	6.02008e-08	orf01961	171	K	ident	Pyruvate kinase	SSGG_05043	1	9.47757e-22	142.79	GINLPGAAVNVPALSEK(1)DVEDLR	2
sco01200 Carbon metabolism	6.02008e-08	orf00868	412	K	ident	Crotonyl-CoA reductase	SSIG_06349	1	1.62486e-05	92.039	NLHQGK(1)VGVLALAPR	3
sco01200 Carbon metabolism	6.02008e-08	orf00868	282	K	ident	Crotonyl-CoA reductase	SSIG_06349	1	0.000249954	93.649	NAEGYK(1)FWK	2
sco01200 Carbon metabolism	6.02008e-08	orf00868	102	K	ident	Crotonyl-CoA reductase	SSIG_06349	1	5.81315e-05	106.2	YGK(1)LSELTK	2
sco01200 Carbon metabolism	6.02008e-08	orf00868	108	K	ident	Crotonyl-CoA reductase	SSIG_06349	1	0.00677368	128.57	LSELTK(1)R	2
sco01200 Carbon metabolism	6.02008e-08	orf00868	293	K	ident	Crotonyl-CoA reductase	SSIG_06349	1	0.0412275	47.187	TQDPK(1)EWK	2
sco01200 Carbon metabolism	6.02008e-08	orf02096	59	K	ident	Malate oxidoreductase	SSGG_04914	1	5.3474e-15	139.49	DK(1)DDLSLAYTPGVAK	2
sco01200 Carbon metabolism	6.02008e-08	orf02096	261	K	ident	Malate oxidoreductase	SSGG_04914	1	0.000918198	81.017	DRDDLTEVK(1)R	2
sco01200 Carbon metabolism	6.02008e-08	orf02096	206	K	ident	Malate oxidoreductase	SSGG_04914	1	0.00793081	70.256	NAAK(1)LSGR	2
sco01200 Carbon metabolism	6.02008e-08	orf05749	350	K	ident	Dihydrolipoamide acetyltransferase component of pyruvate dehydrogenase complex	SSGG_01320	1	0.000330996	90.827	APK(1)LEASPLR	2
sco01200 Carbon metabolism	6.02008e-08	orf05749	403	K	ident	Dihydrolipoamide acetyltransferase component of pyruvate dehydrogenase complex	SSGG_01320	1	0.00757877	59.908	NQAK(1)AAFAAR	2
sco01200 Carbon metabolism	6.02008e-08	orf05749	310	K	ident	Dihydrolipoamide acetyltransferase component of pyruvate dehydrogenase complex	SSGG_01320	1	3.288e-48	205.23	LASENNVDLSSVK(1)GTGVGGR	3
sco01200 Carbon metabolism	6.02008e-08	orf05749	347	K	ident	Dihydrolipoamide acetyltransferase component of pyruvate dehydrogenase complex	SSGG_01320	1	2.24956e-08	105.17	AAAAAPAPAAAPAAAK(1)APK	2
sco01200 Carbon metabolism	6.02008e-08	orf05749	489	K	ident	Dihydrolipoamide acetyltransferase component of pyruvate dehydrogenase complex	SSGG_01320	1	2.19324e-05	117.89	TAELAGK(1)AR	2
sco01200 Carbon metabolism	6.02008e-08	orf05749	429	K	ident	Dihydrolipoamide acetyltransferase component of pyruvate dehydrogenase complex	SSGG_01320	1	1.07647e-29	190.85	AAAQALK(1)AHPVINAR	2
sco01200 Carbon metabolism	6.02008e-08	orf05749	331	K	ident	Dihydrolipoamide acetyltransferase component of pyruvate dehydrogenase complex	SSGG_01320	0.999916	8.45806e-09	64.383	KQDVVAAAEAAK(1)AAAAAPAPAAAPAAAK	3
sco01200 Carbon metabolism	6.02008e-08	orf05749	362	K	ident	Dihydrolipoamide acetyltransferase component of pyruvate dehydrogenase complex	SSGG_01320	1	0.01137	58.433	GQTVK(1)MTR	2
sco01200 Carbon metabolism	6.02008e-08	orf05749	481	K	ident	Dihydrolipoamide acetyltransferase component of pyruvate dehydrogenase complex	SSGG_01320	1	7.31947e-12	140.01	GAGDLNIAGIAK(1)K	2
sco01200 Carbon metabolism	6.02008e-08	orf05749	24	K	ident	Dihydrolipoamide acetyltransferase component of pyruvate dehydrogenase complex	SSGG_01320	1	0.00208981	94.806	WLK(1)AEGER	2
sco01200 Carbon metabolism	6.02008e-08	orf05749	229	K	ident	Dihydrolipoamide acetyltransferase component of pyruvate dehydrogenase complex	SSGG_01320	1	8.74823e-05	49.087	LAVIGAPGAAPAAAPAQPAAPAQEAPK(1)AEAPK	4
sco01200 Carbon metabolism	6.02008e-08	orf04537	205	K	ident	Ribose-phosphate pyrophosphokinase	prs	1	4.5163e-06	84.166	DK(1)DVPNQVSVHEVVGNVEGR	3
sco01200 Carbon metabolism	6.02008e-08	orf04537	201	K	ident	Ribose-phosphate pyrophosphokinase	prs	1	6.67201e-10	141.88	LDAPLAIVHK(1)R	2
sco01200 Carbon metabolism	6.02008e-08	orf04537	125	K	ident	Ribose-phosphate pyrophosphokinase	prs	1	2.57393e-22	192.15	LVADLMK(1)TAGADR	2
sco01200 Carbon metabolism	6.02008e-08	orf04537	171	K	ident	Ribose-phosphate pyrophosphokinase	prs	1	3.51904e-06	114.87	SK(1)LTIVSPDAGR	2
sco01200 Carbon metabolism	6.02008e-08	orf06022	26	K	ident	6-phosphogluconolactonase	SSIG_01242	1	6.26678e-08	125.82	LITK(1)IVDAQASR	2
sco01200 Carbon metabolism	6.02008e-08	orf06022	12	K	ident	6-phosphogluconolactonase	SSIG_01242	1	1.6313e-05	100.93	DK(1)ELMAQAAAAR	2
sco01200 Carbon metabolism	6.02008e-08	orf01868	163	K	ident	Serine hydroxymethyltransferase	glyA	1	0.00333843	84.743	LAK(1)ESQPK	2
sco01200 Carbon metabolism	6.02008e-08	orf01868	282	K	ident	Serine hydroxymethyltransferase	glyA	1	4.86084e-07	150.61	VAAGEEFK(1)ER	2
sco01200 Carbon metabolism	6.02008e-08	orf01868	411	K	ident	Serine hydroxymethyltransferase	glyA	1	0.00122874	60.55	VAALAEK(1)FPLYPGLK	2
sco01200 Carbon metabolism	6.02008e-08	orf01868	247	K	ident	Serine hydroxymethyltransferase	glyA	1	1.39265e-08	133.05	GGVILSTQELAK(1)K	2
sco01200 Carbon metabolism	6.02008e-08	orf05421	22	K	ident	Pyruvate, phosphate dikinase	SSGG_01634	1	0.00243039	74.376	DLK(1)DLLGGK	2
sco01200 Carbon metabolism	6.02008e-08	orf05421	182	K	ident	Pyruvate, phosphate dikinase	SSGG_01634	1	1.33643e-07	108.58	VTVDTDLAAADLK(1)K	2
sco01200 Carbon metabolism	6.02008e-08	orf00390	12	K	ident	Cytochrome b subunit	SSIG_06819	1	0.00888836	66.056	TLWDSTVGK(1)K	2
sco01200 Carbon metabolism	6.02008e-08	orf05747	384	K	ident	Pyruvate dehydrogenase E1 component	SSGG_01322	1	2.66063e-08	132.56	VYAAYK(1)AAVEHK	2
sco01200 Carbon metabolism	6.02008e-08	orf05747	516	K	ident	Pyruvate dehydrogenase E1 component	SSGG_01322	1	0.00346655	130.77	LVK(1)DLMR	2
sco01200 Carbon metabolism	6.02008e-08	orf05747	428	K	ident	Pyruvate dehydrogenase E1 component	SSGG_01322	1	5.9228e-10	138.99	LSIDEFK(1)GMR	2
sco01200 Carbon metabolism	6.02008e-08	orf05747	390	K	ident	Pyruvate dehydrogenase E1 component	SSGG_01322	1	3.99066e-36	174.2	AAVEHK(1)GAPTVILAQTVK	2
sco01200 Carbon metabolism	6.02008e-08	orf05747	502	K	ident	Pyruvate dehydrogenase E1 component	SSGG_01322	1	0.0019524	50.305	GSGK(1)QEMATTMAFVR	2
sco01200 Carbon metabolism	6.02008e-08	orf05747	882	K	ident	Pyruvate dehydrogenase E1 component	SSGG_01322	1	4.55819e-05	97.273	RGEVPASAVK(1)EAR	2
sco01200 Carbon metabolism	6.02008e-08	orf05747	420	K	ident	Pyruvate dehydrogenase E1 component	SSGG_01322	1	0.0021887	116.88	NANHQMK(1)K	2
sco01200 Carbon metabolism	6.02008e-08	orf05747	408	K	ident	Pyruvate dehydrogenase E1 component	SSGG_01322	1	3.09804e-05	113.22	GYTLGK(1)GFESK	2
sco01200 Carbon metabolism	6.02008e-08	orf05747	413	K	ident	Pyruvate dehydrogenase E1 component	SSGG_01322	1	2.96882e-18	178.95	GFESK(1)NANHQMK	3
sco01200 Carbon metabolism	6.02008e-08	orf05747	498	K	ident	Pyruvate dehydrogenase E1 component	SSGG_01322	1	0.010197	67.897	ALYK(1)GSGK	2
sco01200 Carbon metabolism	6.02008e-08	orf05747	724	K	ident	Pyruvate dehydrogenase E1 component	SSGG_01322	1	3.36951e-19	139.9	PQPAMPEGVEEGIVK(1)GLYR	3
sco01200 Carbon metabolism	6.02008e-08	orf05747	522	K	ident	Pyruvate dehydrogenase E1 component	SSGG_01322	0.999689	0.0103159	100.39	DK(1)ETGKR	2
sco01200 Carbon metabolism	6.02008e-08	orf05747	494	K	ident	Pyruvate dehydrogenase E1 component	SSGG_01322	1	0.00749589	94.407	AFK(1)ALYK	2
sco01200 Carbon metabolism	6.02008e-08	orf05747	730	K	ident	Pyruvate dehydrogenase E1 component	SSGG_01322	1	1.1319e-08	129.37	FK(1)EGTPATADAPR	2
sco01200 Carbon metabolism	6.02008e-08	orf05747	570	K	ident	Pyruvate dehydrogenase E1 component	SSGG_01322	1	0.00172773	73.666	DQLMYYK(1)EAK	2
sco01200 Carbon metabolism	6.02008e-08	orf05750	147	K	ident	Dihydrolipoyl dehydrogenase	SSGG_01319	1	2.229e-49	194.24	HVLLATGSVPK(1)SLPGLEIDGNR	2
sco01200 Carbon metabolism	6.02008e-08	orf05750	398	K	ident	Dihydrolipoyl dehydrogenase	SSGG_01319	1	8.6072e-06	95.5	LVQVK(1)DGAVVGVHMVGDR	2
sco01200 Carbon metabolism	6.02008e-08	orf05750	217	K	ident	Dihydrolipoyl dehydrogenase	SSGG_01319	1	1.51012e-24	166.92	HLVPVEDENSSK(1)LLER	3
sco01200 Carbon metabolism	6.02008e-08	orf05750	387	K	ident	Dihydrolipoyl dehydrogenase	SSGG_01319	1	0.00156652	79.986	ILK(1)TAGEIK	2
sco01200 Carbon metabolism	6.02008e-08	orf05750	369	K	ident	Dihydrolipoyl dehydrogenase	SSGG_01319	1	0.000875073	78.548	EIYGADK(1)VVALK	2
sco01200 Carbon metabolism	6.02008e-08	orf05750	332	K	ident	Dihydrolipoyl dehydrogenase	SSGG_01319	1	0.000404711	72.797	LAGLK(1)TVPVDYDGVPK	2
sco01200 Carbon metabolism	6.02008e-08	orf05750	91	K	ident	Dihydrolipoyl dehydrogenase	SSGG_01319	1	0.000188496	90.697	YK(1)DDVISGLYK	2
sco01200 Carbon metabolism	6.02008e-08	orf05750	41	K	ident	Dihydrolipoyl dehydrogenase	SSGG_01319	1	8.60249e-06	100.58	GK(1)VGGTCLHNGCIPTK	2
sco01200 Carbon metabolism	6.02008e-08	orf05750	167	K	ident	Dihydrolipoyl dehydrogenase	SSGG_01319	1	1.62011e-12	154.23	IISSDHALK(1)LDR	3
sco01200 Carbon metabolism	6.02008e-08	orf05750	362	K	ident	Dihydrolipoyl dehydrogenase	SSGG_01319	1	7.38608e-05	104.22	AK(1)EIYGADK	2
sco01200 Carbon metabolism	6.02008e-08	orf05750	360	K	ident	Dihydrolipoyl dehydrogenase	SSGG_01319	1	2.51029e-54	215.75	VTYCHPEVASVGITEAK(1)AK	2
sco01200 Carbon metabolism	6.02008e-08	orf05750	382	K	ident	Dihydrolipoyl dehydrogenase	SSGG_01319	1	0.00052296	86.344	YNLAGNGK(1)SK	2
sco01200 Carbon metabolism	6.02008e-08	orf05750	393	K	ident	Dihydrolipoyl dehydrogenase	SSGG_01319	1	9.0841e-05	101.5	TAGEIK(1)LVQVK	2
sco01200 Carbon metabolism	6.02008e-08	orf05750	89	K	ident	Dihydrolipoyl dehydrogenase	SSGG_01319	1	1.35715e-20	161.21	ATFEGIDMEAVNK(1)YK	2
sco01200 Carbon metabolism	6.02008e-08	orf05750	110	K	ident	Dihydrolipoyl dehydrogenase	SSGG_01319	1	2.64148e-06	132.17	K(1)VHYIEGEGK	3
sco01200 Carbon metabolism	6.02008e-08	orf05750	55	K	ident	Dihydrolipoyl dehydrogenase	SSGG_01319	1	2.21948e-18	111.55	VGGTCLHNGCIPTK(1)ALLHAGEIADQAR	3
sco01200 Carbon metabolism	6.02008e-08	orf01866	266	K	ident	Aminomethyltransferase	gcvT	1	0.00157034	74.841	FEK(1)EGDFIGR	2
sco01200 Carbon metabolism	6.02008e-08	orf02644	152	K	ident	Succinate--CoA ligase [ADP-forming] subunit beta	sucC	1	5.31801e-15	139.58	VPVDSNSGVDIVK(1)AR	3
sco01200 Carbon metabolism	6.02008e-08	orf02644	384	K	ident	Succinate--CoA ligase [ADP-forming] subunit beta	sucC	1	3.83364e-13	126.8	VDTMDGAADK(1)AAELAAAAK	2
sco01200 Carbon metabolism	6.02008e-08	orf02644	161	K	ident	Succinate--CoA ligase [ADP-forming] subunit beta	sucC	1	1.29021e-11	132.15	EIVAQAK(1)FPAEVAEK	2
sco01200 Carbon metabolism	6.02008e-08	orf02644	228	K	ident	Succinate--CoA ligase [ADP-forming] subunit beta	sucC	1	4.42549e-73	226.23	QPGHEALEDK(1)AAANPLEAAAK	2
sco01200 Carbon metabolism	6.02008e-08	orf02644	241	K	ident	Succinate--CoA ligase [ADP-forming] subunit beta	sucC	1	0.0015566	105.81	AK(1)NLNYVK	2
sco01200 Carbon metabolism	6.02008e-08	orf02644	239	K	ident	Succinate--CoA ligase [ADP-forming] subunit beta	sucC	1	1.40431e-05	101.53	AAANPLEAAAK(1)AK	3
sco01200 Carbon metabolism	6.02008e-08	orf02644	139	K	ident	Succinate--CoA ligase [ADP-forming] subunit beta	sucC	1	5.16765e-14	133.24	TPEALAK(1)VPVDSNSGVDIVK	3
sco01200 Carbon metabolism	6.02008e-08	orf02644	346	K	ident	Succinate--CoA ligase [ADP-forming] subunit beta	sucC	1	0.00154689	106.04	VEK(1)PLVVR	2
sco01200 Carbon metabolism	6.02008e-08	orf02644	41	K	ident	Succinate--CoA ligase [ADP-forming] subunit beta	sucC	1	0.0144999	63.419	LGGK(1)SVVK	2
sco01200 Carbon metabolism	6.02008e-08	orf02644	14	K	ident	Succinate--CoA ligase [ADP-forming] subunit beta	sucC	1	1.27897e-08	90.475	DLFAK(1)HGVPVLAGEVIDTPEAAR	3
sco01200 Carbon metabolism	6.02008e-08	orf02644	81	K	ident	Succinate--CoA ligase [ADP-forming] subunit beta	sucC	1	2.28345e-18	141.06	ATDILGMDIK(1)GHTVHK	4
sco01200 Carbon metabolism	6.02008e-08	orf02644	60	K	ident	Succinate--CoA ligase [ADP-forming] subunit beta	sucC	1	6.70206e-05	86.548	AGGVK(1)LAADADEAVAR	2
sco01200 Carbon metabolism	6.02008e-08	orf02644	49	K	ident	Succinate--CoA ligase [ADP-forming] subunit beta	sucC	1	0.00146191	108.09	AQVK(1)VGGR	2
sco01200 Carbon metabolism	6.02008e-08	orf02644	45	K	ident	Succinate--CoA ligase [ADP-forming] subunit beta	sucC	1	0.0356179	49.325	SVVK(1)AQVK	2
sco01200 Carbon metabolism	6.02008e-08	orf02644	37	K	ident	Succinate--CoA ligase [ADP-forming] subunit beta	sucC	1	0.00265341	72.928	EATEK(1)LGGK	2
sco01200 Carbon metabolism	6.02008e-08	orf02644	343	K	ident	Succinate--CoA ligase [ADP-forming] subunit beta	sucC	1	2.61062e-10	153.34	GEK(1)VEKPLVVR	2
sco01200 Carbon metabolism	6.02008e-08	orf03763	60	K	ident	Branched-chain alpha keto acid dehydrogenase E1 beta subunit	SSIG_03487	1	4.46046e-17	166.62	ITDGLAK(1)EFGDDR	2
sco01200 Carbon metabolism	6.02008e-08	orf03763	210	K	ident	Branched-chain alpha keto acid dehydrogenase E1 beta subunit	SSIG_03487	1	2.90081e-06	87.554	ADWSPEAPAAVEPIGK(1)AVVR	2
sco01200 Carbon metabolism	6.02008e-08	orf03763	188	K	ident	Branched-chain alpha keto acid dehydrogenase E1 beta subunit	SSIG_03487	1	3.93234e-19	154.69	ESIASDDPVVFLEPK(1)R	2
sco01200 Carbon metabolism	6.02008e-08	orf01971	467	K	ident	Isobutyryl-CoA mutase	SSGG_05033	1	0.020041	65.252	ALEK(1)GDK	2
sco01200 Carbon metabolism	6.02008e-08	orf01971	310	K	ident	Isobutyryl-CoA mutase	SSGG_05033	1	0.00482845	67.704	ETYGAK(1)TDK	2
sco01200 Carbon metabolism	6.02008e-08	orf01971	313	K	ident	Isobutyryl-CoA mutase	SSGG_05033	1	0.00217045	93.162	TDK(1)AQWLR	2
sco01200 Carbon metabolism	6.02008e-08	orf02609	60	K	ident	Succinate dehydrogenase iron-sulfur subunit	SSGG_04417	1	4.18559e-05	111.46	VLDALHK(1)IK	3
sco01200 Carbon metabolism	6.02008e-08	orf02609	106	K	ident	Succinate dehydrogenase iron-sulfur subunit	SSGG_04417	1	0.000641205	77.42	DINPDK(1)PIMVEAIK	2
sco01200 Carbon metabolism	6.02008e-08	orf02609	96	K	ident	Succinate dehydrogenase iron-sulfur subunit	SSGG_04417	1	0.00229614	90.601	LACK(1)TLIK	2
sco01200 Carbon metabolism	6.02008e-08	orf02609	100	K	ident	Succinate dehydrogenase iron-sulfur subunit	SSGG_04417	0.982177	0.00393128	47.174	TLIK(0.982)DINPDK(0.018)PIMVEAIK	3
sco01200 Carbon metabolism	6.02008e-08	orf02609	247	K	ident	Succinate dehydrogenase iron-sulfur subunit	SSGG_04417	1	0.0088218	114.02	AIQEVK(1)R	2
sco01200 Carbon metabolism	6.02008e-08	orf06012	104	K	ident	Glyceraldehyde-3-phosphate dehydrogenase	SSGG_01056	1	8.93579e-19	183.96	K(1)ADAEK(1)HIAGGAK	3
sco01200 Carbon metabolism	6.02008e-08	orf06012	225	K	ident	Glyceraldehyde-3-phosphate dehydrogenase	SSGG_01056	1	2.54416e-05	101.39	ATALVLPQLK(1)GK	2
sco01200 Carbon metabolism	6.02008e-08	orf06012	227	K	ident	Glyceraldehyde-3-phosphate dehydrogenase	SSGG_01056	1	4.37903e-06	149.65	GK(1)LDGIAMR	2
sco01200 Carbon metabolism	6.02008e-08	orf06012	263	K	ident	Glyceraldehyde-3-phosphate dehydrogenase	SSGG_01056	1	1.49691e-80	297.74	EVTKDEVNAAFK(1)K	2
sco01200 Carbon metabolism	6.02008e-08	orf06012	163	K	ident	Glyceraldehyde-3-phosphate dehydrogenase	SSGG_01056	1	6.70682e-09	61.538	HNVISNASCTTNCVAPMAK(1)VLDENFGIVK	3
sco01200 Carbon metabolism	6.02008e-08	orf06012	109	K	ident	Glyceraldehyde-3-phosphate dehydrogenase	SSGG_01056	1	1.23645e-34	228.66	K(1)ADAEK(1)HIAGGAK	3
sco01200 Carbon metabolism	6.02008e-08	orf06012	215	K	ident	Glyceraldehyde-3-phosphate dehydrogenase	SSGG_01056	1	7.49895e-10	72.99	AAAENIIPTTTGAAK(1)ATALVLPQLK	3
sco01200 Carbon metabolism	6.02008e-08	orf06012	116	K	ident	Glyceraldehyde-3-phosphate dehydrogenase	SSGG_01056	1	3.23907e-08	126.71	HIAGGAK(1)K	2
sco01200 Carbon metabolism	6.02008e-08	orf06012	56	K	ident	Glyceraldehyde-3-phosphate dehydrogenase	SSGG_01056	1	2.93279e-81	262.46	LK(1)AEVSHTADTITVDGHTIK	2
sco01200 Carbon metabolism	6.02008e-08	orf06012	264	K	ident	Glyceraldehyde-3-phosphate dehydrogenase	SSGG_01056	1	0.000219246	102.06	K(1)ASDDGALK	2
sco01200 Carbon metabolism	6.02008e-08	orf06012	117	K	ident	Glyceraldehyde-3-phosphate dehydrogenase	SSGG_01056	1	0.0148986	63.184	K(1)VLISAPAK	2
sco01200 Carbon metabolism	6.02008e-08	orf06012	255	K	ident	Glyceraldehyde-3-phosphate dehydrogenase	SSGG_01056	1	1.20548e-11	143	EVTK(1)DEVNAAFK(1)K	2
sco01200 Carbon metabolism	6.02008e-08	orf02384	464	K	ident	Fumarate hydratase class I	SSGG_04635	1	0.0008185	134.66	VMLAK(1)GNR	2
sco01200 Carbon metabolism	6.02008e-08	orf02384	190	K	ident	Fumarate hydratase class I	SSGG_04635	1	1.3124e-08	118.52	GGGSANK(1)SFLYQETK	2
sco01200 Carbon metabolism	6.02008e-08	orf02384	244	K	ident	Fumarate hydratase class I	SSGG_04635	1	4.51949e-18	127.03	TAK(1)YASAHYLDELPAEGSPTGHGFR	3
sco01200 Carbon metabolism	6.02008e-08	orf02384	39	K	ident	Fumarate hydratase class I	SSGG_04635	1	0.000277252	87.184	TFLK(1)VEPEALR	2
sco01200 Carbon metabolism	6.02008e-08	orf02384	213	K	ident	Fumarate hydratase class I	SSGG_04635	1	0.00495262	110.63	FLEEK(1)IR	1
sco01200 Carbon metabolism	6.02008e-08	orf02384	400	K	ident	Fumarate hydratase class I	SSGG_04635	1	1.93597e-05	104.06	DIAHAK(1)IK	2
sco01200 Carbon metabolism	6.02008e-08	orf02384	268	K	ident	Fumarate hydratase class I	SSGG_04635	1	0.00678776	98.933	DK(1)ELEEK	2
sco01200 Carbon metabolism	6.02008e-08	orf05800	89	K	ident	Glucokinase	SSIG_01463	1	0.0156043	76.478	HEPLK(1)DK	2
sco01200 Carbon metabolism	6.02008e-08	orf05800	91	K	ident	Glucokinase	SSIG_01463	0.99983	3.49239e-07	132.79	HEPLKDK(1)VEQR	2
sco01200 Carbon metabolism	6.02008e-08	orf06017	8	K	ident	Glucose-6-phosphate isomerase	pgi	1	3.03072e-08	115.91	TK(1)LNQTPEWTALAK	2
sco01200 Carbon metabolism	6.02008e-08	orf06017	363	K	ident	Glucose-6-phosphate isomerase	pgi	1	6.90708e-47	214.46	FTAYLQQLDMESNGK(1)SVDR	2
sco01200 Carbon metabolism	6.02008e-08	orf06017	461	K	ident	Glucose-6-phosphate isomerase	pgi	1	8.46193e-05	86.497	AEGVPEELVPHK(1)TFR	2
sco01200 Carbon metabolism	6.02008e-08	orf06017	57	K	ident	Glucose-6-phosphate isomerase	pgi	1	0.00184803	47.088	VGDLHLDYSK(1)HLVTDETLR	3
sco01200 Carbon metabolism	6.02008e-08	orf06017	89	K	ident	Glucose-6-phosphate isomerase	pgi	1	3.79851e-07	156.48	GEK(1)INTTEDR	2
sco01200 Carbon metabolism	6.02008e-08	orf06017	242	K	ident	Glucose-6-phosphate isomerase	pgi	1	7.91354e-27	156.51	AGQDAVAK(1)HFVALSTNAEK	2
sco01200 Carbon metabolism	6.02008e-08	orf06017	20	K	ident	Glucose-6-phosphate isomerase	pgi	1	2.29621e-05	96.464	LNQTPEWTALAK(1)HR	2
sco01200 Carbon metabolism	6.02008e-08	orf01035	447	K	ident	Acetyl-coenzyme A synthetase	SSGG_05946	1	0.00633877	60.301	ADDVFK(1)ASDYK	2
sco01200 Carbon metabolism	6.02008e-08	orf00936	152	K	ident	Isocitrate dehydrogenase	SSGG_06040	1	0.000198936	99.815	APASVK(1)NYAK	2
sco01200 Carbon metabolism	6.02008e-08	orf00936	130	K	ident	Isocitrate dehydrogenase	SSGG_06040	1	2.42899e-10	148.1	VK(1)GSAVNPVLR	2
sco01200 Carbon metabolism	6.02008e-08	orf00936	156	K	ident	Isocitrate dehydrogenase	SSGG_06040	1	4.69781e-21	182.73	NYAK(1)AHPHR	2
sco01200 Carbon metabolism	6.02008e-08	orf00936	57	K	ident	Isocitrate dehydrogenase	SSGG_06040	1	9.26387e-12	137.8	IIASFPEHLK(1)AEQR	2
sco01200 Carbon metabolism	6.02008e-08	orf00936	424	K	ident	Isocitrate dehydrogenase	SSGG_06040	1	1.33107e-62	237.16	AEEYGSHDK(1)TFEIPATGTVR	2
sco01200 Carbon metabolism	6.02008e-08	orf00936	594	K	ident	Isocitrate dehydrogenase	SSGG_06040	1	8.24691e-09	135.99	HVQQLVK(1)ENYLR	2
sco01200 Carbon metabolism	6.02008e-08	orf00936	218	K	ident	Isocitrate dehydrogenase	SSGG_06040	1	9.27316e-09	116.96	ESVPVLK(1)GEVVDAAVMR	3
sco01200 Carbon metabolism	6.02008e-08	orf00936	644	K	ident	Isocitrate dehydrogenase	SSGG_06040	1	5.64229e-14	134.61	ATGTFLNEDK(1)SPSR	2
sco01200 Carbon metabolism	6.02008e-08	orf00936	461	K	ident	Isocitrate dehydrogenase	SSGG_06040	1	4.19486e-08	107.74	MCQTK(1)DLPIQDWVK	2
sco01200 Carbon metabolism	6.02008e-08	orf00936	186	K	ident	Isocitrate dehydrogenase	SSGG_06040	1	2.94556e-11	123.42	STEK(1)SAVVAEDGTLR	2
sco01200 Carbon metabolism	6.02008e-08	orf00936	260	K	ident	Isocitrate dehydrogenase	SSGG_06040	1	2.98827e-08	105.63	ATMMK(1)VSDPIIFGHAVR	3
sco01200 Carbon metabolism	6.02008e-08	orf00936	500	K	ident	Isocitrate dehydrogenase	SSGG_06040	1	2.51203e-11	169.81	AHDANLIAK(1)VK	3
sco01200 Carbon metabolism	6.02008e-08	orf02608	281	K	ident	Succinate dehydrogenase flavoprotein subunit	SSGG_04418	1	0.00013006	97.163	YAPVMK(1)DLASR	2
sco01200 Carbon metabolism	6.02008e-08	orf02608	207	K	ident	Succinate dehydrogenase flavoprotein subunit	SSGG_04418	1	0.000386938	81.904	SVIYASGGTGK(1)FFK	2
sco01200 Carbon metabolism	6.02008e-08	orf02608	26	K	ident	Succinate dehydrogenase flavoprotein subunit	SSGG_04418	1	0.00300769	107.01	AAIEATK(1)R	2
sco01200 Carbon metabolism	6.02008e-08	orf02608	275	K	ident	Succinate dehydrogenase flavoprotein subunit	SSGG_04418	1	0.000201822	90.05	FMEK(1)YAPVMK	2
sco01200 Carbon metabolism	6.02008e-08	orf02608	570	K	ident	Succinate dehydrogenase flavoprotein subunit	SSGG_04418	1	0.000251618	96.229	LDYK(1)PVVTTR	2
sco01200 Carbon metabolism	6.02008e-08	orf02608	496	K	ident	Succinate dehydrogenase flavoprotein subunit	SSGG_04418	1	0.000164562	93.345	YLNVSIQDK(1)GK	2
sco01200 Carbon metabolism	6.02008e-08	orf02608	480	K	ident	Succinate dehydrogenase flavoprotein subunit	SSGG_04418	1	1.71783e-06	127.93	TAVAK(1)IAELR	2
sco01200 Carbon metabolism	6.02008e-08	orf07057	75	K	ident	Cysteine synthase B	SSIG_00195	1	3.59995e-05	95.273	DESTHPTGSLK(1)HR	2
sco01200 Carbon metabolism	6.02008e-08	orf07057	283	K	ident	Cysteine synthase B	SSIG_00195	1	0.00263139	60.937	MMK(1)VPDAASVAAVR	2
sco01200 Carbon metabolism	6.02008e-08	orf07057	133	K	ident	Cysteine synthase B	SSIG_00195	1	0.00663886	73.248	TTSPEK(1)CR	2
sco01200 Carbon metabolism	6.02008e-08	orf01217	484	K	ident	Aconitate hydratase	SSGG_05770	1	1.67233e-09	121.45	TTLAPGSK(1)VVTDYFDK	2
sco01200 Carbon metabolism	6.02008e-08	orf01217	111	K	ident	Aconitate hydratase	SSGG_05770	1	8.12617e-18	104.89	ELGGDPAK(1)INPLAPAELVIDHSVIADK	3
sco01200 Carbon metabolism	6.02008e-08	orf01217	381	K	ident	Aconitate hydratase	SSGG_05770	1	1.3709e-16	168.22	IVLANAK(1)EQFAR	2
sco01200 Carbon metabolism	6.02008e-08	orf01217	26	K	ident	Aconitate hydratase	SSGG_05770	1	0.00214524	76.228	LDK(1)VEGSAR	2
sco01200 Carbon metabolism	6.02008e-08	orf01217	268	K	ident	Aconitate hydratase	SSGG_05770	1	0.0226235	83.364	K(1)HGVVGK	2
sco01200 Carbon metabolism	6.02008e-08	orf01217	695	K	ident	Aconitate hydratase	SSGG_05770	1	1.78053e-52	202.66	LGDSVTTDHISPAGAIK(1)ADTPAGK	2
sco01200 Carbon metabolism	6.02008e-08	orf01217	345	K	ident	Aconitate hydratase	SSGG_05770	1	3.13611e-13	136.36	EQGLWLDPK(1)AEPDFSEK	2
sco01200 Carbon metabolism	6.02008e-08	orf01217	702	K	ident	Aconitate hydratase	SSGG_05770	1	2.03134e-08	115.87	ADTPAGK(1)YLTEHGIER	2
sco01200 Carbon metabolism	6.02008e-08	orf01217	796	K	ident	Aconitate hydratase	SSGG_05770	1	1.45017e-06	110.38	DWAAK(1)GTALLGVK	2
sco01200 Carbon metabolism	6.02008e-08	orf01217	103	K	ident	Aconitate hydratase	SSGG_05770	1	1.62984e-06	118.76	EAVK(1)ELGGDPAK	2
sco01200 Carbon metabolism	6.02008e-08	orf01217	467	K	ident	Aconitate hydratase	SSGG_05770	1	0.00096061	121.67	AVEK(1)GLTR	1
sco01200 Carbon metabolism	6.02008e-08	orf01217	580	K	ident	Aconitate hydratase	SSGG_05770	1	1.79405e-05	96.673	VDITK(1)DALGTDQDGK	2
sco01200 Carbon metabolism	6.02008e-08	orf01217	23	K	ident	Aconitate hydratase	SSGG_05770	1	1.51899e-08	126.09	VGDESYEIFK(1)LDK	2
sco01200 Carbon metabolism	6.02008e-08	orf01217	678	K	ident	Aconitate hydratase	SSGG_05770	1	1.38318e-28	166.91	VLAK(1)LGDSVTTDHISPAGAIK	2
sco01200 Carbon metabolism	6.02008e-08	orf04601	228	K	ident	Acetyl-CoA acetyltransferase	SSGG_02466	1	1.47623e-07	103.9	EITPVTTPDGTVVAK(1)DDGPR	3
sco01200 Carbon metabolism	6.02008e-08	orf04601	207	K	ident	Acetyl-CoA acetyltransferase	SSGG_02466	1	7.227e-25	170.09	SQNLAEEALK(1)NGFWER	2
sco01200 Carbon metabolism	6.02008e-08	orf04601	19	K	ident	Acetyl-CoA acetyltransferase	SSGG_02466	1	0.0164033	75.189	AFK(1)GSLK	2
sco01200 Carbon metabolism	6.02008e-08	orf04601	23	K	ident	Acetyl-CoA acetyltransferase	SSGG_02466	1	0.0084938	88.029	GSLK(1)DLR	2
sco01200 Carbon metabolism	6.02008e-08	orf00996	348	K	ident	Malate synthase	SSGG_05984	1	4.67081e-07	125.97	DAEVNK(1)VAFEK	2
sco01200 Carbon metabolism	6.02008e-08	orf00996	353	K	ident	Malate synthase	SSGG_05984	1	0.0374949	57.281	VAFEK(1)VK	2
sco01200 Carbon metabolism	6.02008e-08	orf00996	218	K	ident	Malate synthase	SSGG_05984	1	3.06789e-08	106.14	GPYFYLPK(1)TESHLEAR	2
sco01200 Carbon metabolism	6.02008e-08	orf00996	150	K	ident	Malate synthase	SSGG_05984	1	0.00684856	61.344	RIDFTDPK(1)SGK	2
sco01200 Carbon metabolism	6.02008e-08	orf04775	169	K	ident	Malate oxidoreductase	SSGG_02294	1	1.6215e-05	94.781	AALPVMEGK(1)AALFK	3
sco01200 Carbon metabolism	6.02008e-08	orf04775	101	K	ident	Malate oxidoreductase	SSGG_02294	1	0.000132627	98.04	IEMASK(1)HPIR	3
sco01200 Carbon metabolism	6.02008e-08	orf04775	258	K	ident	Malate oxidoreductase	SSGG_02294	1	3.55765e-05	117.28	VVGK(1)NIGDVR	2
sco01200 Carbon metabolism	6.02008e-08	orf06014	118	K	ident	Triosephosphate isomerase	tpiA	1	1.01276e-11	129.76	QYHGENDEICNAK(1)VK	3
sco01200 Carbon metabolism	6.02008e-08	orf06014	62	K	ident	Triosephosphate isomerase	tpiA	1	4.69958e-06	112.44	SVQTLVDGDK(1)LK	2
sco01200 Carbon metabolism	6.02008e-08	orf05822	252	K	ident	Methylenetetrahydrofolate reductase	SSGG_01245	1	0.00094578	74.698	ILAAK(1)DDPAAVR	2
sco01200 Carbon metabolism	6.02008e-08	orf05822	245	K	ident	Methylenetetrahydrofolate reductase	SSGG_01245	1	1.19083e-19	155.2	FSQLSNATVPASLK(1)ER	2
sco01200 Carbon metabolism	6.02008e-08	orf05822	303	K	ident	Methylenetetrahydrofolate reductase	SSGG_01245	1	0.0165647	74.929	LGLHK(1)QS	2
sco01200 Carbon metabolism	6.02008e-08	orf02395	427	K	ident	Fumarate hydratase class II	fumC	1	8.85516e-05	88.338	YIGYEEAAK(1)VAK	2
sco01200 Carbon metabolism	6.02008e-08	orf02395	67	K	ident	Fumarate hydratase class II	fumC	1	3.92899e-05	110.84	GAAAK(1)VNAELK	2
sco01200 Carbon metabolism	6.02008e-08	orf02395	434	K	ident	Fumarate hydratase class II	fumC	1	0.0299817	47.187	SLK(1)DGTTIR	2
sco01200 Carbon metabolism	6.02008e-08	orf02395	62	K	ident	Fumarate hydratase class II	fumC	1	0.0101547	85.265	IK(1)GAAAK	2
sco01200 Carbon metabolism	6.02008e-08	orf02395	187	K	ident	Fumarate hydratase class II	fumC	1	4.47854e-16	157.03	SAEFAEVVK(1)SGR	2
sco00670 One carbon pool by folate	0.0150538	orf06505	81	K	ident	Methionyl-tRNA formyltransferase	fmt	0.798121	0.00475165	50.102	AEEAGIEVLK(0.202)PVK(0.798)PR	2
sco00670 One carbon pool by folate	0.0150538	orf06505	260	K	ident	Methionyl-tRNA formyltransferase	fmt	1	7.29768e-06	107.09	LK(1)LIQATPVLDR	2
sco00670 One carbon pool by folate	0.0150538	orf01868	163	K	ident	Serine hydroxymethyltransferase	glyA	1	0.00333843	84.743	LAK(1)ESQPK	2
sco00670 One carbon pool by folate	0.0150538	orf01868	282	K	ident	Serine hydroxymethyltransferase	glyA	1	4.86084e-07	150.61	VAAGEEFK(1)ER	2
sco00670 One carbon pool by folate	0.0150538	orf01868	411	K	ident	Serine hydroxymethyltransferase	glyA	1	0.00122874	60.55	VAALAEK(1)FPLYPGLK	2
sco00670 One carbon pool by folate	0.0150538	orf01868	247	K	ident	Serine hydroxymethyltransferase	glyA	1	1.39265e-08	133.05	GGVILSTQELAK(1)K	2
sco00670 One carbon pool by folate	0.0150538	orf02633	240	K	ident	Bifunctional protein FolD	folD	1	3.70415e-27	188.63	DADGK(1)IVGDVHPGVR	3
sco00670 One carbon pool by folate	0.0150538	orf02633	53	K	ident	Bifunctional protein FolD	folD	1	0.00322099	79.116	WYVNGK(1)HR	3
sco00670 One carbon pool by folate	0.0150538	orf02633	16	K	ident	Bifunctional protein FolD	folD	1	8.18446e-23	202.29	ATAAAIK(1)SDLTVR	2
sco00670 One carbon pool by folate	0.0150538	orf02633	9	K	ident	Bifunctional protein FolD	folD	1	2.0653e-11	128.06	TAQILDGK(1)ATAAAIK	2
sco00670 One carbon pool by folate	0.0150538	orf01866	266	K	ident	Aminomethyltransferase	gcvT	1	0.00157034	74.841	FEK(1)EGDFIGR	2
sco00670 One carbon pool by folate	0.0150538	orf01588	49	K	ident	Flavin-dependent thymidylate synthase	thyX	1	2.72182e-19	151.95	VSTAGEQSLEEVTK(1)DPER	3
sco00670 One carbon pool by folate	0.0150538	orf04415	28	K	ident	5-formyltetrahydrofolate cyclo-ligase	SSGG_02650	1	0.000470343	86.898	ALLTK(1)EDALR	2
sco00670 One carbon pool by folate	0.0150538	orf02958	280	K	ident	Formyltetrahydrofolate deformylase	purU	1	0.00698624	72.038	AVK(1)WHAER	2
sco00670 One carbon pool by folate	0.0150538	orf05822	252	K	ident	Methylenetetrahydrofolate reductase	SSGG_01245	1	0.00094578	74.698	ILAAK(1)DDPAAVR	2
sco00670 One carbon pool by folate	0.0150538	orf05822	245	K	ident	Methylenetetrahydrofolate reductase	SSGG_01245	1	1.19083e-19	155.2	FSQLSNATVPASLK(1)ER	2
sco00670 One carbon pool by folate	0.0150538	orf05822	303	K	ident	Methylenetetrahydrofolate reductase	SSGG_01245	1	0.0165647	74.929	LGLHK(1)QS	2
sco00670 One carbon pool by folate	0.0150538	orf06304	437	K	ident	5-methyltetrahydrofolate:homocysteine S-methyltransferase	SSGG_00760	1	0.000245136	93.938	AGLEK(1)LGGR	2
sco00670 One carbon pool by folate	0.0150538	orf06304	122	K	ident	5-methyltetrahydrofolate:homocysteine S-methyltransferase	SSGG_00760	1	2.44883e-12	153.34	EVADEFGAK(1)DGR	2
sco00670 One carbon pool by folate	0.0150538	orf06304	490	K	ident	5-methyltetrahydrofolate:homocysteine S-methyltransferase	SSGG_00760	1	0.000914297	79.875	TVEHK(1)VAIAER	2
sco00670 One carbon pool by folate	0.0150538	orf06304	1128	K	ident	5-methyltetrahydrofolate:homocysteine S-methyltransferase	SSGG_00760	1	0.000108937	99.5	AK(1)IADLLQPER	2
sco00670 One carbon pool by folate	0.0150538	orf06304	734	K	ident	5-methyltetrahydrofolate:homocysteine S-methyltransferase	SSGG_00760	1	0.000125572	85.28	SDDEGK(1)GTIVLATVR	2
sco00670 One carbon pool by folate	0.0150538	orf06304	803	K	ident	5-methyltetrahydrofolate:homocysteine S-methyltransferase	SSGG_00760	1	0.00342782	52.527	STVIMK(1)ENLQELNQR	2
sco00670 One carbon pool by folate	0.0150538	orf02636	67	K	ident	Bifunctional purine biosynthesis protein PurH	purH	1	0.00328331	134.66	VK(1)TLHPR	2
sco00670 One carbon pool by folate	0.0150538	orf02636	416	K	ident	Bifunctional purine biosynthesis protein PurH	purH	1	0.00013374	96.756	AVK(1)SNAILLAK	2
sco00670 One carbon pool by folate	0.0150538	orf02636	499	K	ident	Bifunctional purine biosynthesis protein PurH	purH	1	0.00151479	83.862	DELVVEAAK(1)K	2
sco00670 One carbon pool by folate	0.0150538	orf02636	443	K	ident	Bifunctional purine biosynthesis protein PurH	purH	1	0.00128343	78.342	VDSAK(1)LAVER	2
sco00670 One carbon pool by folate	0.0150538	orf02636	138	K	ident	Bifunctional purine biosynthesis protein PurH	purH	1	1.84337e-25	170.89	AAAK(1)NHPSVAVVTSPER	2
sco00670 One carbon pool by folate	0.0150538	orf02636	275	K	ident	Bifunctional purine biosynthesis protein PurH	purH	1	4.19717e-23	103.34	AAYDHAEPCVAIIK(1)HANPCGIAIGDDVAEAHR	5
sco00670 One carbon pool by folate	0.0150538	orf02636	410	K	ident	Bifunctional purine biosynthesis protein PurH	purH	1	0.000472156	86.879	ELAFAWK(1)ASR	2
sco00770 Pantothenate and CoA biosynthesis	0.00724986	orf04216	423	K	ident	Dihydroxy-acid dehydratase	ilvD	1	2.15329e-31	178.14	DVEHAYSK(1)DGGLAVLK	3
sco00770 Pantothenate and CoA biosynthesis	0.00724986	orf04216	584	K	ident	Dihydroxy-acid dehydratase	ilvD	1	1.71758e-16	166.97	EALNGVYAPK(1)NR	2
sco00770 Pantothenate and CoA biosynthesis	0.00724986	orf04216	511	K	ident	Dihydroxy-acid dehydratase	ilvD	1	0.00066852	79.875	GLGK(1)VCALVTDGR	2
sco00770 Pantothenate and CoA biosynthesis	0.00724986	orf05648	136	K	ident	3-methyl-2-oxobutanoate hydroxymethyltransferase	panB	1	0.000933115	79.659	LIK(1)ESGVGAVK	2
sco00770 Pantothenate and CoA biosynthesis	0.00724986	orf05648	144	K	ident	3-methyl-2-oxobutanoate hydroxymethyltransferase	panB	1	5.27651e-11	132.31	ESGVGAVK(1)LEGGER	2
sco00770 Pantothenate and CoA biosynthesis	0.00724986	orf05648	29	K	ident	3-methyl-2-oxobutanoate hydroxymethyltransferase	panB	1	0.00709533	63.816	ALYGGK(1)STR	2
sco00770 Pantothenate and CoA biosynthesis	0.00724986	orf02716	55	K	ident	Holo-[acyl-carrier-protein] synthase	acpS	1	0.00243039	74.376	FAAK(1)EALAK	2
sco00770 Pantothenate and CoA biosynthesis	0.00724986	orf01802	277	K	ident	Branched-chain-amino-acid aminotransferase	SSGG_05198	1	0.00153384	106.36	DSLLK(1)VAR	2
sco00770 Pantothenate and CoA biosynthesis	0.00724986	orf05030	152	K	ident	Acetolactate synthase	SSIG_02223	1	0.00101279	73.499	DIVK(1)SVHTVR	3
sco00770 Pantothenate and CoA biosynthesis	0.00724986	orf05030	246	K	ident	Acetolactate synthase	SSIG_02223	1	0.0432401	59.35	SDASGK(1)LR	2
sco00770 Pantothenate and CoA biosynthesis	0.00724986	orf05030	370	K	ident	Acetolactate synthase	SSIG_02223	1	0.00699608	97.602	TVLEK(1)VR	2
sco00770 Pantothenate and CoA biosynthesis	0.00724986	orf05030	253	K	ident	Acetolactate synthase	SSIG_02223	1	9.05985e-13	131.45	ALAEK(1)IDAPVVTTFGGK	2
sco00770 Pantothenate and CoA biosynthesis	0.00724986	orf01822	334	K	ident	Acetolactate synthase	SSGG_05179	1	6.00048e-09	119.25	IVHADIDPAEIGK(1)NR	2
sco00770 Pantothenate and CoA biosynthesis	0.00724986	orf01822	533	K	ident	Acetolactate synthase	SSGG_05179	1	2.15181e-07	92.098	YSNTVLHSGADTDGNAAK(1)GTR	3
sco00770 Pantothenate and CoA biosynthesis	0.00724986	orf01822	312	K	ident	Acetolactate synthase	SSGG_05179	1	0.000586664	80.96	VTGK(1)LDSFAPYAK	2
sco00770 Pantothenate and CoA biosynthesis	0.00724986	orf00947	218	K	ident	Dihydropyrimidinase	SSGG_06030	1	7.29212e-05	111.63	K(1)VALEAEATHR	2
sco00770 Pantothenate and CoA biosynthesis	0.00724986	orf00947	299	K	ident	Dihydropyrimidinase	SSGG_06030	1	5.37557e-06	101.05	YVCSTPLRPK(1)EHQETLWR	4
sco00770 Pantothenate and CoA biosynthesis	0.00724986	orf01820	52	K	ident	Ketol-acid reductoisomerase (NADP(+))	ilvC	1	0.00303371	68.847	VGLHEGSK(1)SK	3
sco00770 Pantothenate and CoA biosynthesis	0.00724986	orf01820	272	K	ident	Ketol-acid reductoisomerase (NADP(+))	ilvC	1	0.000106659	99.752	IITDATK(1)AEMK	2
sco00770 Pantothenate and CoA biosynthesis	0.00724986	orf01820	56	K	ident	Ketol-acid reductoisomerase (NADP(+))	ilvC	1	0.0111187	56.916	AK(1)AEEQGLR	2
sco00770 Pantothenate and CoA biosynthesis	0.00724986	orf01820	307	K	ident	Ketol-acid reductoisomerase (NADP(+))	ilvC	1	1.93928e-13	155.56	K(1)ADSDHLLETTGR	2
sco00770 Pantothenate and CoA biosynthesis	0.00724986	orf00949	118	K	ident	Hydrolase	SSGG_06028	1	0.0265839	47.082	K(1)HHIPQVK	3
sco00770 Pantothenate and CoA biosynthesis	0.00724986	orf00949	125	K	ident	Hydrolase	SSGG_06028	1	2.4321e-06	109.6	KHHIPQVK(1)GFWEK	2
sco00770 Pantothenate and CoA biosynthesis	0.00724986	orf00949	73	K	ident	Hydrolase	SSGG_06028	1	5.80704e-12	143.31	WAEPVPDGPTVK(1)R	2
sco00770 Pantothenate and CoA biosynthesis	0.00724986	orf06501	288	K	ident	Phosphopantothenoylcysteine decarboxylase/phosphopantothenate-cysteine ligase	SSIG_00762	1	0.00989465	55.353	PSEYATGK(1)IK	2
sco00770 Pantothenate and CoA biosynthesis	0.00724986	orf06429	259	K	ident	Aminotransferase	SSIG_00835	1	4.08216e-16	154.72	ELTPEIGPVTAK(1)AMR	2
sco00770 Pantothenate and CoA biosynthesis	0.00724986	orf01821	92	K	ident	Acetolactate synthase small subunit	SSGG_05180	1	0.00352379	84.097	ELVLVK(1)VR	2
sco00770 Pantothenate and CoA biosynthesis	0.00724986	orf01821	4	K	ident	Acetolactate synthase small subunit	SSGG_05180	1	4.26763e-19	142.72	SEK(1)HTLSVLVENKPGVLAR	3
sco00770 Pantothenate and CoA biosynthesis	0.00724986	orf01821	68	K	ident	Acetolactate synthase small subunit	SSGG_05180	1	0.0105488	54.066	QLNK(1)LVNVLK	2
sco00770 Pantothenate and CoA biosynthesis	0.00724986	orf01720	97	K	ident	Phosphopantetheine adenylyltransferase	coaD	1	0.00329375	68.335	EIPAIVK(1)GLR	2
sco00770 Pantothenate and CoA biosynthesis	0.00724986	orf02735	34	K	ident	Pantothenate kinase	coaA	1	0.00362764	54.812	DK(1)TPLPLTADEVER	2
sco00785 Lipoic acid metabolism	0.402854	orf05739	35	K	ident	Lipoyl synthase	lipA	1	0.0209949	56.659	AK(1)MGPEYK	2
sco00785 Lipoic acid metabolism	0.402854	orf05739	41	K	ident	Lipoyl synthase	lipA	1	4.76186e-05	91.961	MGPEYK(1)QLQQLVK	2
sco00785 Lipoic acid metabolism	0.402854	orf00932	6	K	ident	SnoP	SSGG_06044	1	0.00013374	96.756	MHGEYK(1)VPGGK	2
sco00785 Lipoic acid metabolism	0.402854	orf00932	245	K	ident	SnoP	SSGG_06044	1	0.002982	107.32	IAGAAQK(1)R	2
sco00010 Glycolysis / Gluconeogenesis	4.22034e-05	orf06013	127	K	ident	Phosphoglycerate kinase	pgk	1	1.01965e-28	222.72	FNPGETSK(1)DDAER	2
sco00010 Glycolysis / Gluconeogenesis	4.22034e-05	orf06013	206	K	ident	Phosphoglycerate kinase	pgk	1	5.74137e-06	101.3	VSDK(1)LGVIDHLLER	3
sco00010 Glycolysis / Gluconeogenesis	4.22034e-05	orf06013	202	K	ident	Phosphoglycerate kinase	pgk	1	2.7961e-35	216.01	RPYAVVLGGAK(1)VSDK	2
sco00010 Glycolysis / Gluconeogenesis	4.22034e-05	orf06013	47	K	ident	Phosphoglycerate kinase	pgk	1	6.43195e-08	105.14	AVLPTIAK(1)LAEAGAR	3
sco00010 Glycolysis / Gluconeogenesis	4.22034e-05	orf06013	15	K	ident	Phosphoglycerate kinase	pgk	1	2.22563e-34	212.59	TIDELLAEGVAGK(1)R	2
sco00010 Glycolysis / Gluconeogenesis	4.22034e-05	orf06013	191	K	ident	Phosphoglycerate kinase	pgk	1	3.0142e-08	128.48	LTTDVK(1)RPYAVVLGGAK	2
sco00010 Glycolysis / Gluconeogenesis	4.22034e-05	orf06013	157	K	ident	Phosphoglycerate kinase	pgk	1	1.54254e-12	181.66	K(1)HASVFDLPAR	3
sco00010 Glycolysis / Gluconeogenesis	4.22034e-05	orf06013	65	K	ident	Phosphoglycerate kinase	pgk	1	1.05387e-31	173.37	PK(1)GAPDPAFSLAPAAAR	3
sco00010 Glycolysis / Gluconeogenesis	4.22034e-05	orf04589	398	K	ident	Enolase	eno	1	0.000102305	102.51	VAK(1)YNQLLR	2
sco00010 Glycolysis / Gluconeogenesis	4.22034e-05	orf04589	190	K	ident	Enolase	eno	1	0.00493741	57.175	WGAEIYHTLK(1)K	3
sco00010 Glycolysis / Gluconeogenesis	4.22034e-05	orf04589	259	K	ident	Enolase	eno	1	7.3288e-12	172.21	DGVYEFEGK(1)SR	2
sco00010 Glycolysis / Gluconeogenesis	4.22034e-05	orf04589	196	K	ident	Enolase	eno	1	8.56325e-21	143.74	TK(1)GLSTGLGDEGGFAPNLESNR	2
sco00010 Glycolysis / Gluconeogenesis	4.22034e-05	orf04589	62	K	ident	Enolase	eno	1	0.00291862	86.205	YQGK(1)GVEK	2
sco00010 Glycolysis / Gluconeogenesis	4.22034e-05	orf03371	90	K	ident	Fructose-bisphosphate aldolase	SSGG_03685	1	0.00110306	116.73	DK(1)LDGYVR	2
sco00010 Glycolysis / Gluconeogenesis	4.22034e-05	orf03371	217	K	ident	Fructose-bisphosphate aldolase	SSGG_03685	1	1.43166e-73	235.68	PGNVVLRPELLK(1)DLQAGVSEK	2
sco00010 Glycolysis / Gluconeogenesis	4.22034e-05	orf03371	289	K	ident	Fructose-bisphosphate aldolase	SSGG_03685	1	4.3254e-38	199.15	NYDGVLK(1)VDGEVGNKK	2
sco00010 Glycolysis / Gluconeogenesis	4.22034e-05	orf03371	330	K	ident	Fructose-bisphosphate aldolase	SSGG_03685	1	0.0352802	58.917	STGTK(1)LK	2
sco00010 Glycolysis / Gluconeogenesis	4.22034e-05	orf03371	188	K	ident	Fructose-bisphosphate aldolase	SSGG_03685	1	5.25276e-36	178.71	TAEALGLGEK(1)GR	2
sco00010 Glycolysis / Gluconeogenesis	4.22034e-05	orf03371	307	K	ident	Fructose-bisphosphate aldolase	SSGG_03685	1	2.14049e-05	95.183	TWGK(1)LAEAGMAAR	2
sco00010 Glycolysis / Gluconeogenesis	4.22034e-05	orf03371	226	K	ident	Fructose-bisphosphate aldolase	SSGG_03685	1	7.99682e-06	105.65	DLQAGVSEK(1)YGK	2
sco00010 Glycolysis / Gluconeogenesis	4.22034e-05	orf03371	88	K	ident	Fructose-bisphosphate aldolase	SSGG_03685	1	1.07217e-50	233.47	YDVTIALHTDHCPK(1)DK	3
sco00010 Glycolysis / Gluconeogenesis	4.22034e-05	orf03371	297	K	ident	Fructose-bisphosphate aldolase	SSGG_03685	1	1.5771e-05	129.42	VDGEVGNK(1)K	2
sco00010 Glycolysis / Gluconeogenesis	4.22034e-05	orf02373	81	K	ident	Polyphosphate glucokinase	SSGG_04646	1	8.90167e-16	153.23	TAANVDK(1)GWIDTDAR	2
sco00010 Glycolysis / Gluconeogenesis	4.22034e-05	orf02373	31	K	ident	Polyphosphate glucokinase	SSGG_04646	1	0.000703449	74.537	HK(1)VLTPHPATPK	3
sco00010 Glycolysis / Gluconeogenesis	4.22034e-05	orf03761	276	K	ident	E1-alpha branched-chain alpha keto acid dehydrogenase	SSGG_03299	1	0.00354743	40.616	QTAAPSLAHK(1)AVGYGMPGR	3
sco00010 Glycolysis / Gluconeogenesis	4.22034e-05	orf03761	344	K	ident	E1-alpha branched-chain alpha keto acid dehydrogenase	SSGG_03299	1	7.4495e-21	166.52	VDSEVEAWK(1)AHDPVR	2
sco00010 Glycolysis / Gluconeogenesis	4.22034e-05	orf03779	302	K	ident	Pyruvate dehydrogenase (Acetyl-transferring) E1 component, alpha subunit	SSIG_03470	1	0.000379231	86.014	AAWEAK(1)DPILR	2
sco00010 Glycolysis / Gluconeogenesis	4.22034e-05	orf03782	436	K	ident	Dihydrolipoamide acetyltransferase component of pyruvate dehydrogenase complex	SSGG_03280	1	0.0270006	40.724	LQPWVHK(1)GK	3
sco00010 Glycolysis / Gluconeogenesis	4.22034e-05	orf03782	476	K	ident	Dihydrolipoamide acetyltransferase component of pyruvate dehydrogenase complex	SSGG_03280	1	1.01649e-19	162.93	VLADVAAILEQPK(1)R	2
sco00010 Glycolysis / Gluconeogenesis	4.22034e-05	orf03782	291	K	ident	Dihydrolipoamide acetyltransferase component of pyruvate dehydrogenase complex	SSGG_03280	1	0.0225249	50.108	TMK(1)LVAELK	2
sco00010 Glycolysis / Gluconeogenesis	4.22034e-05	orf03782	300	K	ident	Dihydrolipoamide acetyltransferase component of pyruvate dehydrogenase complex	SSGG_03280	1	0.000948533	83.998	EDK(1)DMAGVR	2
sco00010 Glycolysis / Gluconeogenesis	4.22034e-05	orf03782	297	K	ident	Dihydrolipoamide acetyltransferase component of pyruvate dehydrogenase complex	SSGG_03280	1	2.21132e-20	160.78	LVAELK(1)EDK	2
sco00010 Glycolysis / Gluconeogenesis	4.22034e-05	orf03275	367	K	ident	Acetyl-coenzyme A synthetase	acsA	1	0.0197358	48.568	TFMK(1)WGDDIPAK	2
sco00010 Glycolysis / Gluconeogenesis	4.22034e-05	orf03275	605	K	ident	Acetyl-coenzyme A synthetase	acsA	1	0.00771304	57.164	VLPVAELPK(1)TR	2
sco00010 Glycolysis / Gluconeogenesis	4.22034e-05	orf03275	116	K	ident	Acetyl-coenzyme A synthetase	acsA	1	0.00021855	85.837	AITYAELK(1)DEVSR	2
sco00010 Glycolysis / Gluconeogenesis	4.22034e-05	orf03275	593	K	ident	Acetyl-coenzyme A synthetase	acsA	1	2.32856e-14	139.64	NHVGATLGPIAK(1)PK	3
sco00010 Glycolysis / Gluconeogenesis	4.22034e-05	orf03275	496	K	ident	Acetyl-coenzyme A synthetase	acsA	1	0.005941	58.595	FEGK(1)YFAGDGAK	2
sco00010 Glycolysis / Gluconeogenesis	4.22034e-05	orf03275	133	K	ident	Acetyl-coenzyme A synthetase	acsA	1	5.43003e-30	198.87	AANALTELGVGK(1)GDR	2
sco00010 Glycolysis / Gluconeogenesis	4.22034e-05	orf00613	27	K	ident	Glyceraldehyde-3-phosphate dehydrogenase, type I	SSIG_06599	1	0.00536342	42.52	EEIAESMIPIIGK(1)LHR	3
sco00010 Glycolysis / Gluconeogenesis	4.22034e-05	orf00613	408	K	ident	Glyceraldehyde-3-phosphate dehydrogenase, type I	SSIG_06599	1	1.08642e-05	121.5	NVSLASPLK(1)R	2
sco00010 Glycolysis / Gluconeogenesis	4.22034e-05	orf00613	254	K	ident	Glyceraldehyde-3-phosphate dehydrogenase, type I	SSIG_06599	1	7.98206e-19	150.76	HLQPGIGK(1)VVLTAPGK	3
sco00010 Glycolysis / Gluconeogenesis	4.22034e-05	orf00613	53	K	ident	Glyceraldehyde-3-phosphate dehydrogenase, type I	SSIG_06599	1	9.87799e-05	108.43	SVVSILK(1)THR	2
sco00010 Glycolysis / Gluconeogenesis	4.22034e-05	orf00613	150	K	ident	Glyceraldehyde-3-phosphate dehydrogenase, type I	SSIG_06599	1	2.03503e-06	105.65	LLIEK(1)AGSGNGLR	2
sco00010 Glycolysis / Gluconeogenesis	4.22034e-05	orf03764	262	K	ident	Dihydrolipoamide acetyltransferase component of pyruvate dehydrogenase complex	SSGG_03297	1	0.0387059	43.77	GAVADK(1)LSR	2
sco00010 Glycolysis / Gluconeogenesis	4.22034e-05	orf05521	157	K	ident	Phosphoglycerate mutase	SSGG_01538	1	5.38722e-05	107.57	DALDAPK(1)WR	2
sco00010 Glycolysis / Gluconeogenesis	4.22034e-05	orf02825	159	K	ident	2-oxoglutarate ferredoxin oxidoreductase subunit beta	SSGG_04208	1	7.31071e-08	107.35	GQYSPTSELGK(1)VTK	2
sco00010 Glycolysis / Gluconeogenesis	4.22034e-05	orf02825	18	K	ident	2-oxoglutarate ferredoxin oxidoreductase subunit beta	SSGG_04208	1	5.66412e-15	152	HNELLQLVPK(1)AEAK	2
sco00010 Glycolysis / Gluconeogenesis	4.22034e-05	orf02825	234	K	ident	2-oxoglutarate ferredoxin oxidoreductase subunit beta	SSGG_04208	1	3.83147e-06	121.02	DK(1)EQAAEAVIR	2
sco00010 Glycolysis / Gluconeogenesis	4.22034e-05	orf02825	29	K	ident	2-oxoglutarate ferredoxin oxidoreductase subunit beta	SSGG_04208	1	3.51467e-05	113.62	DFK(1)SDQEVR	2
sco00010 Glycolysis / Gluconeogenesis	4.22034e-05	orf02825	258	K	ident	2-oxoglutarate ferredoxin oxidoreductase subunit beta	SSGG_04208	1	1.36374e-19	149.47	LEHGQPILFGSQEPK(1)GVVR	3
sco00010 Glycolysis / Gluconeogenesis	4.22034e-05	orf02474	527	K	ident	Phosphoenolpyruvate carboxykinase [GTP]	pckG	1	0.00195101	97.635	VLK(1)WIVER	2
sco00010 Glycolysis / Gluconeogenesis	4.22034e-05	orf02474	93	K	ident	Phosphoenolpyruvate carboxykinase [GTP]	pckG	1	3.71444e-08	131.17	EEK(1)DAGPTNHWK	2
sco00010 Glycolysis / Gluconeogenesis	4.22034e-05	orf02474	90	K	ident	Phosphoenolpyruvate carboxykinase [GTP]	pckG	1	0.000337511	88.392	TFICSK(1)EEK	2
sco00010 Glycolysis / Gluconeogenesis	4.22034e-05	orf02474	492	K	ident	Phosphoenolpyruvate carboxykinase [GTP]	pckG	1	0.0001347	100.57	VGADK(1)DQAK	2
sco00010 Glycolysis / Gluconeogenesis	4.22034e-05	orf02474	496	K	ident	Phosphoenolpyruvate carboxykinase [GTP]	pckG	0.999897	0.000891677	77.062	VGADKDQAK(1)LPR	3
sco00010 Glycolysis / Gluconeogenesis	4.22034e-05	orf01961	203	K	ident	Pyruvate kinase	SSGG_05043	1	2.13154e-18	184.96	DVHK(1)VMDEEGRR	3
sco00010 Glycolysis / Gluconeogenesis	4.22034e-05	orf01961	252	K	ident	Pyruvate kinase	SSGG_05043	1	0.000239262	66.022	GDLAVEYPLEK(1)VPMVQK	2
sco00010 Glycolysis / Gluconeogenesis	4.22034e-05	orf01961	217	K	ident	Pyruvate kinase	SSGG_05043	1	0.000178058	97.965	VPVIAK(1)VEK	2
sco00010 Glycolysis / Gluconeogenesis	4.22034e-05	orf01961	71	K	ident	Pyruvate kinase	SSGG_05043	1	2.41703e-15	154.28	AVGVLADLQGPK(1)IR	2
sco00010 Glycolysis / Gluconeogenesis	4.22034e-05	orf01961	199	K	ident	Pyruvate kinase	SSGG_05043	1	4.06476e-07	155.11	DADDVK(1)DVHK	2
sco00010 Glycolysis / Gluconeogenesis	4.22034e-05	orf01961	258	K	ident	Pyruvate kinase	SSGG_05043	1	0.00955503	111.69	VPMVQK(1)R	2
sco00010 Glycolysis / Gluconeogenesis	4.22034e-05	orf01961	348	K	ident	Pyruvate kinase	SSGG_05043	1	0.0218974	53.756	GLQPLVQGK(1)K	2
sco00010 Glycolysis / Gluconeogenesis	4.22034e-05	orf01961	327	K	ident	Pyruvate kinase	SSGG_05043	1	0.000293855	67.685	TMSK(1)IVCAAEEELLSK	3
sco00010 Glycolysis / Gluconeogenesis	4.22034e-05	orf01961	109	K	ident	Pyruvate kinase	SSGG_05043	1	1.50543e-05	97.291	SICGTTYK(1)GLPGDVVK	2
sco00010 Glycolysis / Gluconeogenesis	4.22034e-05	orf01961	76	K	ident	Pyruvate kinase	SSGG_05043	1	1.80257e-06	107.53	LAK(1)FAEGPVELVR	2
sco00010 Glycolysis / Gluconeogenesis	4.22034e-05	orf01961	171	K	ident	Pyruvate kinase	SSGG_05043	1	9.47757e-22	142.79	GINLPGAAVNVPALSEK(1)DVEDLR	2
sco00010 Glycolysis / Gluconeogenesis	4.22034e-05	orf06511	75	K	ident	Aldehyde dehydrogenase	SSGG_00555	1	0.00182575	100.19	AVLEK(1)ALR	2
sco00010 Glycolysis / Gluconeogenesis	4.22034e-05	orf06511	248	K	ident	Aldehyde dehydrogenase	SSGG_00555	1	7.42035e-12	147.91	HVATVCAQNLK(1)R	3
sco00010 Glycolysis / Gluconeogenesis	4.22034e-05	orf02824	39	K	ident	Oxidoreductase	SSIG_04415	1	4.40294e-37	188.27	APLSGTTGTTGGDGK(1)EVR	2
sco00010 Glycolysis / Gluconeogenesis	4.22034e-05	orf02824	228	K	ident	Oxidoreductase	SSIG_04415	0.957444	0.0233535	40.547	FAK(0.957)K(0.043)PEIAEANVAAFR	2
sco00010 Glycolysis / Gluconeogenesis	4.22034e-05	orf02824	601	K	ident	Oxidoreductase	SSIG_04415	1	0.00160893	146.81	NLGEVLK(1)R	2
sco00010 Glycolysis / Gluconeogenesis	4.22034e-05	orf05952	71	K	ident	Pyruvate kinase	SSGG_01114	1	9.83917e-06	101.32	SVGILADLQGPK(1)IR	2
sco00010 Glycolysis / Gluconeogenesis	4.22034e-05	orf06243	240	K	ident	Aldehyde dehydrogenase	SSGG_00818	1	0.00010787	95.477	QIGATAGAAVK(1)R	2
sco00010 Glycolysis / Gluconeogenesis	4.22034e-05	orf06243	319	K	ident	Aldehyde dehydrogenase	SSGG_00818	1	0.00193936	69.721	VGPLVNAK(1)QQAR	2
sco00010 Glycolysis / Gluconeogenesis	4.22034e-05	orf04049	38	K	ident	2,3-bisphosphoglycerate-dependent phosphoglycerate mutase	gpmA	1	0.0261324	65.676	GEK(1)EAVR	2
sco00010 Glycolysis / Gluconeogenesis	4.22034e-05	orf04049	7	K	ident	2,3-bisphosphoglycerate-dependent phosphoglycerate mutase	gpmA	1	0.000124899	97.734	ADAPYK(1)LILLR	2
sco00010 Glycolysis / Gluconeogenesis	4.22034e-05	orf04049	100	K	ident	2,3-bisphosphoglycerate-dependent phosphoglycerate mutase	gpmA	1	8.13456e-08	169.65	HYGALQGK(1)DK	3
sco00010 Glycolysis / Gluconeogenesis	4.22034e-05	orf04049	247	K	ident	2,3-bisphosphoglycerate-dependent phosphoglycerate mutase	gpmA	1	3.57835e-08	137.98	AAIEAVK(1)NQGK	2
sco00010 Glycolysis / Gluconeogenesis	4.22034e-05	orf04049	48	K	ident	2,3-bisphosphoglycerate-dependent phosphoglycerate mutase	gpmA	1	2.22047e-07	91.688	GGELLK(1)DAGLLPDVLHTSLQR	3
sco00010 Glycolysis / Gluconeogenesis	4.22034e-05	orf05747	384	K	ident	Pyruvate dehydrogenase E1 component	SSGG_01322	1	2.66063e-08	132.56	VYAAYK(1)AAVEHK	2
sco00010 Glycolysis / Gluconeogenesis	4.22034e-05	orf05747	516	K	ident	Pyruvate dehydrogenase E1 component	SSGG_01322	1	0.00346655	130.77	LVK(1)DLMR	2
sco00010 Glycolysis / Gluconeogenesis	4.22034e-05	orf05747	428	K	ident	Pyruvate dehydrogenase E1 component	SSGG_01322	1	5.9228e-10	138.99	LSIDEFK(1)GMR	2
sco00010 Glycolysis / Gluconeogenesis	4.22034e-05	orf05747	390	K	ident	Pyruvate dehydrogenase E1 component	SSGG_01322	1	3.99066e-36	174.2	AAVEHK(1)GAPTVILAQTVK	2
sco00010 Glycolysis / Gluconeogenesis	4.22034e-05	orf05747	502	K	ident	Pyruvate dehydrogenase E1 component	SSGG_01322	1	0.0019524	50.305	GSGK(1)QEMATTMAFVR	2
sco00010 Glycolysis / Gluconeogenesis	4.22034e-05	orf05747	882	K	ident	Pyruvate dehydrogenase E1 component	SSGG_01322	1	4.55819e-05	97.273	RGEVPASAVK(1)EAR	2
sco00010 Glycolysis / Gluconeogenesis	4.22034e-05	orf05747	420	K	ident	Pyruvate dehydrogenase E1 component	SSGG_01322	1	0.0021887	116.88	NANHQMK(1)K	2
sco00010 Glycolysis / Gluconeogenesis	4.22034e-05	orf05747	408	K	ident	Pyruvate dehydrogenase E1 component	SSGG_01322	1	3.09804e-05	113.22	GYTLGK(1)GFESK	2
sco00010 Glycolysis / Gluconeogenesis	4.22034e-05	orf05747	413	K	ident	Pyruvate dehydrogenase E1 component	SSGG_01322	1	2.96882e-18	178.95	GFESK(1)NANHQMK	3
sco00010 Glycolysis / Gluconeogenesis	4.22034e-05	orf05747	498	K	ident	Pyruvate dehydrogenase E1 component	SSGG_01322	1	0.010197	67.897	ALYK(1)GSGK	2
sco00010 Glycolysis / Gluconeogenesis	4.22034e-05	orf05747	724	K	ident	Pyruvate dehydrogenase E1 component	SSGG_01322	1	3.36951e-19	139.9	PQPAMPEGVEEGIVK(1)GLYR	3
sco00010 Glycolysis / Gluconeogenesis	4.22034e-05	orf05747	522	K	ident	Pyruvate dehydrogenase E1 component	SSGG_01322	0.999689	0.0103159	100.39	DK(1)ETGKR	2
sco00010 Glycolysis / Gluconeogenesis	4.22034e-05	orf05747	494	K	ident	Pyruvate dehydrogenase E1 component	SSGG_01322	1	0.00749589	94.407	AFK(1)ALYK	2
sco00010 Glycolysis / Gluconeogenesis	4.22034e-05	orf05747	730	K	ident	Pyruvate dehydrogenase E1 component	SSGG_01322	1	1.1319e-08	129.37	FK(1)EGTPATADAPR	2
sco00010 Glycolysis / Gluconeogenesis	4.22034e-05	orf05747	570	K	ident	Pyruvate dehydrogenase E1 component	SSGG_01322	1	0.00172773	73.666	DQLMYYK(1)EAK	2
sco00010 Glycolysis / Gluconeogenesis	4.22034e-05	orf05750	147	K	ident	Dihydrolipoyl dehydrogenase	SSGG_01319	1	2.229e-49	194.24	HVLLATGSVPK(1)SLPGLEIDGNR	2
sco00010 Glycolysis / Gluconeogenesis	4.22034e-05	orf05750	398	K	ident	Dihydrolipoyl dehydrogenase	SSGG_01319	1	8.6072e-06	95.5	LVQVK(1)DGAVVGVHMVGDR	2
sco00010 Glycolysis / Gluconeogenesis	4.22034e-05	orf05750	217	K	ident	Dihydrolipoyl dehydrogenase	SSGG_01319	1	1.51012e-24	166.92	HLVPVEDENSSK(1)LLER	3
sco00010 Glycolysis / Gluconeogenesis	4.22034e-05	orf05750	387	K	ident	Dihydrolipoyl dehydrogenase	SSGG_01319	1	0.00156652	79.986	ILK(1)TAGEIK	2
sco00010 Glycolysis / Gluconeogenesis	4.22034e-05	orf05750	369	K	ident	Dihydrolipoyl dehydrogenase	SSGG_01319	1	0.000875073	78.548	EIYGADK(1)VVALK	2
sco00010 Glycolysis / Gluconeogenesis	4.22034e-05	orf05750	332	K	ident	Dihydrolipoyl dehydrogenase	SSGG_01319	1	0.000404711	72.797	LAGLK(1)TVPVDYDGVPK	2
sco00010 Glycolysis / Gluconeogenesis	4.22034e-05	orf05750	91	K	ident	Dihydrolipoyl dehydrogenase	SSGG_01319	1	0.000188496	90.697	YK(1)DDVISGLYK	2
sco00010 Glycolysis / Gluconeogenesis	4.22034e-05	orf05750	41	K	ident	Dihydrolipoyl dehydrogenase	SSGG_01319	1	8.60249e-06	100.58	GK(1)VGGTCLHNGCIPTK	2
sco00010 Glycolysis / Gluconeogenesis	4.22034e-05	orf05750	167	K	ident	Dihydrolipoyl dehydrogenase	SSGG_01319	1	1.62011e-12	154.23	IISSDHALK(1)LDR	3
sco00010 Glycolysis / Gluconeogenesis	4.22034e-05	orf05750	362	K	ident	Dihydrolipoyl dehydrogenase	SSGG_01319	1	7.38608e-05	104.22	AK(1)EIYGADK	2
sco00010 Glycolysis / Gluconeogenesis	4.22034e-05	orf05750	360	K	ident	Dihydrolipoyl dehydrogenase	SSGG_01319	1	2.51029e-54	215.75	VTYCHPEVASVGITEAK(1)AK	2
sco00010 Glycolysis / Gluconeogenesis	4.22034e-05	orf05750	382	K	ident	Dihydrolipoyl dehydrogenase	SSGG_01319	1	0.00052296	86.344	YNLAGNGK(1)SK	2
sco00010 Glycolysis / Gluconeogenesis	4.22034e-05	orf05750	393	K	ident	Dihydrolipoyl dehydrogenase	SSGG_01319	1	9.0841e-05	101.5	TAGEIK(1)LVQVK	2
sco00010 Glycolysis / Gluconeogenesis	4.22034e-05	orf05750	89	K	ident	Dihydrolipoyl dehydrogenase	SSGG_01319	1	1.35715e-20	161.21	ATFEGIDMEAVNK(1)YK	2
sco00010 Glycolysis / Gluconeogenesis	4.22034e-05	orf05750	110	K	ident	Dihydrolipoyl dehydrogenase	SSGG_01319	1	2.64148e-06	132.17	K(1)VHYIEGEGK	3
sco00010 Glycolysis / Gluconeogenesis	4.22034e-05	orf05750	55	K	ident	Dihydrolipoyl dehydrogenase	SSGG_01319	1	2.21948e-18	111.55	VGGTCLHNGCIPTK(1)ALLHAGEIADQAR	3
sco00010 Glycolysis / Gluconeogenesis	4.22034e-05	orf03763	60	K	ident	Branched-chain alpha keto acid dehydrogenase E1 beta subunit	SSIG_03487	1	4.46046e-17	166.62	ITDGLAK(1)EFGDDR	2
sco00010 Glycolysis / Gluconeogenesis	4.22034e-05	orf03763	210	K	ident	Branched-chain alpha keto acid dehydrogenase E1 beta subunit	SSIG_03487	1	2.90081e-06	87.554	ADWSPEAPAAVEPIGK(1)AVVR	2
sco00010 Glycolysis / Gluconeogenesis	4.22034e-05	orf03763	188	K	ident	Branched-chain alpha keto acid dehydrogenase E1 beta subunit	SSIG_03487	1	3.93234e-19	154.69	ESIASDDPVVFLEPK(1)R	2
sco00010 Glycolysis / Gluconeogenesis	4.22034e-05	orf06012	104	K	ident	Glyceraldehyde-3-phosphate dehydrogenase	SSGG_01056	1	8.93579e-19	183.96	K(1)ADAEK(1)HIAGGAK	3
sco00010 Glycolysis / Gluconeogenesis	4.22034e-05	orf06012	225	K	ident	Glyceraldehyde-3-phosphate dehydrogenase	SSGG_01056	1	2.54416e-05	101.39	ATALVLPQLK(1)GK	2
sco00010 Glycolysis / Gluconeogenesis	4.22034e-05	orf06012	227	K	ident	Glyceraldehyde-3-phosphate dehydrogenase	SSGG_01056	1	4.37903e-06	149.65	GK(1)LDGIAMR	2
sco00010 Glycolysis / Gluconeogenesis	4.22034e-05	orf06012	263	K	ident	Glyceraldehyde-3-phosphate dehydrogenase	SSGG_01056	1	1.49691e-80	297.74	EVTKDEVNAAFK(1)K	2
sco00010 Glycolysis / Gluconeogenesis	4.22034e-05	orf06012	163	K	ident	Glyceraldehyde-3-phosphate dehydrogenase	SSGG_01056	1	6.70682e-09	61.538	HNVISNASCTTNCVAPMAK(1)VLDENFGIVK	3
sco00010 Glycolysis / Gluconeogenesis	4.22034e-05	orf06012	109	K	ident	Glyceraldehyde-3-phosphate dehydrogenase	SSGG_01056	1	1.23645e-34	228.66	K(1)ADAEK(1)HIAGGAK	3
sco00010 Glycolysis / Gluconeogenesis	4.22034e-05	orf06012	215	K	ident	Glyceraldehyde-3-phosphate dehydrogenase	SSGG_01056	1	7.49895e-10	72.99	AAAENIIPTTTGAAK(1)ATALVLPQLK	3
sco00010 Glycolysis / Gluconeogenesis	4.22034e-05	orf06012	116	K	ident	Glyceraldehyde-3-phosphate dehydrogenase	SSGG_01056	1	3.23907e-08	126.71	HIAGGAK(1)K	2
sco00010 Glycolysis / Gluconeogenesis	4.22034e-05	orf06012	56	K	ident	Glyceraldehyde-3-phosphate dehydrogenase	SSGG_01056	1	2.93279e-81	262.46	LK(1)AEVSHTADTITVDGHTIK	2
sco00010 Glycolysis / Gluconeogenesis	4.22034e-05	orf06012	264	K	ident	Glyceraldehyde-3-phosphate dehydrogenase	SSGG_01056	1	0.000219246	102.06	K(1)ASDDGALK	2
sco00010 Glycolysis / Gluconeogenesis	4.22034e-05	orf06012	117	K	ident	Glyceraldehyde-3-phosphate dehydrogenase	SSGG_01056	1	0.0148986	63.184	K(1)VLISAPAK	2
sco00010 Glycolysis / Gluconeogenesis	4.22034e-05	orf06012	255	K	ident	Glyceraldehyde-3-phosphate dehydrogenase	SSGG_01056	1	1.20548e-11	143	EVTK(1)DEVNAAFK(1)K	2
sco00010 Glycolysis / Gluconeogenesis	4.22034e-05	orf06244	215	K	ident	Alcohol dehydrogenase	SSGG_00817	1	8.46193e-05	86.497	VIAVDVSPAK(1)EELAR	2
sco00010 Glycolysis / Gluconeogenesis	4.22034e-05	orf05502	425	K	ident	Pyruvate dehydrogenase E1 component	SSGG_01558	1	0.00199574	119.21	NATHQMK(1)K	2
sco00010 Glycolysis / Gluconeogenesis	4.22034e-05	orf05502	520	K	ident	Pyruvate dehydrogenase E1 component	SSGG_01558	1	1.40194e-05	107.59	ILK(1)DLMR	2
sco00010 Glycolysis / Gluconeogenesis	4.22034e-05	orf05502	808	K	ident	Pyruvate dehydrogenase E1 component	SSGG_01558	1	0.00674287	120.65	VPYVTK(1)K	2
sco00010 Glycolysis / Gluconeogenesis	4.22034e-05	orf05502	495	K	ident	Pyruvate dehydrogenase E1 component	SSGG_01558	1	3.05208e-05	95.073	AKPLPQPADK(1)TYAAAK	2
sco00010 Glycolysis / Gluconeogenesis	4.22034e-05	orf05502	395	K	ident	Pyruvate dehydrogenase E1 component	SSGG_01558	1	1.13112e-13	138.91	AHK(1)GQPTVILAQTVK	2
sco00010 Glycolysis / Gluconeogenesis	4.22034e-05	orf05502	530	K	ident	Pyruvate dehydrogenase E1 component	SSGG_01558	1	0.00566285	134.81	DKEIGK(1)R	2
sco00010 Glycolysis / Gluconeogenesis	4.22034e-05	orf05502	141	K	ident	Pyruvate dehydrogenase E1 component	SSGG_01558	1	1.81102e-07	60.735	GK(1)DQGDGGDQIFFQGHASPGIYAR	3
sco00010 Glycolysis / Gluconeogenesis	4.22034e-05	orf05502	433	K	ident	Pyruvate dehydrogenase E1 component	SSGG_01558	1	8.09544e-06	144.65	LTVEDLK(1)R	2
sco00010 Glycolysis / Gluconeogenesis	4.22034e-05	orf05502	364	K	ident	Pyruvate dehydrogenase E1 component	SSGG_01558	1	0.000150699	78.69	DMVK(1)DMTDQQILHLGR	3
sco00010 Glycolysis / Gluconeogenesis	4.22034e-05	orf05800	89	K	ident	Glucokinase	SSIG_01463	1	0.0156043	76.478	HEPLK(1)DK	2
sco00010 Glycolysis / Gluconeogenesis	4.22034e-05	orf05800	91	K	ident	Glucokinase	SSIG_01463	0.99983	3.49239e-07	132.79	HEPLKDK(1)VEQR	2
sco00010 Glycolysis / Gluconeogenesis	4.22034e-05	orf06017	8	K	ident	Glucose-6-phosphate isomerase	pgi	1	3.03072e-08	115.91	TK(1)LNQTPEWTALAK	2
sco00010 Glycolysis / Gluconeogenesis	4.22034e-05	orf06017	363	K	ident	Glucose-6-phosphate isomerase	pgi	1	6.90708e-47	214.46	FTAYLQQLDMESNGK(1)SVDR	2
sco00010 Glycolysis / Gluconeogenesis	4.22034e-05	orf06017	461	K	ident	Glucose-6-phosphate isomerase	pgi	1	8.46193e-05	86.497	AEGVPEELVPHK(1)TFR	2
sco00010 Glycolysis / Gluconeogenesis	4.22034e-05	orf06017	57	K	ident	Glucose-6-phosphate isomerase	pgi	1	0.00184803	47.088	VGDLHLDYSK(1)HLVTDETLR	3
sco00010 Glycolysis / Gluconeogenesis	4.22034e-05	orf06017	89	K	ident	Glucose-6-phosphate isomerase	pgi	1	3.79851e-07	156.48	GEK(1)INTTEDR	2
sco00010 Glycolysis / Gluconeogenesis	4.22034e-05	orf06017	242	K	ident	Glucose-6-phosphate isomerase	pgi	1	7.91354e-27	156.51	AGQDAVAK(1)HFVALSTNAEK	2
sco00010 Glycolysis / Gluconeogenesis	4.22034e-05	orf06017	20	K	ident	Glucose-6-phosphate isomerase	pgi	1	2.29621e-05	96.464	LNQTPEWTALAK(1)HR	2
sco00010 Glycolysis / Gluconeogenesis	4.22034e-05	orf01035	447	K	ident	Acetyl-coenzyme A synthetase	SSGG_05946	1	0.00633877	60.301	ADDVFK(1)ASDYK	2
sco00010 Glycolysis / Gluconeogenesis	4.22034e-05	orf00175	236	K	ident	Aldehyde dehydrogenase	SSGG_06759	1	0.000701479	76.358	VAK(1)IAFTGETTTGR	2
sco00010 Glycolysis / Gluconeogenesis	4.22034e-05	orf06774	238	K	ident	ATP-dependent 6-phosphofructokinase	pfkA	1	7.0515e-06	97.095	EGSMQFEQGVK(1)DIYGHER	3
sco00010 Glycolysis / Gluconeogenesis	4.22034e-05	orf06774	154	K	ident	ATP-dependent 6-phosphofructokinase	pfkA	1	6.83487e-07	139.43	LK(1)TTAESHQR	2
sco00010 Glycolysis / Gluconeogenesis	4.22034e-05	orf06774	51	K	ident	ATP-dependent 6-phosphofructokinase	pfkA	1	0.000248607	87.083	K(1)LDLDAVGGILAR	2
sco00010 Glycolysis / Gluconeogenesis	4.22034e-05	orf00371	179	K	ident	Oxidoreductase	SSGG_06576	1	0.00323567	67.385	EATSAK(1)EAPGR	2
sco00010 Glycolysis / Gluconeogenesis	4.22034e-05	orf02381	189	K	ident	Fructose-1,6-bisphosphatase	SSGG_04638	1	7.59343e-06	130.98	HEGIVK(1)EIR	2
sco00010 Glycolysis / Gluconeogenesis	4.22034e-05	orf02381	259	K	ident	Fructose-1,6-bisphosphatase	SSGG_04638	1	0.00108241	76.073	QK(1)ALDAGHDLDR	2
sco00010 Glycolysis / Gluconeogenesis	4.22034e-05	orf02381	54	K	ident	Fructose-1,6-bisphosphatase	SSGG_04638	1	5.09175e-06	111.63	IGADGAAVK(1)AMR	2
sco00010 Glycolysis / Gluconeogenesis	4.22034e-05	orf02540	75	K	ident	Betaine aldehyde dehydrogenase	SSIG_04695	1	1.51769e-08	126.1	AFEK(1)WSALPGSER	2
sco00010 Glycolysis / Gluconeogenesis	4.22034e-05	orf02540	253	K	ident	Betaine aldehyde dehydrogenase	SSIG_04695	1	0.06198	51.066	SVAGTDK(1)K	2
sco00010 Glycolysis / Gluconeogenesis	4.22034e-05	orf03781	254	K	ident	Branched-chain alpha keto acid dehydrogenase E1 beta subunit	SSGG_03281	1	0.00600968	103.91	SAEK(1)TGR	2
sco00010 Glycolysis / Gluconeogenesis	4.22034e-05	orf03781	10	K	ident	Branched-chain alpha keto acid dehydrogenase E1 beta subunit	SSGG_03281	1	6.95365e-08	124.38	MSIAK(1)ALNESLR	2
sco00010 Glycolysis / Gluconeogenesis	4.22034e-05	orf03781	196	K	ident	Branched-chain alpha keto acid dehydrogenase E1 beta subunit	SSGG_03281	1	0.000129619	60.334	GEVDTESIPGPLHK(1)AVTAR	2
sco00010 Glycolysis / Gluconeogenesis	4.22034e-05	orf03781	5	K	ident	Branched-chain alpha keto acid dehydrogenase E1 beta subunit	SSGG_03281	1	0.00316814	70.552	AVEK(1)MSIAK	2
sco00010 Glycolysis / Gluconeogenesis	4.22034e-05	orf03781	48	K	ident	Branched-chain alpha keto acid dehydrogenase E1 beta subunit	SSGG_03281	1	1.5808e-09	137.62	ITDGLQK(1)DFGEDR	2
sco00010 Glycolysis / Gluconeogenesis	4.22034e-05	orf05207	55	K	ident	6-phospho-beta-glucosidase	SSGG_01848	1	1.48688e-06	130.41	IFAK(1)QDHAGR	2
sco00010 Glycolysis / Gluconeogenesis	4.22034e-05	orf00972	24	K	ident	Sugar kinase	SSGG_06008	1	0.0281204	64.207	TVGTK(1)ER	2
sco00010 Glycolysis / Gluconeogenesis	4.22034e-05	orf06014	118	K	ident	Triosephosphate isomerase	tpiA	1	1.01276e-11	129.76	QYHGENDEICNAK(1)VK	3
sco00010 Glycolysis / Gluconeogenesis	4.22034e-05	orf06014	62	K	ident	Triosephosphate isomerase	tpiA	1	4.69958e-06	112.44	SVQTLVDGDK(1)LK	2
sco00010 Glycolysis / Gluconeogenesis	4.22034e-05	orf02535	91	K	ident	Dihydrolipoyl dehydrogenase	SSIG_04701	1	7.76362e-07	121.9	VVGVDLGK(1)VNR	2
sco00010 Glycolysis / Gluconeogenesis	4.22034e-05	orf02535	300	K	ident	Dihydrolipoyl dehydrogenase	SSIG_04701	1	2.22081e-07	132.79	LK(1)ESGHVLTDR	2
sco00401 Novobiocin biosynthesis	0.402854	orf03651	7	K	ident	Putative phenylalanine aminotransferase	pat	1	0.00190744	98.523	SETSPK(1)LR	2
sco00401 Novobiocin biosynthesis	0.402854	orf03651	223	K	ident	Putative phenylalanine aminotransferase	pat	1	0.0185686	49.081	TFSK(1)AYGLAGLR	2
sco00401 Novobiocin biosynthesis	0.402854	orf06186	90	K	ident	Prephenate dehydrogenase	SSGG_00877	1	1.7485e-06	107.97	GYLDVASVK(1)GGPR	2
sco00970 Aminoacyl-tRNA biosynthesis	8.08259e-06	orf06505	81	K	ident	Methionyl-tRNA formyltransferase	fmt	0.798121	0.00475165	50.102	AEEAGIEVLK(0.202)PVK(0.798)PR	2
sco00970 Aminoacyl-tRNA biosynthesis	8.08259e-06	orf06505	260	K	ident	Methionyl-tRNA formyltransferase	fmt	1	7.29768e-06	107.09	LK(1)LIQATPVLDR	2
sco00970 Aminoacyl-tRNA biosynthesis	8.08259e-06	orf03634	269	K	ident	Serine--tRNA ligase	serS	1	0.0148984	52.247	EAGTYGK(1)DTR	2
sco00970 Aminoacyl-tRNA biosynthesis	8.08259e-06	orf03634	333	K	ident	Serine--tRNA ligase	serS	1	0.000120816	88.282	K(1)FDCEAWIPTQGK	2
sco00970 Aminoacyl-tRNA biosynthesis	8.08259e-06	orf03634	57	K	ident	Serine--tRNA ligase	serS	1	0.014186	58.981	SLGK(1)LIPK	1
sco00970 Aminoacyl-tRNA biosynthesis	8.08259e-06	orf03634	61	K	ident	Serine--tRNA ligase	serS	1	0.00462381	65.719	LIPK(1)ATPEER	2
sco00970 Aminoacyl-tRNA biosynthesis	8.08259e-06	orf03634	157	K	ident	Serine--tRNA ligase	serS	1	0.0191337	58.596	GAK(1)VSGSR	2
sco00970 Aminoacyl-tRNA biosynthesis	8.08259e-06	orf03634	96	K	ident	Serine--tRNA ligase	serS	1	6.53421e-08	113.4	AADAAQDEADADAK(1)R	2
sco00970 Aminoacyl-tRNA biosynthesis	8.08259e-06	orf03634	78	K	ident	Serine--tRNA ligase	serS	1	1.66407e-17	207.44	KAEQLK(1)ADVK	2
sco00970 Aminoacyl-tRNA biosynthesis	8.08259e-06	orf03634	82	K	ident	Serine--tRNA ligase	serS	1	4.64426e-14	137.99	ADVK(1)AADAAQDEADADAKR	3
sco00970 Aminoacyl-tRNA biosynthesis	8.08259e-06	orf01743	237	K	ident	Glutamate--tRNA ligase	gltX	1	3.24788e-05	86.411	DTPAFGHLPYVMGEGNK(1)K	3
sco00970 Aminoacyl-tRNA biosynthesis	8.08259e-06	orf01743	304	K	ident	Glutamate--tRNA ligase	gltX	1	2.82555e-12	174.72	K(1)AEHINAEHIR	2
sco00970 Aminoacyl-tRNA biosynthesis	8.08259e-06	orf01743	426	K	ident	Glutamate--tRNA ligase	gltX	1	1.81045e-18	144.15	NAVLTAGEAHGLK(1)LGK	2
sco00970 Aminoacyl-tRNA biosynthesis	8.08259e-06	orf01743	387	K	ident	Glutamate--tRNA ligase	gltX	1	4.19486e-08	107.74	AMK(1)GDPVALLTTAR	2
sco00970 Aminoacyl-tRNA biosynthesis	8.08259e-06	orf01743	75	K	ident	Glutamate--tRNA ligase	gltX	1	0.00840941	58.274	MDLYK(1)DVAEK	2
sco00970 Aminoacyl-tRNA biosynthesis	8.08259e-06	orf01743	125	K	ident	Glutamate--tRNA ligase	gltX	1	1.47579e-12	138.19	DLTAEQK(1)EAYEAEGR	2
sco00970 Aminoacyl-tRNA biosynthesis	8.08259e-06	orf01743	429	K	ident	Glutamate--tRNA ligase	gltX	1	0.000691068	85.67	LGK(1)AQAPVR	2
sco00970 Aminoacyl-tRNA biosynthesis	8.08259e-06	orf05372	440	K	ident	Glycine--tRNA ligase	glyQS	1	1.34243e-05	126.19	ERDTMK(1)QER	3
sco00970 Aminoacyl-tRNA biosynthesis	8.08259e-06	orf05372	263	K	ident	Glycine--tRNA ligase	glyQS	1	0.0108402	107.59	LSHYSK(1)R	2
sco00970 Aminoacyl-tRNA biosynthesis	8.08259e-06	orf05372	381	K	ident	Glycine--tRNA ligase	glyQS	1	3.51467e-05	113.62	NAQLSPK(1)AK	2
sco00970 Aminoacyl-tRNA biosynthesis	8.08259e-06	orf05372	14	K	ident	Glycine--tRNA ligase	glyQS	1	8.88513e-20	161.82	IDTIVSLSK(1)R	2
sco00970 Aminoacyl-tRNA biosynthesis	8.08259e-06	orf05372	294	K	ident	Glycine--tRNA ligase	glyQS	1	1.41655e-51	238.19	TDYDLK(1)AHSEASGTDLR	3
sco00970 Aminoacyl-tRNA biosynthesis	8.08259e-06	orf05372	383	K	ident	Glycine--tRNA ligase	glyQS	1	4.7403e-05	109.66	AK(1)GLAADLR	2
sco00970 Aminoacyl-tRNA biosynthesis	8.08259e-06	orf05372	255	K	ident	Glycine--tRNA ligase	glyQS	1	0.00301721	85.862	WYEHPK(1)EK	2
sco00970 Aminoacyl-tRNA biosynthesis	8.08259e-06	orf05372	257	K	ident	Glycine--tRNA ligase	glyQS	1	0.000796968	139.98	EK(1)LSHYSK	3
sco00970 Aminoacyl-tRNA biosynthesis	8.08259e-06	orf05372	110	K	ident	Glycine--tRNA ligase	glyQS	1	1.35308e-34	210.14	ADHLEEAYEEK(1)HGK	4
sco00970 Aminoacyl-tRNA biosynthesis	8.08259e-06	orf03803	64	K	ident	Methionine--tRNA ligase	metG	1	4.382e-38	194.48	VWYLTGTDEHGQK(1)IMR	3
sco00970 Aminoacyl-tRNA biosynthesis	8.08259e-06	orf03803	129	K	ident	Methionine--tRNA ligase	metG	1	1.3322e-13	124.2	GEIYK(1)GGYEGPYCVGCEEYK	2
sco00970 Aminoacyl-tRNA biosynthesis	8.08259e-06	orf03803	51	K	ident	Methionine--tRNA ligase	metG	1	1.49672e-18	146.2	GEK(1)VWYLTGTDEHGQK	2
sco00970 Aminoacyl-tRNA biosynthesis	8.08259e-06	orf03803	160	K	ident	Methionine--tRNA ligase	metG	1	2.8448e-38	175.01	LPGDLIDGEGEFAGQK(1)LCPIHK	3
sco00970 Aminoacyl-tRNA biosynthesis	8.08259e-06	orf03803	407	K	ident	Methionine--tRNA ligase	metG	1	8.34304e-06	104.94	DGLAK(1)AVATADR	2
sco00970 Aminoacyl-tRNA biosynthesis	8.08259e-06	orf03803	447	K	ident	Methionine--tRNA ligase	metG	1	3.34979e-13	136.14	QVNGYITEQEPWK(1)VAK	2
sco00970 Aminoacyl-tRNA biosynthesis	8.08259e-06	orf03803	173	K	ident	Methionine--tRNA ligase	metG	1	2.88364e-15	154.69	KPVELLK(1)EENYFFK	2
sco00970 Aminoacyl-tRNA biosynthesis	8.08259e-06	orf03803	450	K	ident	Methionine--tRNA ligase	metG	1	5.07641e-12	150.51	VAK(1)DTTPEGQAR	2
sco00970 Aminoacyl-tRNA biosynthesis	8.08259e-06	orf01632	370	K	ident	Proline--tRNA ligase	proS	1	2.99336e-06	158.07	HAK(1)NVVAGR	2
sco00970 Aminoacyl-tRNA biosynthesis	8.08259e-06	orf01632	543	K	ident	Proline--tRNA ligase	proS	1	3.04424e-05	113.38	SADGVLELK(1)DR	2
sco00970 Aminoacyl-tRNA biosynthesis	8.08259e-06	orf01632	187	K	ident	Proline--tRNA ligase	proS	1	0.00828282	61.78	AAYIK(1)IFER	2
sco00970 Aminoacyl-tRNA biosynthesis	8.08259e-06	orf01632	364	K	ident	Proline--tRNA ligase	proS	1	4.20113e-19	153.23	VAPGTSWITGANK(1)EGK	2
sco00970 Aminoacyl-tRNA biosynthesis	8.08259e-06	orf01632	343	K	ident	Proline--tRNA ligase	proS	1	0.0037476	57.175	GYVGPQGLEK(1)VR	3
sco00970 Aminoacyl-tRNA biosynthesis	8.08259e-06	orf01836	191	K	ident	Aspartyl/glutamyl-tRNA(Asn/Gln) amidotransferase subunit B	gatB	1	1.37841e-09	137.8	APEVAK(1)AYVAELR	2
sco00970 Aminoacyl-tRNA biosynthesis	8.08259e-06	orf01836	202	K	ident	Aspartyl/glutamyl-tRNA(Asn/Gln) amidotransferase subunit B	gatB	1	6.01605e-08	126.34	ELIK(1)ALGVSEAR	2
sco00970 Aminoacyl-tRNA biosynthesis	8.08259e-06	orf01836	288	K	ident	Aspartyl/glutamyl-tRNA(Asn/Gln) amidotransferase subunit B	gatB	1	4.7403e-05	109.66	IK(1)DNAEDYR	2
sco00970 Aminoacyl-tRNA biosynthesis	8.08259e-06	orf01836	143	K	ident	Aspartyl/glutamyl-tRNA(Asn/Gln) amidotransferase subunit B	gatB	1	2.26926e-46	197.84	AHMEEDTGK(1)STHVGGATGR	4
sco00970 Aminoacyl-tRNA biosynthesis	8.08259e-06	orf01836	410	K	ident	Aspartyl/glutamyl-tRNA(Asn/Gln) amidotransferase subunit B	gatB	1	0.00788425	62.463	GDLNDK(1)LAR	2
sco00970 Aminoacyl-tRNA biosynthesis	8.08259e-06	orf01836	404	K	ident	Aspartyl/glutamyl-tRNA(Asn/Gln) amidotransferase subunit B	gatB	1	1.64326e-08	125.03	VAALVAK(1)GDLNDK	2
sco00970 Aminoacyl-tRNA biosynthesis	8.08259e-06	orf06126	376	K	ident	Tyrosine--tRNA ligase	tyrS	1	1.00604e-08	130.44	TVK(1)EGGAYVNNVK	2
sco00970 Aminoacyl-tRNA biosynthesis	8.08259e-06	orf06126	146	K	ident	Tyrosine--tRNA ligase	tyrS	1	0.00268716	113.14	VNK(1)MLTK	2
sco00970 Aminoacyl-tRNA biosynthesis	8.08259e-06	orf06126	140	K	ident	Tyrosine--tRNA ligase	tyrS	1	0.0093812	86.512	DIGK(1)HFR	2
sco00970 Aminoacyl-tRNA biosynthesis	8.08259e-06	orf06126	150	K	ident	Tyrosine--tRNA ligase	tyrS	1	2.0562e-05	113.71	MLTK(1)DSVAR	2
sco00970 Aminoacyl-tRNA biosynthesis	8.08259e-06	orf04059	74	K	ident	Cysteine--tRNA ligase	cysS	1	0.000989285	77.185	NVTDIDDK(1)IIAK	2
sco00970 Aminoacyl-tRNA biosynthesis	8.08259e-06	orf04059	375	K	ident	Cysteine--tRNA ligase	cysS	1	1.63327e-18	140.68	QGNSALAADDK(1)EAAAAR	2
sco00970 Aminoacyl-tRNA biosynthesis	8.08259e-06	orf04059	174	K	ident	Cysteine--tRNA ligase	cysS	1	0.035672	50.354	QPSGEGETGK(1)R	2
sco00970 Aminoacyl-tRNA biosynthesis	8.08259e-06	orf04059	78	K	ident	Cysteine--tRNA ligase	cysS	1	0.000319103	91.636	IIAK(1)SAEQGR	2
sco00970 Aminoacyl-tRNA biosynthesis	8.08259e-06	orf04059	184	K	ident	Cysteine--tRNA ligase	cysS	1	0.00930924	60.019	DFAMWK(1)AVK	2
sco00970 Aminoacyl-tRNA biosynthesis	8.08259e-06	orf06370	373	K	ident	Phenylalanine--tRNA ligase beta subunit	pheT	1	0.00240453	114.28	LSSEASK(1)R	2
sco00970 Aminoacyl-tRNA biosynthesis	8.08259e-06	orf06370	556	K	ident	Phenylalanine--tRNA ligase beta subunit	pheT	1	8.952e-07	114.87	LVNPISDK(1)EPALR	2
sco00970 Aminoacyl-tRNA biosynthesis	8.08259e-06	orf06370	366	K	ident	Phenylalanine--tRNA ligase beta subunit	pheT	1	6.64565e-06	135.8	HK(1)LSSEASK	2
sco00970 Aminoacyl-tRNA biosynthesis	8.08259e-06	orf06370	710	K	ident	Phenylalanine--tRNA ligase beta subunit	pheT	1	0.000888816	82.494	VIK(1)ALHLPER	2
sco00970 Aminoacyl-tRNA biosynthesis	8.08259e-06	orf06370	295	K	ident	Phenylalanine--tRNA ligase beta subunit	pheT	1	1.76282e-20	157.68	ATQGEK(1)LTTLDGTVR	2
sco00970 Aminoacyl-tRNA biosynthesis	8.08259e-06	orf06370	249	K	ident	Phenylalanine--tRNA ligase beta subunit	pheT	1	0.00579631	105.27	LQK(1)AGMR	2
sco00970 Aminoacyl-tRNA biosynthesis	8.08259e-06	orf06370	599	K	ident	Phenylalanine--tRNA ligase beta subunit	pheT	1	0.000274206	94.692	PTGEEK(1)QAVR	2
sco00970 Aminoacyl-tRNA biosynthesis	8.08259e-06	orf02622	137	K	ident	Tryptophan--tRNA ligase	trpS	1	0.00206273	95.358	SAK(1)QGADR	2
sco00970 Aminoacyl-tRNA biosynthesis	8.08259e-06	orf02622	354	K	ident	Tryptophan--tRNA ligase	trpS	1	0.0163243	69.998	MGFLPAK(1)H	2
sco00970 Aminoacyl-tRNA biosynthesis	8.08259e-06	orf02622	217	K	ident	Tryptophan--tRNA ligase	trpS	1	2.11172e-06	105.03	IFDLQDPAVK(1)MSK	2
sco00970 Aminoacyl-tRNA biosynthesis	8.08259e-06	orf02622	207	K	ident	Tryptophan--tRNA ligase	trpS	1	0.00240035	62.357	ETAK(1)IFDLQDPAVK	2
sco00970 Aminoacyl-tRNA biosynthesis	8.08259e-06	orf02622	132	K	ident	Tryptophan--tRNA ligase	trpS	1	0.00624023	84.568	MTQFK(1)DK	2
sco00970 Aminoacyl-tRNA biosynthesis	8.08259e-06	orf02622	236	K	ident	Tryptophan--tRNA ligase	trpS	1	1.86612e-08	118.24	GLINLLDDPK(1)VTAK	2
sco00970 Aminoacyl-tRNA biosynthesis	8.08259e-06	orf02622	220	K	ident	Tryptophan--tRNA ligase	trpS	1	0.0021369	76.282	MSK(1)SASTPK	2
sco00970 Aminoacyl-tRNA biosynthesis	8.08259e-06	orf02622	288	K	ident	Tryptophan--tRNA ligase	trpS	1	0.0053904	62.466	SYEGK(1)GYGALK	2
sco00970 Aminoacyl-tRNA biosynthesis	8.08259e-06	orf03801	588	K	ident	Aspartate--tRNA ligase	aspS	0.999784	2.29564e-05	98.58	KPVAAK(1)GASEK	2
sco00970 Aminoacyl-tRNA biosynthesis	8.08259e-06	orf03801	67	K	ident	Aspartate--tRNA ligase	aspS	1	0.000827075	133.05	LTK(1)ETVVR	2
sco00970 Aminoacyl-tRNA biosynthesis	8.08259e-06	orf03801	317	K	ident	Aspartate--tRNA ligase	aspS	1	0.00118376	114.78	AFAGK(1)HVR	2
sco00970 Aminoacyl-tRNA biosynthesis	8.08259e-06	orf03801	375	K	ident	Aspartate--tRNA ligase	aspS	1	1.26521e-19	188.09	FLTETDVK(1)TLTER	2
sco00970 Aminoacyl-tRNA biosynthesis	8.08259e-06	orf03801	64	K	ident	Aspartate--tRNA ligase	aspS	1	1.17054e-08	119.63	PGTPGNEALAK(1)LTK	2
sco00970 Aminoacyl-tRNA biosynthesis	8.08259e-06	orf03801	76	K	ident	Aspartate--tRNA ligase	aspS	1	0.000871304	124.74	IDGK(1)VSAR	2
sco00970 Aminoacyl-tRNA biosynthesis	8.08259e-06	orf03801	285	K	ident	Aspartate--tRNA ligase	aspS	1	6.47141e-15	153.09	ESMLK(1)YGNDKPDLR	2
sco00970 Aminoacyl-tRNA biosynthesis	8.08259e-06	orf03801	290	K	ident	Aspartate--tRNA ligase	aspS	1	0.00746383	63.184	YGNDK(1)PDLR	2
sco00970 Aminoacyl-tRNA biosynthesis	8.08259e-06	orf06441	650	K	ident	Threonine--tRNA ligase	thrS	1	0.00396437	82.563	IAK(1)AVEDR	2
sco00970 Aminoacyl-tRNA biosynthesis	8.08259e-06	orf06441	524	K	ident	Threonine--tRNA ligase	thrS	1	5.31736e-20	162.48	FDLEYTGPDGSK(1)QR	2
sco00970 Aminoacyl-tRNA biosynthesis	8.08259e-06	orf06441	385	K	ident	Threonine--tRNA ligase	thrS	1	1.83266e-08	101.53	YEK(1)SGVVHGLTR	2
sco00970 Aminoacyl-tRNA biosynthesis	8.08259e-06	orf06441	227	K	ident	Threonine--tRNA ligase	thrS	1	0.00134797	77.662	GSEK(1)NPMLQR	2
sco00970 Aminoacyl-tRNA biosynthesis	8.08259e-06	orf06441	129	K	ident	Threonine--tRNA ligase	thrS	1	0.00392282	116.54	MQEIQK(1)R	2
sco00970 Aminoacyl-tRNA biosynthesis	8.08259e-06	orf06441	491	K	ident	Threonine--tRNA ligase	thrS	1	1.11774e-10	158.08	ISVQCK(1)DAIGR	2
sco00970 Aminoacyl-tRNA biosynthesis	8.08259e-06	orf06441	317	K	ident	Threonine--tRNA ligase	thrS	1	6.00239e-05	80.142	RHEEEGYEFVYSPHATK(1)GK	4
sco00970 Aminoacyl-tRNA biosynthesis	8.08259e-06	orf06441	257	K	ident	Threonine--tRNA ligase	thrS	1	4.68464e-06	107.06	AHLEFLEEAAK(1)R	3
sco00970 Aminoacyl-tRNA biosynthesis	8.08259e-06	orf06441	242	K	ident	Threonine--tRNA ligase	thrS	1	0.000334772	84.297	IYGTAWPTK(1)DELK	2
sco00970 Aminoacyl-tRNA biosynthesis	8.08259e-06	orf06441	195	K	ident	Threonine--tRNA ligase	thrS	1	1.12577e-10	157.97	TGELCWK(1)DLCR	2
sco00970 Aminoacyl-tRNA biosynthesis	8.08259e-06	orf03825	131	K	ident	Tryptophanyl-tRNA synthetase	SSGG_03235	1	1.89758e-05	102.73	NPTVK(1)DEIAHSR	2
sco00970 Aminoacyl-tRNA biosynthesis	8.08259e-06	orf03825	310	K	ident	Tryptophanyl-tRNA synthetase	SSGG_03235	1	0.000201428	89.266	AEYAK(1)DLTYVR	2
sco00970 Aminoacyl-tRNA biosynthesis	8.08259e-06	orf05854	69	K	ident	Isoleucine--tRNA ligase	ileS	1	0.00835756	69.812	VFK(1)DVFPR	2
sco00970 Aminoacyl-tRNA biosynthesis	8.08259e-06	orf05854	431	K	ident	Isoleucine--tRNA ligase	ileS	1	0.00779891	92.47	TTAIK(1)DR	2
sco00970 Aminoacyl-tRNA biosynthesis	8.08259e-06	orf05854	173	K	ident	Isoleucine--tRNA ligase	ileS	1	4.66196e-35	233.7	EIFNK(1)DLLVQDHR	2
sco00970 Aminoacyl-tRNA biosynthesis	8.08259e-06	orf05854	556	K	ident	Isoleucine--tRNA ligase	ileS	1	0.0117603	66.27	NK(1)EIFESR	2
sco00970 Aminoacyl-tRNA biosynthesis	8.08259e-06	orf05854	752	K	ident	Isoleucine--tRNA ligase	ileS	1	3.54703e-07	157.59	FWQGDK(1)AALR	2
sco00970 Aminoacyl-tRNA biosynthesis	8.08259e-06	orf04250	317	K	ident	Arginine--tRNA ligase	argS	1	0.037461	71.378	VPLIVK(1)K	2
sco00970 Aminoacyl-tRNA biosynthesis	8.08259e-06	orf04250	219	K	ident	Arginine--tRNA ligase	argS	1	1.18281e-19	189.57	ALFDSDEEFK(1)AR	2
sco00970 Aminoacyl-tRNA biosynthesis	8.08259e-06	orf04250	393	K	ident	Arginine--tRNA ligase	argS	0.999843	0.0488292	51.066	DGKPFK(1)TR	2
sco00970 Aminoacyl-tRNA biosynthesis	8.08259e-06	orf04250	423	K	ident	Arginine--tRNA ligase	argS	1	2.83177e-31	174.39	AEK(1)VGLSEDEIVGNGR	2
sco00970 Aminoacyl-tRNA biosynthesis	8.08259e-06	orf04250	420	K	ident	Arginine--tRNA ligase	argS	0.990398	0.000383722	62.203	EK(0.99)AEK(0.01)VGLSEDEIVGNGR	2
sco00970 Aminoacyl-tRNA biosynthesis	8.08259e-06	orf04250	311	K	ident	Arginine--tRNA ligase	argS	1	3.71252e-18	176.18	GPDGNK(1)VPLIVK	2
sco00970 Aminoacyl-tRNA biosynthesis	8.08259e-06	orf05273	398	K	ident	Valine--tRNA ligase	valS	1	1.12481e-05	141.48	IHPQEMEK(1)R	3
sco00970 Aminoacyl-tRNA biosynthesis	8.08259e-06	orf05273	840	K	ident	Valine--tRNA ligase	valS	1	4.50917e-05	87.323	LGNEAFLAK(1)APDNVVDK	2
sco00970 Aminoacyl-tRNA biosynthesis	8.08259e-06	orf05273	390	K	ident	Valine--tRNA ligase	valS	1	4.85633e-09	175.49	VK(1)IHPQEMEK	3
sco00970 Aminoacyl-tRNA biosynthesis	8.08259e-06	orf05273	253	K	ident	Valine--tRNA ligase	valS	1	6.28438e-07	142.55	YQHLIGK(1)QIK	3
sco00970 Aminoacyl-tRNA biosynthesis	8.08259e-06	orf05273	848	K	ident	Valine--tRNA ligase	valS	1	0.000262584	95.483	APDNVVDK(1)IR	2
sco00970 Aminoacyl-tRNA biosynthesis	8.08259e-06	orf05273	831	K	ident	Valine--tRNA ligase	valS	1	3.43848e-08	112.96	AQAEGK(1)LGNEAFLAK	2
sco00970 Aminoacyl-tRNA biosynthesis	8.08259e-06	orf05273	816	K	ident	Valine--tRNA ligase	valS	1	5.34406e-06	143.37	LTK(1)DLEAAR	2
sco00970 Aminoacyl-tRNA biosynthesis	8.08259e-06	orf05273	344	K	ident	Valine--tRNA ligase	valS	1	0.00035844	61.265	IVAEK(1)RPYVHSVGHCSR	3
sco00970 Aminoacyl-tRNA biosynthesis	8.08259e-06	orf05273	256	K	ident	Valine--tRNA ligase	valS	1	0.00391218	69.275	QIK(1)LPLTDR	2
sco00970 Aminoacyl-tRNA biosynthesis	8.08259e-06	orf05273	855	K	ident	Valine--tRNA ligase	valS	1	0.00115825	79.659	LAK(1)AEADIER	2
sco00970 Aminoacyl-tRNA biosynthesis	8.08259e-06	orf05273	110	K	ident	Valine--tRNA ligase	valS	1	0.0267063	65.252	ELGK(1)EGK	2
sco00970 Aminoacyl-tRNA biosynthesis	8.08259e-06	orf04251	370	K	ident	Lysine--tRNA ligase	lysS	0.996143	1.28939e-12	126.77	K(0.004)PNQSFK(0.996)IAFDQEIQR	3
sco00970 Aminoacyl-tRNA biosynthesis	8.08259e-06	orf04251	544	K	ident	Lysine--tRNA ligase	lysS	1	0.00462381	65.719	PTPELK(1)AAQR	2
sco00970 Aminoacyl-tRNA biosynthesis	8.08259e-06	orf04251	489	K	ident	Lysine--tRNA ligase	lysS	1	3.11765e-05	93.424	DEPDK(1)ELLGSLDDR	2
sco00970 Aminoacyl-tRNA biosynthesis	8.08259e-06	orf06466	370	K	ident	Histidine--tRNA ligase	hisS	1	0.00392036	82.716	GAMK(1)SANR	2
sco00970 Aminoacyl-tRNA biosynthesis	8.08259e-06	orf06466	64	K	ident	Histidine--tRNA ligase	hisS	1	9.34783e-06	87.676	GVGESTDIVTK(1)EMYTLTTK	3
sco00970 Aminoacyl-tRNA biosynthesis	8.08259e-06	orf06466	20	K	ident	Histidine--tRNA ligase	hisS	1	0.000941234	120.62	SAK(1)FLAVR	2
sco00970 Aminoacyl-tRNA biosynthesis	8.08259e-06	orf06466	98	K	ident	Histidine--tRNA ligase	hisS	1	0.000164066	77.776	AALEANLHK(1)AGNLPVK	3
sco00970 Aminoacyl-tRNA biosynthesis	8.08259e-06	orf06466	215	K	ident	Histidine--tRNA ligase	hisS	1	1.85744e-08	128.95	RADVQK(1)QLTDAPK	2
sco00970 Aminoacyl-tRNA biosynthesis	8.08259e-06	orf06466	232	K	ident	Histidine--tRNA ligase	hisS	1	0.000201812	78.69	DYLCDACK(1)AYHEEVR	3
sco00970 Aminoacyl-tRNA biosynthesis	8.08259e-06	orf06466	171	K	ident	Histidine--tRNA ligase	hisS	1	1.42911e-08	104.24	ILLNSLGDK(1)ECR	2
sco00970 Aminoacyl-tRNA biosynthesis	8.08259e-06	orf06466	222	K	ident	Histidine--tRNA ligase	hisS	1	0.024285	49.418	QLTDAPK(1)LR	2
sco00970 Aminoacyl-tRNA biosynthesis	8.08259e-06	orf05324	408	K	ident	Leucine--tRNA ligase	leuS	1	0.00456165	65.842	QAAAK(1)SDVER	2
sco00970 Aminoacyl-tRNA biosynthesis	8.08259e-06	orf05324	166	K	ident	Leucine--tRNA ligase	leuS	1	3.97152e-26	175.15	VSTEANMENMK(1)VQLR	2
sco00970 Aminoacyl-tRNA biosynthesis	8.08259e-06	orf05324	871	K	ident	Leucine--tRNA ligase	leuS	1	5.2529e-05	85.203	VTELNNHLTK(1)AGGPLSR	3
sco00970 Aminoacyl-tRNA biosynthesis	8.08259e-06	orf05324	841	K	ident	Leucine--tRNA ligase	leuS	1	2.34162e-08	114.52	ALHK(1)AIDGVGQDMAGMR	2
sco00970 Aminoacyl-tRNA biosynthesis	8.08259e-06	orf05324	758	K	ident	Leucine--tRNA ligase	leuS	1	0.0500634	50.025	VLGK(1)MGK	2
sco00970 Aminoacyl-tRNA biosynthesis	8.08259e-06	orf05324	525	K	ident	Leucine--tRNA ligase	leuS	1	8.54846e-09	127.02	AK(1)ITEWLR	2
sco00970 Aminoacyl-tRNA biosynthesis	8.08259e-06	orf05324	751	K	ident	Leucine--tRNA ligase	leuS	1	3.94918e-06	104.41	DGAFYYADEK(1)VSR	2
sco00970 Aminoacyl-tRNA biosynthesis	8.08259e-06	orf05324	290	K	ident	Leucine--tRNA ligase	leuS	1	0.0268246	48.423	GNFPVFK(1)AK	2
sco00970 Aminoacyl-tRNA biosynthesis	8.08259e-06	orf06478	775	K	ident	Alanine--tRNA ligase	alaS	1	3.42535e-24	159.22	VLAAAAGLADSAK(1)DVR	3
sco00970 Aminoacyl-tRNA biosynthesis	8.08259e-06	orf06478	369	K	ident	Alanine--tRNA ligase	alaS	1	4.86147e-13	134.93	ALK(1)GGTNILETAVTETK	2
sco00970 Aminoacyl-tRNA biosynthesis	8.08259e-06	orf06478	142	K	ident	Alanine--tRNA ligase	alaS	1	0.00427281	68.657	DK(1)IGVPAER	2
sco00970 Aminoacyl-tRNA biosynthesis	8.08259e-06	orf06478	64	K	ident	Alanine--tRNA ligase	alaS	1	5.02551e-05	108.74	VTSVQK(1)CVR	2
sco00970 Aminoacyl-tRNA biosynthesis	8.08259e-06	orf06478	259	K	ident	Alanine--tRNA ligase	alaS	1	3.20996e-09	136.24	VVMDK(1)ATELTGVR	2
sco00970 Aminoacyl-tRNA biosynthesis	8.08259e-06	orf06478	762	K	ident	Alanine--tRNA ligase	alaS	1	5.49505e-08	105.5	AEK(1)VLAAAAGLADSAK	2
sco00970 Aminoacyl-tRNA biosynthesis	8.08259e-06	orf06478	740	K	ident	Alanine--tRNA ligase	alaS	1	0.000334271	69.805	GRPEELPEK(1)IAGMLGK	2
sco00970 Aminoacyl-tRNA biosynthesis	8.08259e-06	orf06478	841	K	ident	Alanine--tRNA ligase	alaS	1	0.00171278	74.376	GLK(1)AGDLVR	2
sco00970 Aminoacyl-tRNA biosynthesis	8.08259e-06	orf06478	76	K	ident	Alanine--tRNA ligase	alaS	1	2.10287e-16	165.58	TPDIEEVGK(1)TTR	2
sco00970 Aminoacyl-tRNA biosynthesis	8.08259e-06	orf06478	388	K	ident	Alanine--tRNA ligase	alaS	1	0.00147555	73.435	AAGGK(1)VLAGDK	2
sco00970 Aminoacyl-tRNA biosynthesis	8.08259e-06	orf06478	753	K	ident	Alanine--tRNA ligase	alaS	1	2.98786e-06	125.97	LKDAEK(1)EIEK	2
sco00970 Aminoacyl-tRNA biosynthesis	8.08259e-06	orf06369	70	K	ident	Phenylalanine--tRNA ligase alpha subunit	pheS	1	0.000396248	77.24	EIGALPPQAK(1)AEAGK	2
sco00970 Aminoacyl-tRNA biosynthesis	8.08259e-06	orf06369	86	K	ident	Phenylalanine--tRNA ligase alpha subunit	pheS	1	0.000573997	85.807	GAVSK(1)ALAAR	2
sco00970 Aminoacyl-tRNA biosynthesis	8.08259e-06	orf01837	363	K	ident	Glutamyl-tRNA(Gln) amidotransferase subunit A	gatA	1	0.020328	54.784	EAGFGDEVK(1)R	2
sco00970 Aminoacyl-tRNA biosynthesis	8.08259e-06	orf01837	71	K	ident	Glutamyl-tRNA(Gln) amidotransferase subunit A	gatA	1	0.000403388	58.461	EAGEK(1)LGPLAGVPLALK	2
sco00970 Aminoacyl-tRNA biosynthesis	8.08259e-06	orf01837	344	K	ident	Glutamyl-tRNA(Gln) amidotransferase subunit A	gatA	1	0.000381275	71.601	VGDDGTK(1)SAEEVTALTR	2
sco00970 Aminoacyl-tRNA biosynthesis	8.08259e-06	orf01837	89	K	ident	Glutamyl-tRNA(Gln) amidotransferase subunit A	gatA	1	6.23597e-21	163.8	DIFTTK(1)DMPTTVGSK	2
sco00970 Aminoacyl-tRNA biosynthesis	8.08259e-06	orf01837	270	K	ident	Glutamyl-tRNA(Gln) amidotransferase subunit A	gatA	1	0.00105286	117.93	VGVVK(1)QFR	2
sco03010 Ribosome	2.4037e-09	orf05294	71	K	ident	50S ribosomal protein L21	rplU	1	0.00273842	86.833	GAK(1)IDILR	2
sco03010 Ribosome	2.4037e-09	orf05294	24	K	ident	50S ribosomal protein L21	rplU	1	2.76395e-08	113.67	VAVGDIVEVDK(1)ISTAK	2
sco03010 Ribosome	2.4037e-09	orf05294	13	K	ident	50S ribosomal protein L21	rplU	1	3.32904e-36	223.7	QHK(1)VAVGDIVEVDK	3
sco03010 Ribosome	2.4037e-09	orf05294	68	K	ident	50S ribosomal protein L21	rplU	1	8.49538e-28	213.06	VTAEIVDHHK(1)GAK	2
sco03010 Ribosome	2.4037e-09	orf02766	32	K	ident	30S ribosomal protein S19	rpsS	1	0.00201598	96.311	NVIK(1)TWSR	2
sco03010 Ribosome	2.4037e-09	orf02766	18	K	ident	30S ribosomal protein S19	rpsS	1	7.15098e-10	140.24	K(1)VDVQNEAGTK	2
sco03010 Ribosome	2.4037e-09	orf02766	28	K	ident	30S ribosomal protein S19	rpsS	1	3.30086e-74	285.18	VDVQNEAGTK(1)NVIK	2
sco03010 Ribosome	2.4037e-09	orf02766	17	K	ident	30S ribosomal protein S19	rpsS	1	9.54502e-12	172.56	KGPFVDGHLIK(1)K	2
sco03010 Ribosome	2.4037e-09	orf02739	103	K	ident	50S ribosomal protein L13	rplM	1	0.0202823	69.998	AVEK(1)AIK	2
sco03010 Ribosome	2.4037e-09	orf02739	99	K	ident	50S ribosomal protein L13	rplM	1	0.00237327	89.029	NPEK(1)AVEK	2
sco03010 Ribosome	2.4037e-09	orf02739	95	K	ident	50S ribosomal protein L13	rplM	1	0.000736086	81.92	YDELLAK(1)NPEK	2
sco03010 Ribosome	2.4037e-09	orf02739	111	K	ident	50S ribosomal protein L13	rplM	1	0.01616	51.762	GMIPK(1)NTLGR	2
sco03010 Ribosome	2.4037e-09	orf02739	68	K	ident	50S ribosomal protein L13	rplM	1	0.00159558	138.26	VHLSGNK(1)K	2
sco03010 Ribosome	2.4037e-09	orf02739	121	K	ident	50S ribosomal protein L13	rplM	1	0.0547644	47.749	QVLSK(1)LK	2
sco03010 Ribosome	2.4037e-09	orf02768	46	K	ident	50S ribosomal protein L23	rplW	1	5.31492e-06	102.5	YTFIVAPGSNK(1)TQIK	2
sco03010 Ribosome	2.4037e-09	orf02768	26	K	ident	50S ribosomal protein L23	rplW	1	1.71182e-47	203.58	PVVSEK(1)SYALLDENK	2
sco03010 Ribosome	2.4037e-09	orf02768	9	K	ident	50S ribosomal protein L23	rplW	1	1.06269e-14	148.52	SEATVTSK(1)TYSDPR	2
sco03010 Ribosome	2.4037e-09	orf02768	20	K	ident	50S ribosomal protein L23	rplW	1	0.00511661	63.091	DVLVK(1)PVVSEK	2
sco03010 Ribosome	2.4037e-09	orf02753	84	K	ident	30S ribosomal protein S5	rpsE	1	0.000191127	82.925	EVPAAIAK(1)GVEEAK	2
sco03010 Ribosome	2.4037e-09	orf02753	90	K	ident	30S ribosomal protein S5	rpsE	1	0.0354049	73.039	GVEEAK(1)K	2
sco03010 Ribosome	2.4037e-09	orf02753	95	K	ident	30S ribosomal protein S5	rpsE	1	0.0142785	78.616	NFFK(1)VPR	2
sco03010 Ribosome	2.4037e-09	orf02753	30	K	ident	30S ribosomal protein S5	rpsE	1	5.29708e-35	218.6	DGGAAAEK(1)TAYVER	2
sco03010 Ribosome	2.4037e-09	orf01696	123	K	ident	30S ribosomal protein S16	rpsP	1	0.00788425	62.463	GEAITPK(1)AK	2
sco03010 Ribosome	2.4037e-09	orf01696	84	K	ident	30S ribosomal protein S16	rpsP	1	5.67292e-22	148.09	LTGDWQAHK(1)GLPAPAPLLQPEPK	2
sco03010 Ribosome	2.4037e-09	orf01696	98	K	ident	30S ribosomal protein S16	rpsP	1	8.9675e-09	119.68	GLPAPAPLLQPEPK(1)ADK	2
sco03010 Ribosome	2.4037e-09	orf01696	116	K	ident	30S ribosomal protein S16	rpsP	1	5.27755e-29	168.99	ALFEALSADGDEAK(1)GEAITPK	3
sco03010 Ribosome	2.4037e-09	orf01680	147	K	ident	30S ribosomal protein S2	rpsB	1	3.46752e-06	155.58	LEK(1)TLGGIR	2
sco03010 Ribosome	2.4037e-09	orf01680	74	K	ident	30S ribosomal protein S2	rpsB	1	0.000713964	78.814	K(1)QAQEAIAEQATR	2
sco03010 Ribosome	2.4037e-09	orf01680	238	K	ident	30S ribosomal protein S2	rpsB	1	0.000147993	86.772	SGAATGDSK(1)PGEK	2
sco03010 Ribosome	2.4037e-09	orf01680	168	K	ident	30S ribosomal protein S2	rpsB	1	1.12376e-27	222.25	VPSAVWIVDTK(1)K	2
sco03010 Ribosome	2.4037e-09	orf01680	144	K	ident	30S ribosomal protein S2	rpsB	1	0.000464776	88.596	AK(1)LEK(1)TLGGIR	2
sco03010 Ribosome	2.4037e-09	orf01680	73	K	ident	30S ribosomal protein S2	rpsB	1	1.20666e-69	265.09	ETVAHGGSIMFVGTK(1)K	3
sco03010 Ribosome	2.4037e-09	orf01680	169	K	ident	30S ribosomal protein S2	rpsB	1	0.000767988	79.23	K(1)EHIAVGEAR	3
sco03010 Ribosome	2.4037e-09	orf01680	260	K	ident	30S ribosomal protein S2	rpsB	1	3.12169e-26	155.91	DLLEGDK(1)K	2
sco03010 Ribosome	2.4037e-09	orf01680	157	K	ident	30S ribosomal protein S2	rpsB	1	0.00023188	77.324	EMQK(1)VPSAVWIVDTK	2
sco03010 Ribosome	2.4037e-09	orf01680	133	K	ident	30S ribosomal protein S2	rpsB	1	0.00245919	113.62	K(1)ELLVLSR	2
sco03010 Ribosome	2.4037e-09	orf01680	242	K	ident	30S ribosomal protein S2	rpsB	1	1.80292e-31	179.66	PGEK(1)AAGEPLAEWER	2
sco03010 Ribosome	2.4037e-09	orf05334	69	K	ident	30S ribosomal protein S20	rpsT	1	3.89658e-11	167.93	GVIHK(1)NAAANK	3
sco03010 Ribosome	2.4037e-09	orf05334	60	K	ident	30S ribosomal protein S20	rpsT	1	0.00793081	70.256	QLDK(1)AVSK	2
sco03010 Ribosome	2.4037e-09	orf05334	64	K	ident	30S ribosomal protein S20	rpsT	1	0.00153882	80.165	AVSK(1)GVIHK	2
sco03010 Ribosome	2.4037e-09	orf05334	46	K	ident	30S ribosomal protein S20	rpsT	1	2.92882e-32	188.39	EAAAAGDVEK(1)ATTAAR	2
sco03010 Ribosome	2.4037e-09	orf04536	74	K	ident	50S ribosomal protein L25	rplY	1	0.000350455	86.344	DALVIPK(1)AVQR	2
sco03010 Ribosome	2.4037e-09	orf04536	94	K	ident	50S ribosomal protein L25	rplY	1	1.55188e-27	213.99	GTIEHVDLLTVK(1)R	2
sco03010 Ribosome	2.4037e-09	orf04536	16	K	ident	50S ribosomal protein L25	rplY	1	3.62809e-05	113.26	TEFGK(1)GAAR	2
sco03010 Ribosome	2.4037e-09	orf04536	82	K	ident	50S ribosomal protein L25	rplY	1	6.20841e-44	219.97	HPLK(1)GTIEHVDLLTVK	2
sco03010 Ribosome	2.4037e-09	orf02785	159	K	ident	50S ribosomal protein L1	rplA	1	0.00650483	100.74	GGK(1)IEFR	2
sco03010 Ribosome	2.4037e-09	orf02785	70	K	ident	50S ribosomal protein L1	rplA	1	5.99543e-09	120.77	GTVNLPHGTGK(1)TAR	2
sco03010 Ribosome	2.4037e-09	orf02785	176	K	ident	50S ribosomal protein L1	rplA	1	4.88834e-05	85.496	HSNLHFIIGK(1)VSFDETK	3
sco03010 Ribosome	2.4037e-09	orf02785	166	K	ident	50S ribosomal protein L1	rplA	1	3.24386e-12	141.85	VDK(1)HSNLHFIIGK	2
sco03010 Ribosome	2.4037e-09	orf02785	30	K	ident	50S ribosomal protein L1	rplA	1	8.61266e-09	123.86	LAK(1)DTATTK	2
sco03010 Ribosome	2.4037e-09	orf02785	13	K	ident	50S ribosomal protein L1	rplA	1	0.00156855	105.52	AADAK(1)IDR	2
sco03010 Ribosome	2.4037e-09	orf02785	140	K	ident	50S ribosomal protein L1	rplA	1	1.61041e-12	125.61	GLMPNPK(1)TGTVTPDVVK	2
sco03010 Ribosome	2.4037e-09	orf02785	150	K	ident	50S ribosomal protein L1	rplA	1	4.5051e-06	101.01	TGTVTPDVVK(1)AVNDIK	3
sco03010 Ribosome	2.4037e-09	orf02798	18	K	ident	50S ribosomal protein L33	rpmG	1	0.00018925	90.614	ITLACVECK(1)ER	2
sco03010 Ribosome	2.4037e-09	orf02798	9	K	ident	50S ribosomal protein L33	rpmG	1	3.59642e-05	111.79	PK(1)ITLACVECK	2
sco03010 Ribosome	2.4037e-09	orf02758	74	K	ident	50S ribosomal protein L5	rplE	1	1.0057e-18	151.8	PAVTK(1)AR	2
sco03010 Ribosome	2.4037e-09	orf02758	53	K	ident	50S ribosomal protein L5	rplE	1	0.000896197	82.417	DSK(1)LIDGAVR	2
sco03010 Ribosome	2.4037e-09	orf02758	83	K	ident	50S ribosomal protein L5	rplE	1	0.000854799	127.84	SIAQFK(1)LR	2
sco03010 Ribosome	2.4037e-09	orf02758	125	K	ident	50S ribosomal protein L5	rplE	1	0.000116321	105.98	GLSPK(1)QFDGR	2
sco03010 Ribosome	2.4037e-09	orf02758	183	K	ident	50S ribosomal protein L5	rplE	1	5.16307e-13	147.04	HLGFPFK(1)EN	1
sco03010 Ribosome	2.4037e-09	orf02758	20	K	ident	50S ribosomal protein L5	rplE	1	5.04486e-07	159.09	YREEIAGK(1)LR	3
sco03010 Ribosome	2.4037e-09	orf03681	27	K	ident	30S ribosomal protein S18	rpsR	1	2.84298e-13	154.74	TQYVDYK(1)DTNMLR	2
sco03010 Ribosome	2.4037e-09	orf03681	63	K	ident	30S ribosomal protein S18	rpsR	1	0.00684856	61.344	DVATAVK(1)NSR	2
sco03010 Ribosome	2.4037e-09	orf03681	18	K	ident	30S ribosomal protein S18	rpsR	1	0.0113551	66.692	VCAFCK(1)DK	2
sco03010 Ribosome	2.4037e-09	orf03681	20	K	ident	30S ribosomal protein S18	rpsR	1	6.1239e-05	105.2	DK(1)TQYVDYK	2
sco03010 Ribosome	2.4037e-09	orf02756	90	K	ident	30S ribosomal protein S8	rpsH	1	0.000758873	83.862	VYAK(1)STNLPK	2
sco03010 Ribosome	2.4037e-09	orf02756	78	K	ident	30S ribosomal protein S8	rpsH	1	0.0115915	105.2	SIAGIK(1)R	2
sco03010 Ribosome	2.4037e-09	orf02756	82	K	ident	30S ribosomal protein S8	rpsH	1	0.0158791	76.035	ISK(1)PGLR	2
sco03010 Ribosome	2.4037e-09	orf02770	74	K	ident	50S ribosomal protein L3	rplC	1	3.83147e-06	121.02	GHFAK(1)ADVTPR	2
sco03010 Ribosome	2.4037e-09	orf02770	6	K	ident	50S ribosomal protein L3	rplC	1	0.00073965	85.355	NIK(1)GVLGEK	2
sco03010 Ribosome	2.4037e-09	orf02770	69	K	ident	50S ribosomal protein L3	rplC	1	0.00191062	98.458	PLK(1)GHFAK	2
sco03010 Ribosome	2.4037e-09	orf02770	127	K	ident	50S ribosomal protein L3	rplC	1	0.00163621	134.44	GFAGVMK(1)R	2
sco03010 Ribosome	2.4037e-09	orf02770	120	K	ident	50S ribosomal protein L3	rplC	1	0.00207576	76.679	GK(1)GFAGVMK	2
sco03010 Ribosome	2.4037e-09	orf02770	116	K	ident	50S ribosomal protein L3	rplC	1	0.00278511	86.67	VDVTGK(1)SK	2
sco03010 Ribosome	2.4037e-09	orf02770	132	K	ident	50S ribosomal protein L3	rplC	1	4.63221e-29	191.19	HNFK(1)GLGAGHGTQR	3
sco03010 Ribosome	2.4037e-09	orf02770	188	K	ident	50S ribosomal protein L3	rplC	1	1.82796e-28	159.14	VTTQNLTIHAVDAEK(1)GLLLIK	3
sco03010 Ribosome	2.4037e-09	orf02755	159	K	ident	50S ribosomal protein L6	rplF	1	0.0013612	125.82	KPDPYK(1)AK	2
sco03010 Ribosome	2.4037e-09	orf02755	27	K	ident	50S ribosomal protein L6	rplF	1	0.0136873	64.265	TVAVK(1)GPK	2
sco03010 Ribosome	2.4037e-09	orf02755	131	K	ident	50S ribosomal protein L6	rplF	1	3.03453e-11	135.14	VESPTK(1)LSVEGIDK	2
sco03010 Ribosome	2.4037e-09	orf02755	63	K	ident	50S ribosomal protein L6	rplF	1	1.18747e-07	168	QNK(1)ALHGLSR	3
sco03010 Ribosome	2.4037e-09	orf02755	139	K	ident	50S ribosomal protein L6	rplF	1	0.000371702	88.056	LSVEGIDK(1)QK	2
sco03010 Ribosome	2.4037e-09	orf02755	141	K	ident	50S ribosomal protein L6	rplF	1	0.000123355	96.171	QK(1)VGEVAANIR	3
sco03010 Ribosome	2.4037e-09	orf02755	45	K	ident	50S ribosomal protein L6	rplF	1	7.71336e-15	82.479	GSLSHTVAAPIEVSK(1)GEDGVLNVTRPNDER	4
sco03010 Ribosome	2.4037e-09	orf02755	30	K	ident	50S ribosomal protein L6	rplF	1	3.98661e-27	166.52	GPK(1)GSLSHTVAAPIEVSK	3
sco03010 Ribosome	2.4037e-09	orf02777	35	K	ident	30S ribosomal protein S7	rpsG	1	0.00756988	118.01	ILLDGK(1)R	2
sco03010 Ribosome	2.4037e-09	orf02777	53	K	ident	30S ribosomal protein S7	rpsG	1	6.07795e-06	109.6	EK(1)TGNDPVITLK	2
sco03010 Ribosome	2.4037e-09	orf02777	63	K	ident	30S ribosomal protein S7	rpsG	1	7.46075e-07	128.57	TGNDPVITLK(1)R	2
sco03010 Ribosome	2.4037e-09	orf02777	114	K	ident	30S ribosomal protein S7	rpsG	1	0.00363277	135.77	REK(1)TMTER	2
sco03010 Ribosome	2.4037e-09	orf02777	143	K	ident	30S ribosomal protein S7	rpsG	1	1.38284e-16	202.18	EDTHK(1)MAESNK	2
sco03010 Ribosome	2.4037e-09	orf02777	92	K	ident	30S ribosomal protein S7	rpsG	1	1.13613e-12	129.38	VGGATYQVPIEVK(1)PGR	2
sco03010 Ribosome	2.4037e-09	orf02777	136	K	ident	30S ribosomal protein S7	rpsG	1	4.77374e-05	89.468	LMNELLDASNGLGASVK(1)K	2
sco03010 Ribosome	2.4037e-09	orf02777	76	K	ident	30S ribosomal protein S7	rpsG	0.999994	4.24281e-08	116.58	ALENVKPSLEVK(1)SR	2
sco03010 Ribosome	2.4037e-09	orf02771	11	K	ident	30S ribosomal protein S10	rpsJ	1	1.64912e-14	144.4	LK(1)AYDHEVIDSSAK	2
sco03010 Ribosome	2.4037e-09	orf02771	53	K	ident	30S ribosomal protein S10	rpsJ	1	1.37529e-12	175.15	NVYCVIK(1)SPHK	2
sco03010 Ribosome	2.4037e-09	orf02771	23	K	ident	30S ribosomal protein S10	rpsJ	1	1.01635e-27	217.46	AYDHEVIDSSAK(1)K	3
sco03010 Ribosome	2.4037e-09	orf02745	74	K	ident	30S ribosomal protein S11	rpsK	1	0.0152853	93.374	K(1)VDVFVK	2
sco03010 Ribosome	2.4037e-09	orf02745	80	K	ident	30S ribosomal protein S11	rpsK	1	5.04029e-05	96.23	VDVFVK(1)GPGSGR	2
sco03010 Ribosome	2.4037e-09	orf02035	50	K	ident	50S ribosomal protein L31	rpmE	1	0.00144803	80.755	QK(1)ILDTGGR	2
sco03010 Ribosome	2.4037e-09	orf02035	48	K	ident	50S ribosomal protein L31	rpmE	1	1.91448e-43	211.49	ADVCSECHPFYTGK(1)QK	3
sco03010 Ribosome	2.4037e-09	orf02763	124	K	ident	50S ribosomal protein L16	rplP	1	0.00139835	101.28	AAHK(1)LPMK	2
sco03010 Ribosome	2.4037e-09	orf02769	137	K	ident	50S ribosomal protein L4	rplD	1	4.26025e-54	216.72	IHVVTGVVEGAASTK(1)AAK	2
sco03010 Ribosome	2.4037e-09	orf02769	145	K	ident	50S ribosomal protein L4	rplD	1	0.00316814	70.552	SLLGK(1)ISER	2
sco03010 Ribosome	2.4037e-09	orf02769	140	K	ident	50S ribosomal protein L4	rplD	1	0.00278511	86.67	AAK(1)SLLGK	2
sco03010 Ribosome	2.4037e-09	orf01595	8	K	ident	30S ribosomal protein S15	rpsO	1	0.00174626	124.08	PLDAATK(1)K	2
sco03010 Ribosome	2.4037e-09	orf03683	39	K	ident	30S ribosomal protein S6	rpsF	1	2.04577e-06	162.88	VEK(1)VDTWGR	2
sco03010 Ribosome	2.4037e-09	orf03683	36	K	ident	30S ribosomal protein S6	rpsF	1	0.00206273	95.358	EGNGK(1)VEK	2
sco03010 Ribosome	2.4037e-09	orf03683	89	K	ident	30S ribosomal protein S6	rpsF	1	0.00101448	86.898	TK(1)VLRPEVH	2
sco03010 Ribosome	2.4037e-09	orf02752	71	K	ident	50S ribosomal protein L15	rplO	1	0.0067173	99.384	GFK(1)NPFR	2
sco03010 Ribosome	2.4037e-09	orf02752	139	K	ident	50S ribosomal protein L15	rplO	1	0.000247353	84.365	EK(1)ITAAGGTVTELV	2
sco03010 Ribosome	2.4037e-09	orf02783	53	K	ident	50S ribosomal protein L10	rplJ	1	4.84543e-60	252.25	SLGENAQYAVVK(1)NTLTK	3
sco03010 Ribosome	2.4037e-09	orf02783	122	K	ident	50S ribosomal protein L10	rplJ	1	0.00160686	146.03	K(1)LADLESR	2
sco03010 Ribosome	2.4037e-09	orf02783	121	K	ident	50S ribosomal protein L10	rplJ	1	0.0131884	64.654	ALSADEIK(1)K	2
sco03010 Ribosome	2.4037e-09	orf02783	135	K	ident	50S ribosomal protein L10	rplJ	1	4.31737e-06	113.22	EVLLSK(1)LAGAFK	2
sco03010 Ribosome	2.4037e-09	orf02783	143	K	ident	50S ribosomal protein L10	rplJ	1	0.000522141	66.809	GK(1)QTQAAQVFQALPSK	2
sco03010 Ribosome	2.4037e-09	orf02783	98	K	ident	50S ribosomal protein L10	rplJ	1	2.66239e-12	153.11	DFAK(1)DNPNLIIK	3
sco03010 Ribosome	2.4037e-09	orf02783	106	K	ident	50S ribosomal protein L10	rplJ	1	3.15721e-11	122.3	DNPNLIIK(1)GGVLDGK	2
sco03010 Ribosome	2.4037e-09	orf02783	37	K	ident	50S ribosomal protein L10	rplJ	1	1.98423e-11	170.52	GLTVAQLK(1)ELR	2
sco03010 Ribosome	2.4037e-09	orf02783	141	K	ident	50S ribosomal protein L10	rplJ	1	0.0127384	65.252	LAGAFK(1)GK	2
sco03010 Ribosome	2.4037e-09	orf02783	113	K	ident	50S ribosomal protein L10	rplJ	1	2.37747e-18	146.1	GGVLDGK(1)ALSADEIKK	2
sco03010 Ribosome	2.4037e-09	orf02764	149	K	ident	30S ribosomal protein S3	rpsC	1	0.00260412	73.248	GIK(1)IQCGGR	2
sco03010 Ribosome	2.4037e-09	orf02764	189	K	ident	30S ribosomal protein S3	rpsC	1	1.42196e-31	182.17	ANVDYGFFEAK(1)TTFGR	2
sco03010 Ribosome	2.4037e-09	orf02764	33	K	ident	30S ribosomal protein S3	rpsC	1	0.000279832	94.309	DYVK(1)EDVAIR	2
sco03010 Ribosome	2.4037e-09	orf02764	203	K	ident	30S ribosomal protein S3	rpsC	1	0.00296447	70.908	VWIYK(1)GDVK	2
sco03010 Ribosome	2.4037e-09	orf02764	53	K	ident	30S ribosomal protein S3	rpsC	1	0.000228346	97.813	AGISK(1)VEIER	2
sco03010 Ribosome	2.4037e-09	orf02764	207	K	ident	30S ribosomal protein S3	rpsC	1	0.00896868	57.174	GDVK(1)NIAEVR	2
sco03010 Ribosome	2.4037e-09	orf02764	142	K	ident	30S ribosomal protein S3	rpsC	1	0.000122295	92.866	SMQSSMK(1)AGAK	2
sco03010 Ribosome	2.4037e-09	orf02764	26	K	ident	30S ribosomal protein S3	rpsC	1	0.0228651	54.712	WYADK(1)LYK	2
sco03010 Ribosome	2.4037e-09	orf02764	92	K	ident	30S ribosomal protein S3	rpsC	1	1.96064e-07	135.5	IRGELEK(1)LTGK	3
sco03010 Ribosome	2.4037e-09	orf02764	4	K	ident	30S ribosomal protein S3	rpsC	1	0.0002003	89.886	GQK(1)VNPHGFR	2
sco03010 Ribosome	2.4037e-09	orf02764	260	K	ident	30S ribosomal protein S3	rpsC	0.994141	3.88022e-15	84.878	GRK(0.006)PQQSPAAEAPK(0.994)ADAAAAPAAESTGTEA	3
sco03010 Ribosome	2.4037e-09	orf02764	19	K	ident	30S ribosomal protein S3	rpsC	1	0.000342407	90.05	LGITTDFK(1)SR	2
sco03010 Ribosome	2.4037e-09	orf02764	96	K	ident	30S ribosomal protein S3	rpsC	1	6.59758e-06	102.52	LTGK(1)QVQLNILEVK	2
sco03010 Ribosome	2.4037e-09	orf02764	29	K	ident	30S ribosomal protein S3	rpsC	1	0.00788813	91.9	LYK(1)DYVK	2
sco03010 Ribosome	2.4037e-09	orf02764	44	K	ident	30S ribosomal protein S3	rpsC	1	0.00465278	80.165	MMTK(1)GMER	2
sco03010 Ribosome	2.4037e-09	orf03680	112	K	ident	50S ribosomal protein L9	rplI	1	0.000498959	96.342	AAGGPDVDK(1)R	2
sco03010 Ribosome	2.4037e-09	orf03680	69	K	ident	50S ribosomal protein L9	rplI	1	1.11316e-18	143.46	IHEIATIEQANEIK(1)AK	3
sco03010 Ribosome	2.4037e-09	orf03680	22	K	ident	50S ribosomal protein L9	rplI	1	6.69829e-11	89.721	IILTHEVSGLGTAGDVVDVK(1)DGYAR	3
sco03010 Ribosome	2.4037e-09	orf03680	71	K	ident	50S ribosomal protein L9	rplI	1	0.0152446	77.058	AK(1)LEGVK	2
sco03010 Ribosome	2.4037e-09	orf03680	45	K	ident	50S ribosomal protein L9	rplI	1	5.21005e-05	114.97	GGEK(1)DVAQIR	2
sco03010 Ribosome	2.4037e-09	orf03680	76	K	ident	50S ribosomal protein L9	rplI	1	0.00707968	97.068	LEGVK(1)VR	2
sco03010 Ribosome	2.4037e-09	orf03680	122	K	ident	50S ribosomal protein L9	rplI	1	3.33694e-27	169.25	VELGSPIK(1)TLGGHQVSVR	2
sco03010 Ribosome	2.4037e-09	orf02759	81	K	ident	50S ribosomal protein L24	rplX	1	0.0017867	100.98	DGNK(1)VVTR	2
sco03010 Ribosome	2.4037e-09	orf02759	22	K	ident	50S ribosomal protein L24	rplX	1	6.1191e-05	88.092	QGK(1)VIVAYPAQDR	2
sco03010 Ribosome	2.4037e-09	orf02759	96	K	ident	50S ribosomal protein L24	rplX	1	6.02315e-05	105.52	FDDEGNK(1)IR	2
sco03010 Ribosome	2.4037e-09	orf02759	15	K	ident	50S ribosomal protein L24	rplX	1	3.3012e-13	155.06	KGDLVQVITGK(1)DK	2
sco03010 Ribosome	2.4037e-09	orf01693	44	K	ident	50S ribosomal protein L19	rplS	1	9.15861e-05	109.44	IQQFK(1)GVVIR	2
sco03010 Ribosome	2.4037e-09	orf02765	16	K	ident	50S ribosomal protein L22	rplV	1	0.0168834	74.415	VTPMK(1)AR	2
sco03010 Ribosome	2.4037e-09	orf02778	15	K	ident	30S ribosomal protein S12	rpsL	1	0.00169637	117.31	GRQDK(1)VEK	2
sco03010 Ribosome	2.4037e-09	orf02778	20	K	ident	30S ribosomal protein S12	rpsL	1	3.19983e-05	100.04	NK(1)TPALEGSPQR	2
sco03010 Ribosome	2.4037e-09	orf02786	84	K	ident	50S ribosomal protein L11	rplK	1	0.00198664	70.942	LILK(1)AAGVEK	2
sco03010 Ribosome	2.4037e-09	orf02786	74	K	ident	50S ribosomal protein L11	rplK	1	1.55063e-08	125.82	SFTFVTK(1)TPPAAK	2
sco03010 Ribosome	2.4037e-09	orf02786	90	K	ident	50S ribosomal protein L11	rplK	1	6.00074e-09	133.88	AAGVEK(1)GSGEPHK	3
sco03010 Ribosome	2.4037e-09	orf02786	97	K	ident	50S ribosomal protein L11	rplK	1	3.27344e-05	114.4	GSGEPHK(1)TK	2
sco03010 Ribosome	2.4037e-09	orf02786	102	K	ident	50S ribosomal protein L11	rplK	1	4.10371e-05	116.52	VAK(1)LTAAQVR	2
sco03010 Ribosome	2.4037e-09	orf02786	80	K	ident	50S ribosomal protein L11	rplK	1	0.00673869	61.56	TPPAAK(1)LILK	2
sco03010 Ribosome	2.4037e-09	orf02786	115	K	ident	50S ribosomal protein L11	rplK	1	3.09559e-09	108.25	EIATTK(1)LPDLNANDLDAASK	3
sco03010 Ribosome	2.4037e-09	orf02762	6	K	ident	50S ribosomal protein L29	rpmC	1	0.00034096	90.149	SAGTK(1)ASELR	2
sco03010 Ribosome	2.4037e-09	orf02762	21	K	ident	50S ribosomal protein L29	rpmC	1	1.3483e-16	168.3	ELGDEELLNK(1)LR	2
sco03010 Ribosome	2.4037e-09	orf02762	26	K	ident	50S ribosomal protein L29	rpmC	1	1.00921e-06	135.55	EAK(1)EELFNLR	2
sco03010 Ribosome	2.4037e-09	orf06474	81	K	ident	30S ribosomal protein S4	rpsD	0.999986	6.16854e-24	157.22	KAEGK(1)TGEALVVELER	2
sco03010 Ribosome	2.4037e-09	orf06474	128	K	ident	30S ribosomal protein S4	rpsD	1	0.00489376	111.01	VDK(1)PSFR	2
sco03010 Ribosome	2.4037e-09	orf06474	148	K	ident	30S ribosomal protein S4	rpsD	1	0.0121985	55.064	SK(1)VPFQVAR	2
sco03010 Ribosome	2.4037e-09	orf06474	48	K	ident	30S ribosomal protein S4	rpsD	1	0.000484704	90.15	QNSDYK(1)VR	2
sco03010 Ribosome	2.4037e-09	orf02767	24	K	ident	50S ribosomal protein L2	rplB	1	0.0017723	70.942	RHDK(1)DGVPAK	2
sco03010 Ribosome	2.4037e-09	orf02767	160	K	ident	50S ribosomal protein L2	rplB	1	8.10109e-29	169.43	ATIGEVGNAEQSNINWGK(1)AGR	2
sco03010 Ribosome	2.4037e-09	orf02767	54	K	ident	50S ribosomal protein L2	rplB	1	9.86688e-06	111.94	IALLHYADGEK(1)R	3
sco03010 Ribosome	2.4037e-09	orf02738	89	K	ident	30S ribosomal protein S9	rpsI	1	2.2456e-38	189.11	TLEDYFPNK(1)VHQQEVNEPFK	2
sco03010 Ribosome	2.4037e-09	orf02738	100	K	ident	30S ribosomal protein S9	rpsI	1	9.22136e-13	123.14	VHQQEVNEPFK(1)VLELDGR	3
sco03010 Ribosome	2.4037e-09	orf02746	67	K	ident	30S ribosomal protein S13	rpsM	1	0.000414158	88.596	K(1)VEIGCYQGIR	2
sco03010 Ribosome	2.4037e-09	orf02746	41	K	ident	30S ribosomal protein S13	rpsM	1	1.94131e-05	116.55	DLAEEDLVK(1)IR	2
sco03010 Ribosome	2.4037e-09	orf02746	17	K	ident	30S ribosomal protein S13	rpsM	1	9.13976e-12	134.14	SK(1)EILAATGVNPNTR	2
sco03010 Ribosome	2.4037e-09	orf06364	21	K	ident	50S ribosomal protein L35	rpmI	1	0.00095632	83.948	ITGSGK(1)VLR	2
sco03010 Ribosome	2.4037e-09	orf02761	27	K	ident	30S ribosomal protein S17	rpsQ	1	0.000736086	81.92	EGLVVSDK(1)MDK	2
sco03010 Ribosome	2.4037e-09	orf02761	41	K	ident	30S ribosomal protein S17	rpsQ	1	0.00263841	87.181	VK(1)HALYGK	2
sco03010 Ribosome	2.4037e-09	orf02761	47	K	ident	30S ribosomal protein S17	rpsQ	1	0.000330401	88.819	HALYGK(1)VIR	2
sco03010 Ribosome	2.4037e-09	orf02761	92	K	ident	30S ribosomal protein S17	rpsQ	1	0.00288094	71.451	IVEILEK(1)AK	2
sco03010 Ribosome	2.4037e-09	orf02761	4	K	ident	30S ribosomal protein S17	rpsQ	1	1.11812e-17	172.76	SEK(1)TVTETNTDR	2
sco03010 Ribosome	2.4037e-09	orf02761	56	K	ident	30S ribosomal protein S17	rpsQ	1	2.21711e-26	181.72	LK(1)AHDEQNSAGVGDR	2
sco03010 Ribosome	2.4037e-09	orf02761	30	K	ident	30S ribosomal protein S17	rpsQ	1	0.000450288	79.875	MDK(1)TVVVAVEDR	2
sco03010 Ribosome	2.4037e-09	orf02761	82	K	ident	30S ribosomal protein S17	rpsQ	1	1.53999e-07	120.65	PLSASK(1)R	2
sco03010 Ribosome	2.4037e-09	orf02743	99	K	ident	50S ribosomal protein L17	rplQ	1	0.00685512	98.503	ITK(1)IGNR	2
sco03010 Ribosome	2.4037e-09	orf02743	40	K	ident	50S ribosomal protein L17	rplQ	1	0.00270287	72.607	ITTTEAK(1)AR	2
sco03010 Ribosome	2.4037e-09	orf02743	165	K	ident	50S ribosomal protein L17	rplQ	0.999366	1.17098e-10	91.733	KDEAPAAETVEDAK(0.001)PADDAESK(0.999)DA	3
sco03010 Ribosome	2.4037e-09	orf02743	138	K	ident	50S ribosomal protein L17	rplQ	1	0.00249046	87.696	AVK(1)EDALK	2
sco03010 Ribosome	2.4037e-09	orf05971	170	K	ident	30S ribosomal protein S1	SSGG_01097	1	0.000247768	85.45	DLQPYVGK(1)ELEAK	2
sco03010 Ribosome	2.4037e-09	orf05971	74	K	ident	30S ribosomal protein S1	SSGG_01097	1	1.01495e-29	191.78	ELSIK(1)HDVDPNEVVK	3
sco03010 Ribosome	2.4037e-09	orf05971	181	K	ident	30S ribosomal protein S1	SSGG_01097	1	0.00164691	103.83	IIELDK(1)NR	2
sco03010 Ribosome	2.4037e-09	orf05971	303	K	ident	30S ribosomal protein S1	SSGG_01097	1	1.4971e-34	208.66	THQIGQVVPGK(1)VTK	2
sco03010 Ribosome	2.4037e-09	orf05971	442	K	ident	30S ribosomal protein S1	SSGG_01097	1	3.31839e-16	161.21	FEQHQAQVIK(1)SR	3
sco03010 Ribosome	2.4037e-09	orf05971	121	K	ident	30S ribosomal protein S1	SSGG_01097	1	0.013209	53.756	AWGTIEK(1)IK	2
sco03010 Ribosome	2.4037e-09	orf05971	211	K	ident	30S ribosomal protein S1	SSGG_01097	1	8.02801e-19	177.83	QTFLTTLQK(1)GQVR	2
sco03010 Ribosome	2.4037e-09	orf05971	498	K	ident	30S ribosomal protein S1	SSGG_01097	1	0.0208496	56.81	EK(1)LAGGQS	2
sco03010 Ribosome	2.4037e-09	orf05971	175	K	ident	30S ribosomal protein S1	SSGG_01097	1	4.23843e-07	127.17	ELEAK(1)IIELDK	2
sco03010 Ribosome	2.4037e-09	orf05971	96	K	ident	30S ribosomal protein S1	SSGG_01097	1	5.00603e-31	206.27	VGDEIEALVLQK(1)EDK	3
sco03010 Ribosome	2.4037e-09	orf02754	93	K	ident	50S ribosomal protein L18	rplR	1	1.92022e-06	106.58	AK(1)AAGVEAVVFDR	2
sco03010 Ribosome	2.4037e-09	orf02754	9	K	ident	50S ribosomal protein L18	rplR	1	0.00708567	71.692	IAK(1)GDAYK	2
sco03010 Ribosome	2.4037e-09	orf02754	82	K	ident	50S ribosomal protein L18	rplR	1	1.1614e-08	119.65	SAQAK(1)QVGALVAER	3
sco03010 Ribosome	2.4037e-09	orf02757	9	K	ident	30S ribosomal protein S14 type Z	rpsZ	1	0.00209686	94.662	ALIAK(1)AAR	2
sco03010 Ribosome	2.4037e-09	orf02760	59	K	ident	50S ribosomal protein L14	rplN	1	1.99288e-12	176.32	KGDVVK(1)AVIVR	2
sco03010 Ribosome	2.4037e-09	orf02760	53	K	ident	50S ribosomal protein L14	rplN	1	0.0210566	54.066	DAIPGGNVK(1)K	2
sco03010 Ribosome	2.4037e-09	orf02760	88	K	ident	50S ribosomal protein L14	rplN	1	0.000387505	73.498	FDENAAVILK(1)NDGDPR	2
sco03010 Ribosome	2.4037e-09	orf02760	17	K	ident	50S ribosomal protein L14	rplN	1	3.67112e-29	194.48	VADNTGAK(1)EILTIR	2
sco03010 Ribosome	2.4037e-09	orf01717	51	K	ident	50S ribosomal protein L32	rpmF	1	1.40517e-12	137.81	LQHIACPSCGTYNK(1)R	2
sco03010 Ribosome	2.4037e-09	orf02782	104	K	ident	50S ribosomal protein L7/L12	rplL	1	6.76065e-25	171.26	PVLEK(1)VAK(1)EAAEK	2
sco03010 Ribosome	2.4037e-09	orf02782	118	K	ident	50S ribosomal protein L7/L12	rplL	1	4.38686e-15	142.45	AAESLK(1)AAGASVEVK	2
sco03010 Ribosome	2.4037e-09	orf02782	91	K	ident	50S ribosomal protein L7/L12	rplL	1	2.27897e-43	214.54	EAK(1)DLVDGTPK(1)PVLEK	2
sco03010 Ribosome	2.4037e-09	orf02782	107	K	ident	50S ribosomal protein L7/L12	rplL	1	2.97209e-05	101.75	VAK(1)EAAEK(1)AAESLK	2
sco03010 Ribosome	2.4037e-09	orf02782	112	K	ident	50S ribosomal protein L7/L12	rplL	1	4.50183e-11	167.11	VAK(1)EAAEK(1)AAESLK	2
sco03010 Ribosome	2.4037e-09	orf02782	99	K	ident	50S ribosomal protein L7/L12	rplL	1	2.55308e-24	168.41	EAK(1)DLVDGTPK(1)PVLEK	2
sco03010 Ribosome	2.4037e-09	orf02782	88	K	ident	50S ribosomal protein L7/L12	rplL	1	0.000164562	93.345	ELTSLGLK(1)EAK	2
sco03010 Ribosome	2.4037e-09	orf02782	77	K	ident	50S ribosomal protein L7/L12	rplL	1	0.000807669	148.04	IQVIK(1)VVR	2
sco00620 Pyruvate metabolism	3.58681e-06	orf05807	223	K	ident	D-lactate dehydrogenase	SSGG_01261	1	3.83085e-12	139.3	AMK(1)DDAILVNSSR	2
sco00620 Pyruvate metabolism	3.58681e-06	orf03761	276	K	ident	E1-alpha branched-chain alpha keto acid dehydrogenase	SSGG_03299	1	0.00354743	40.616	QTAAPSLAHK(1)AVGYGMPGR	3
sco00620 Pyruvate metabolism	3.58681e-06	orf03761	344	K	ident	E1-alpha branched-chain alpha keto acid dehydrogenase	SSGG_03299	1	7.4495e-21	166.52	VDSEVEAWK(1)AHDPVR	2
sco00620 Pyruvate metabolism	3.58681e-06	orf03779	302	K	ident	Pyruvate dehydrogenase (Acetyl-transferring) E1 component, alpha subunit	SSIG_03470	1	0.000379231	86.014	AAWEAK(1)DPILR	2
sco00620 Pyruvate metabolism	3.58681e-06	orf03782	436	K	ident	Dihydrolipoamide acetyltransferase component of pyruvate dehydrogenase complex	SSGG_03280	1	0.0270006	40.724	LQPWVHK(1)GK	3
sco00620 Pyruvate metabolism	3.58681e-06	orf03782	476	K	ident	Dihydrolipoamide acetyltransferase component of pyruvate dehydrogenase complex	SSGG_03280	1	1.01649e-19	162.93	VLADVAAILEQPK(1)R	2
sco00620 Pyruvate metabolism	3.58681e-06	orf03782	291	K	ident	Dihydrolipoamide acetyltransferase component of pyruvate dehydrogenase complex	SSGG_03280	1	0.0225249	50.108	TMK(1)LVAELK	2
sco00620 Pyruvate metabolism	3.58681e-06	orf03782	300	K	ident	Dihydrolipoamide acetyltransferase component of pyruvate dehydrogenase complex	SSGG_03280	1	0.000948533	83.998	EDK(1)DMAGVR	2
sco00620 Pyruvate metabolism	3.58681e-06	orf03782	297	K	ident	Dihydrolipoamide acetyltransferase component of pyruvate dehydrogenase complex	SSGG_03280	1	2.21132e-20	160.78	LVAELK(1)EDK	2
sco00620 Pyruvate metabolism	3.58681e-06	orf03275	367	K	ident	Acetyl-coenzyme A synthetase	acsA	1	0.0197358	48.568	TFMK(1)WGDDIPAK	2
sco00620 Pyruvate metabolism	3.58681e-06	orf03275	605	K	ident	Acetyl-coenzyme A synthetase	acsA	1	0.00771304	57.164	VLPVAELPK(1)TR	2
sco00620 Pyruvate metabolism	3.58681e-06	orf03275	116	K	ident	Acetyl-coenzyme A synthetase	acsA	1	0.00021855	85.837	AITYAELK(1)DEVSR	2
sco00620 Pyruvate metabolism	3.58681e-06	orf03275	593	K	ident	Acetyl-coenzyme A synthetase	acsA	1	2.32856e-14	139.64	NHVGATLGPIAK(1)PK	3
sco00620 Pyruvate metabolism	3.58681e-06	orf03275	496	K	ident	Acetyl-coenzyme A synthetase	acsA	1	0.005941	58.595	FEGK(1)YFAGDGAK	2
sco00620 Pyruvate metabolism	3.58681e-06	orf03275	133	K	ident	Acetyl-coenzyme A synthetase	acsA	1	5.43003e-30	198.87	AANALTELGVGK(1)GDR	2
sco00620 Pyruvate metabolism	3.58681e-06	orf01960	258	K	ident	Acetate kinase	ackA	1	1.20953e-10	131.32	SGDIDPAVTFHLK(1)R	2
sco00620 Pyruvate metabolism	3.58681e-06	orf00674	273	K	ident	Acetyl-CoA acetyltransferase	SSGG_06284	1	5.68537e-21	121.7	IDHVHHAGNSSGIVDGAALVAIGSK(1)EVGER	3
sco00620 Pyruvate metabolism	3.58681e-06	orf00674	340	K	ident	Acetyl-CoA acetyltransferase	SSGG_06284	1	0.00157099	72.34	FVK(1)DMGLSLDK	2
sco00620 Pyruvate metabolism	3.58681e-06	orf00674	196	K	ident	Acetyl-CoA acetyltransferase	SSGG_06284	1	0.00235728	89.355	SVVPVK(1)DR	2
sco00620 Pyruvate metabolism	3.58681e-06	orf00674	184	K	ident	Acetyl-CoA acetyltransferase	SSGG_06284	1	0.00260642	73.233	AAAAWK(1)DGR	2
sco00620 Pyruvate metabolism	3.58681e-06	orf03764	262	K	ident	Dihydrolipoamide acetyltransferase component of pyruvate dehydrogenase complex	SSGG_03297	1	0.0387059	43.77	GAVADK(1)LSR	2
sco00620 Pyruvate metabolism	3.58681e-06	orf04532	124	K	ident	Phosphoenolpyruvate carboxylase	ppc	1	2.73929e-06	78.708	ETVK(1)NLNVRPVFTAHPTEAAR	3
sco00620 Pyruvate metabolism	3.58681e-06	orf04532	112	K	ident	Phosphoenolpyruvate carboxylase	ppc	1	6.45543e-05	113.22	LK(1)DADPEHLR	2
sco00620 Pyruvate metabolism	3.58681e-06	orf04532	147	K	ident	Phosphoenolpyruvate carboxylase	ppc	1	0.00331624	126.24	SVLNK(1)LR	2
sco00620 Pyruvate metabolism	3.58681e-06	orf04532	440	K	ident	Phosphoenolpyruvate carboxylase	ppc	1	0.00339073	128.48	LLAK(1)ELR	2
sco00620 Pyruvate metabolism	3.58681e-06	orf04532	461	K	ident	Phosphoenolpyruvate carboxylase	ppc	1	1.83599e-18	135.8	RPLAPTPAPLDAAGEK(1)TLGVFHTIK	3
sco00620 Pyruvate metabolism	3.58681e-06	orf04532	325	K	ident	Phosphoenolpyruvate carboxylase	ppc	1	0.00541813	107.67	LK(1)ATCIR	2
sco00620 Pyruvate metabolism	3.58681e-06	orf02825	159	K	ident	2-oxoglutarate ferredoxin oxidoreductase subunit beta	SSGG_04208	1	7.31071e-08	107.35	GQYSPTSELGK(1)VTK	2
sco00620 Pyruvate metabolism	3.58681e-06	orf02825	18	K	ident	2-oxoglutarate ferredoxin oxidoreductase subunit beta	SSGG_04208	1	5.66412e-15	152	HNELLQLVPK(1)AEAK	2
sco00620 Pyruvate metabolism	3.58681e-06	orf02825	234	K	ident	2-oxoglutarate ferredoxin oxidoreductase subunit beta	SSGG_04208	1	3.83147e-06	121.02	DK(1)EQAAEAVIR	2
sco00620 Pyruvate metabolism	3.58681e-06	orf02825	29	K	ident	2-oxoglutarate ferredoxin oxidoreductase subunit beta	SSGG_04208	1	3.51467e-05	113.62	DFK(1)SDQEVR	2
sco00620 Pyruvate metabolism	3.58681e-06	orf02825	258	K	ident	2-oxoglutarate ferredoxin oxidoreductase subunit beta	SSGG_04208	1	1.36374e-19	149.47	LEHGQPILFGSQEPK(1)GVVR	3
sco00620 Pyruvate metabolism	3.58681e-06	orf02474	527	K	ident	Phosphoenolpyruvate carboxykinase [GTP]	pckG	1	0.00195101	97.635	VLK(1)WIVER	2
sco00620 Pyruvate metabolism	3.58681e-06	orf02474	93	K	ident	Phosphoenolpyruvate carboxykinase [GTP]	pckG	1	3.71444e-08	131.17	EEK(1)DAGPTNHWK	2
sco00620 Pyruvate metabolism	3.58681e-06	orf02474	90	K	ident	Phosphoenolpyruvate carboxykinase [GTP]	pckG	1	0.000337511	88.392	TFICSK(1)EEK	2
sco00620 Pyruvate metabolism	3.58681e-06	orf02474	492	K	ident	Phosphoenolpyruvate carboxykinase [GTP]	pckG	1	0.0001347	100.57	VGADK(1)DQAK	2
sco00620 Pyruvate metabolism	3.58681e-06	orf02474	496	K	ident	Phosphoenolpyruvate carboxykinase [GTP]	pckG	0.999897	0.000891677	77.062	VGADKDQAK(1)LPR	3
sco00620 Pyruvate metabolism	3.58681e-06	orf01961	203	K	ident	Pyruvate kinase	SSGG_05043	1	2.13154e-18	184.96	DVHK(1)VMDEEGRR	3
sco00620 Pyruvate metabolism	3.58681e-06	orf01961	252	K	ident	Pyruvate kinase	SSGG_05043	1	0.000239262	66.022	GDLAVEYPLEK(1)VPMVQK	2
sco00620 Pyruvate metabolism	3.58681e-06	orf01961	217	K	ident	Pyruvate kinase	SSGG_05043	1	0.000178058	97.965	VPVIAK(1)VEK	2
sco00620 Pyruvate metabolism	3.58681e-06	orf01961	71	K	ident	Pyruvate kinase	SSGG_05043	1	2.41703e-15	154.28	AVGVLADLQGPK(1)IR	2
sco00620 Pyruvate metabolism	3.58681e-06	orf01961	199	K	ident	Pyruvate kinase	SSGG_05043	1	4.06476e-07	155.11	DADDVK(1)DVHK	2
sco00620 Pyruvate metabolism	3.58681e-06	orf01961	258	K	ident	Pyruvate kinase	SSGG_05043	1	0.00955503	111.69	VPMVQK(1)R	2
sco00620 Pyruvate metabolism	3.58681e-06	orf01961	348	K	ident	Pyruvate kinase	SSGG_05043	1	0.0218974	53.756	GLQPLVQGK(1)K	2
sco00620 Pyruvate metabolism	3.58681e-06	orf01961	327	K	ident	Pyruvate kinase	SSGG_05043	1	0.000293855	67.685	TMSK(1)IVCAAEEELLSK	3
sco00620 Pyruvate metabolism	3.58681e-06	orf01961	109	K	ident	Pyruvate kinase	SSGG_05043	1	1.50543e-05	97.291	SICGTTYK(1)GLPGDVVK	2
sco00620 Pyruvate metabolism	3.58681e-06	orf01961	76	K	ident	Pyruvate kinase	SSGG_05043	1	1.80257e-06	107.53	LAK(1)FAEGPVELVR	2
sco00620 Pyruvate metabolism	3.58681e-06	orf01961	171	K	ident	Pyruvate kinase	SSGG_05043	1	9.47757e-22	142.79	GINLPGAAVNVPALSEK(1)DVEDLR	2
sco00620 Pyruvate metabolism	3.58681e-06	orf06511	75	K	ident	Aldehyde dehydrogenase	SSGG_00555	1	0.00182575	100.19	AVLEK(1)ALR	2
sco00620 Pyruvate metabolism	3.58681e-06	orf06511	248	K	ident	Aldehyde dehydrogenase	SSGG_00555	1	7.42035e-12	147.91	HVATVCAQNLK(1)R	3
sco00620 Pyruvate metabolism	3.58681e-06	orf02096	59	K	ident	Malate oxidoreductase	SSGG_04914	1	5.3474e-15	139.49	DK(1)DDLSLAYTPGVAK	2
sco00620 Pyruvate metabolism	3.58681e-06	orf02096	261	K	ident	Malate oxidoreductase	SSGG_04914	1	0.000918198	81.017	DRDDLTEVK(1)R	2
sco00620 Pyruvate metabolism	3.58681e-06	orf02096	206	K	ident	Malate oxidoreductase	SSGG_04914	1	0.00793081	70.256	NAAK(1)LSGR	2
sco00620 Pyruvate metabolism	3.58681e-06	orf02824	39	K	ident	Oxidoreductase	SSIG_04415	1	4.40294e-37	188.27	APLSGTTGTTGGDGK(1)EVR	2
sco00620 Pyruvate metabolism	3.58681e-06	orf02824	228	K	ident	Oxidoreductase	SSIG_04415	0.957444	0.0233535	40.547	FAK(0.957)K(0.043)PEIAEANVAAFR	2
sco00620 Pyruvate metabolism	3.58681e-06	orf02824	601	K	ident	Oxidoreductase	SSIG_04415	1	0.00160893	146.81	NLGEVLK(1)R	2
sco00620 Pyruvate metabolism	3.58681e-06	orf05952	71	K	ident	Pyruvate kinase	SSGG_01114	1	9.83917e-06	101.32	SVGILADLQGPK(1)IR	2
sco00620 Pyruvate metabolism	3.58681e-06	orf05363	350	K	ident	2-isopropylmalate synthase	leuA	1	7.22323e-09	119.52	GFDAMEK(1)DAAAQGK	2
sco00620 Pyruvate metabolism	3.58681e-06	orf05363	145	K	ident	2-isopropylmalate synthase	leuA	1	1.89498e-08	134.99	EEVK(1)QIAVDGTR	2
sco00620 Pyruvate metabolism	3.58681e-06	orf05363	404	K	ident	2-isopropylmalate synthase	leuA	1	0.000969556	83.862	NDHK(1)LDLPR	2
sco00620 Pyruvate metabolism	3.58681e-06	orf06243	240	K	ident	Aldehyde dehydrogenase	SSGG_00818	1	0.00010787	95.477	QIGATAGAAVK(1)R	2
sco00620 Pyruvate metabolism	3.58681e-06	orf06243	319	K	ident	Aldehyde dehydrogenase	SSGG_00818	1	0.00193936	69.721	VGPLVNAK(1)QQAR	2
sco00620 Pyruvate metabolism	3.58681e-06	orf05421	22	K	ident	Pyruvate, phosphate dikinase	SSGG_01634	1	0.00243039	74.376	DLK(1)DLLGGK	2
sco00620 Pyruvate metabolism	3.58681e-06	orf05421	182	K	ident	Pyruvate, phosphate dikinase	SSGG_01634	1	1.33643e-07	108.58	VTVDTDLAAADLK(1)K	2
sco00620 Pyruvate metabolism	3.58681e-06	orf05747	384	K	ident	Pyruvate dehydrogenase E1 component	SSGG_01322	1	2.66063e-08	132.56	VYAAYK(1)AAVEHK	2
sco00620 Pyruvate metabolism	3.58681e-06	orf05747	516	K	ident	Pyruvate dehydrogenase E1 component	SSGG_01322	1	0.00346655	130.77	LVK(1)DLMR	2
sco00620 Pyruvate metabolism	3.58681e-06	orf05747	428	K	ident	Pyruvate dehydrogenase E1 component	SSGG_01322	1	5.9228e-10	138.99	LSIDEFK(1)GMR	2
sco00620 Pyruvate metabolism	3.58681e-06	orf05747	390	K	ident	Pyruvate dehydrogenase E1 component	SSGG_01322	1	3.99066e-36	174.2	AAVEHK(1)GAPTVILAQTVK	2
sco00620 Pyruvate metabolism	3.58681e-06	orf05747	502	K	ident	Pyruvate dehydrogenase E1 component	SSGG_01322	1	0.0019524	50.305	GSGK(1)QEMATTMAFVR	2
sco00620 Pyruvate metabolism	3.58681e-06	orf05747	882	K	ident	Pyruvate dehydrogenase E1 component	SSGG_01322	1	4.55819e-05	97.273	RGEVPASAVK(1)EAR	2
sco00620 Pyruvate metabolism	3.58681e-06	orf05747	420	K	ident	Pyruvate dehydrogenase E1 component	SSGG_01322	1	0.0021887	116.88	NANHQMK(1)K	2
sco00620 Pyruvate metabolism	3.58681e-06	orf05747	408	K	ident	Pyruvate dehydrogenase E1 component	SSGG_01322	1	3.09804e-05	113.22	GYTLGK(1)GFESK	2
sco00620 Pyruvate metabolism	3.58681e-06	orf05747	413	K	ident	Pyruvate dehydrogenase E1 component	SSGG_01322	1	2.96882e-18	178.95	GFESK(1)NANHQMK	3
sco00620 Pyruvate metabolism	3.58681e-06	orf05747	498	K	ident	Pyruvate dehydrogenase E1 component	SSGG_01322	1	0.010197	67.897	ALYK(1)GSGK	2
sco00620 Pyruvate metabolism	3.58681e-06	orf05747	724	K	ident	Pyruvate dehydrogenase E1 component	SSGG_01322	1	3.36951e-19	139.9	PQPAMPEGVEEGIVK(1)GLYR	3
sco00620 Pyruvate metabolism	3.58681e-06	orf05747	522	K	ident	Pyruvate dehydrogenase E1 component	SSGG_01322	0.999689	0.0103159	100.39	DK(1)ETGKR	2
sco00620 Pyruvate metabolism	3.58681e-06	orf05747	494	K	ident	Pyruvate dehydrogenase E1 component	SSGG_01322	1	0.00749589	94.407	AFK(1)ALYK	2
sco00620 Pyruvate metabolism	3.58681e-06	orf05747	730	K	ident	Pyruvate dehydrogenase E1 component	SSGG_01322	1	1.1319e-08	129.37	FK(1)EGTPATADAPR	2
sco00620 Pyruvate metabolism	3.58681e-06	orf05747	570	K	ident	Pyruvate dehydrogenase E1 component	SSGG_01322	1	0.00172773	73.666	DQLMYYK(1)EAK	2
sco00620 Pyruvate metabolism	3.58681e-06	orf05750	147	K	ident	Dihydrolipoyl dehydrogenase	SSGG_01319	1	2.229e-49	194.24	HVLLATGSVPK(1)SLPGLEIDGNR	2
sco00620 Pyruvate metabolism	3.58681e-06	orf05750	398	K	ident	Dihydrolipoyl dehydrogenase	SSGG_01319	1	8.6072e-06	95.5	LVQVK(1)DGAVVGVHMVGDR	2
sco00620 Pyruvate metabolism	3.58681e-06	orf05750	217	K	ident	Dihydrolipoyl dehydrogenase	SSGG_01319	1	1.51012e-24	166.92	HLVPVEDENSSK(1)LLER	3
sco00620 Pyruvate metabolism	3.58681e-06	orf05750	387	K	ident	Dihydrolipoyl dehydrogenase	SSGG_01319	1	0.00156652	79.986	ILK(1)TAGEIK	2
sco00620 Pyruvate metabolism	3.58681e-06	orf05750	369	K	ident	Dihydrolipoyl dehydrogenase	SSGG_01319	1	0.000875073	78.548	EIYGADK(1)VVALK	2
sco00620 Pyruvate metabolism	3.58681e-06	orf05750	332	K	ident	Dihydrolipoyl dehydrogenase	SSGG_01319	1	0.000404711	72.797	LAGLK(1)TVPVDYDGVPK	2
sco00620 Pyruvate metabolism	3.58681e-06	orf05750	91	K	ident	Dihydrolipoyl dehydrogenase	SSGG_01319	1	0.000188496	90.697	YK(1)DDVISGLYK	2
sco00620 Pyruvate metabolism	3.58681e-06	orf05750	41	K	ident	Dihydrolipoyl dehydrogenase	SSGG_01319	1	8.60249e-06	100.58	GK(1)VGGTCLHNGCIPTK	2
sco00620 Pyruvate metabolism	3.58681e-06	orf05750	167	K	ident	Dihydrolipoyl dehydrogenase	SSGG_01319	1	1.62011e-12	154.23	IISSDHALK(1)LDR	3
sco00620 Pyruvate metabolism	3.58681e-06	orf05750	362	K	ident	Dihydrolipoyl dehydrogenase	SSGG_01319	1	7.38608e-05	104.22	AK(1)EIYGADK	2
sco00620 Pyruvate metabolism	3.58681e-06	orf05750	360	K	ident	Dihydrolipoyl dehydrogenase	SSGG_01319	1	2.51029e-54	215.75	VTYCHPEVASVGITEAK(1)AK	2
sco00620 Pyruvate metabolism	3.58681e-06	orf05750	382	K	ident	Dihydrolipoyl dehydrogenase	SSGG_01319	1	0.00052296	86.344	YNLAGNGK(1)SK	2
sco00620 Pyruvate metabolism	3.58681e-06	orf05750	393	K	ident	Dihydrolipoyl dehydrogenase	SSGG_01319	1	9.0841e-05	101.5	TAGEIK(1)LVQVK	2
sco00620 Pyruvate metabolism	3.58681e-06	orf05750	89	K	ident	Dihydrolipoyl dehydrogenase	SSGG_01319	1	1.35715e-20	161.21	ATFEGIDMEAVNK(1)YK	2
sco00620 Pyruvate metabolism	3.58681e-06	orf05750	110	K	ident	Dihydrolipoyl dehydrogenase	SSGG_01319	1	2.64148e-06	132.17	K(1)VHYIEGEGK	3
sco00620 Pyruvate metabolism	3.58681e-06	orf05750	55	K	ident	Dihydrolipoyl dehydrogenase	SSGG_01319	1	2.21948e-18	111.55	VGGTCLHNGCIPTK(1)ALLHAGEIADQAR	3
sco00620 Pyruvate metabolism	3.58681e-06	orf03763	60	K	ident	Branched-chain alpha keto acid dehydrogenase E1 beta subunit	SSIG_03487	1	4.46046e-17	166.62	ITDGLAK(1)EFGDDR	2
sco00620 Pyruvate metabolism	3.58681e-06	orf03763	210	K	ident	Branched-chain alpha keto acid dehydrogenase E1 beta subunit	SSIG_03487	1	2.90081e-06	87.554	ADWSPEAPAAVEPIGK(1)AVVR	2
sco00620 Pyruvate metabolism	3.58681e-06	orf03763	188	K	ident	Branched-chain alpha keto acid dehydrogenase E1 beta subunit	SSIG_03487	1	3.93234e-19	154.69	ESIASDDPVVFLEPK(1)R	2
sco00620 Pyruvate metabolism	3.58681e-06	orf01991	237	K	ident	Thiolase FadA	SSGG_05013	1	5.84602e-06	110.08	AETTVETLGK(1)LR	2
sco00620 Pyruvate metabolism	3.58681e-06	orf01991	222	K	ident	Thiolase FadA	SSGG_05013	1	1.50239e-10	126.91	KGDPVLFSK(1)DEGIR	2
sco00620 Pyruvate metabolism	3.58681e-06	orf02384	464	K	ident	Fumarate hydratase class I	SSGG_04635	1	0.0008185	134.66	VMLAK(1)GNR	2
sco00620 Pyruvate metabolism	3.58681e-06	orf02384	190	K	ident	Fumarate hydratase class I	SSGG_04635	1	1.3124e-08	118.52	GGGSANK(1)SFLYQETK	2
sco00620 Pyruvate metabolism	3.58681e-06	orf02384	244	K	ident	Fumarate hydratase class I	SSGG_04635	1	4.51949e-18	127.03	TAK(1)YASAHYLDELPAEGSPTGHGFR	3
sco00620 Pyruvate metabolism	3.58681e-06	orf02384	39	K	ident	Fumarate hydratase class I	SSGG_04635	1	0.000277252	87.184	TFLK(1)VEPEALR	2
sco00620 Pyruvate metabolism	3.58681e-06	orf02384	213	K	ident	Fumarate hydratase class I	SSGG_04635	1	0.00495262	110.63	FLEEK(1)IR	1
sco00620 Pyruvate metabolism	3.58681e-06	orf02384	400	K	ident	Fumarate hydratase class I	SSGG_04635	1	1.93597e-05	104.06	DIAHAK(1)IK	2
sco00620 Pyruvate metabolism	3.58681e-06	orf02384	268	K	ident	Fumarate hydratase class I	SSGG_04635	1	0.00678776	98.933	DK(1)ELEEK	2
sco00620 Pyruvate metabolism	3.58681e-06	orf05502	425	K	ident	Pyruvate dehydrogenase E1 component	SSGG_01558	1	0.00199574	119.21	NATHQMK(1)K	2
sco00620 Pyruvate metabolism	3.58681e-06	orf05502	520	K	ident	Pyruvate dehydrogenase E1 component	SSGG_01558	1	1.40194e-05	107.59	ILK(1)DLMR	2
sco00620 Pyruvate metabolism	3.58681e-06	orf05502	808	K	ident	Pyruvate dehydrogenase E1 component	SSGG_01558	1	0.00674287	120.65	VPYVTK(1)K	2
sco00620 Pyruvate metabolism	3.58681e-06	orf05502	495	K	ident	Pyruvate dehydrogenase E1 component	SSGG_01558	1	3.05208e-05	95.073	AKPLPQPADK(1)TYAAAK	2
sco00620 Pyruvate metabolism	3.58681e-06	orf05502	395	K	ident	Pyruvate dehydrogenase E1 component	SSGG_01558	1	1.13112e-13	138.91	AHK(1)GQPTVILAQTVK	2
sco00620 Pyruvate metabolism	3.58681e-06	orf05502	530	K	ident	Pyruvate dehydrogenase E1 component	SSGG_01558	1	0.00566285	134.81	DKEIGK(1)R	2
sco00620 Pyruvate metabolism	3.58681e-06	orf05502	141	K	ident	Pyruvate dehydrogenase E1 component	SSGG_01558	1	1.81102e-07	60.735	GK(1)DQGDGGDQIFFQGHASPGIYAR	3
sco00620 Pyruvate metabolism	3.58681e-06	orf05502	433	K	ident	Pyruvate dehydrogenase E1 component	SSGG_01558	1	8.09544e-06	144.65	LTVEDLK(1)R	2
sco00620 Pyruvate metabolism	3.58681e-06	orf05502	364	K	ident	Pyruvate dehydrogenase E1 component	SSGG_01558	1	0.000150699	78.69	DMVK(1)DMTDQQILHLGR	3
sco00620 Pyruvate metabolism	3.58681e-06	orf01035	447	K	ident	Acetyl-coenzyme A synthetase	SSGG_05946	1	0.00633877	60.301	ADDVFK(1)ASDYK	2
sco00620 Pyruvate metabolism	3.58681e-06	orf00175	236	K	ident	Aldehyde dehydrogenase	SSGG_06759	1	0.000701479	76.358	VAK(1)IAFTGETTTGR	2
sco00620 Pyruvate metabolism	3.58681e-06	orf02531	499	K	ident	JadJ	SSGG_04494	1	0.000436137	87.258	TGLAAGAK(1)PK	2
sco00620 Pyruvate metabolism	3.58681e-06	orf02531	115	K	ident	JadJ	SSGG_04494	1	0.00217046	76.064	DLGDK(1)VAAR	2
sco00620 Pyruvate metabolism	3.58681e-06	orf02531	475	K	ident	JadJ	SSGG_04494	1	5.86262e-05	113.69	ETVVVEVGGK(1)R	2
sco00620 Pyruvate metabolism	3.58681e-06	orf02629	180	K	ident	Malate dehydrogenase	mdh	1	0.000505657	96.113	TGAAVSDIK(1)K	2
sco00620 Pyruvate metabolism	3.58681e-06	orf02629	314	K	ident	Malate dehydrogenase	mdh	1	4.72496e-16	156.14	IDASVK(1)ELTEER	2
sco00620 Pyruvate metabolism	3.58681e-06	orf02629	171	K	ident	Malate dehydrogenase	mdh	1	4.6874e-05	87.24	AISQLAAK(1)TGAAVSDIK	3
sco00620 Pyruvate metabolism	3.58681e-06	orf02629	115	K	ident	Malate dehydrogenase	mdh	1	2.54994e-05	93.181	PQGK(1)AINDHAADDIK	2
sco00620 Pyruvate metabolism	3.58681e-06	orf00371	179	K	ident	Oxidoreductase	SSGG_06576	1	0.00323567	67.385	EATSAK(1)EAPGR	2
sco00620 Pyruvate metabolism	3.58681e-06	orf04601	228	K	ident	Acetyl-CoA acetyltransferase	SSGG_02466	1	1.47623e-07	103.9	EITPVTTPDGTVVAK(1)DDGPR	3
sco00620 Pyruvate metabolism	3.58681e-06	orf04601	207	K	ident	Acetyl-CoA acetyltransferase	SSGG_02466	1	7.227e-25	170.09	SQNLAEEALK(1)NGFWER	2
sco00620 Pyruvate metabolism	3.58681e-06	orf04601	19	K	ident	Acetyl-CoA acetyltransferase	SSGG_02466	1	0.0164033	75.189	AFK(1)GSLK	2
sco00620 Pyruvate metabolism	3.58681e-06	orf04601	23	K	ident	Acetyl-CoA acetyltransferase	SSGG_02466	1	0.0084938	88.029	GSLK(1)DLR	2
sco00620 Pyruvate metabolism	3.58681e-06	orf00996	348	K	ident	Malate synthase	SSGG_05984	1	4.67081e-07	125.97	DAEVNK(1)VAFEK	2
sco00620 Pyruvate metabolism	3.58681e-06	orf00996	353	K	ident	Malate synthase	SSGG_05984	1	0.0374949	57.281	VAFEK(1)VK	2
sco00620 Pyruvate metabolism	3.58681e-06	orf00996	218	K	ident	Malate synthase	SSGG_05984	1	3.06789e-08	106.14	GPYFYLPK(1)TESHLEAR	2
sco00620 Pyruvate metabolism	3.58681e-06	orf00996	150	K	ident	Malate synthase	SSGG_05984	1	0.00684856	61.344	RIDFTDPK(1)SGK	2
sco00620 Pyruvate metabolism	3.58681e-06	orf04775	169	K	ident	Malate oxidoreductase	SSGG_02294	1	1.6215e-05	94.781	AALPVMEGK(1)AALFK	3
sco00620 Pyruvate metabolism	3.58681e-06	orf04775	101	K	ident	Malate oxidoreductase	SSGG_02294	1	0.000132627	98.04	IEMASK(1)HPIR	3
sco00620 Pyruvate metabolism	3.58681e-06	orf04775	258	K	ident	Malate oxidoreductase	SSGG_02294	1	3.55765e-05	117.28	VVGK(1)NIGDVR	2
sco00620 Pyruvate metabolism	3.58681e-06	orf02540	75	K	ident	Betaine aldehyde dehydrogenase	SSIG_04695	1	1.51769e-08	126.1	AFEK(1)WSALPGSER	2
sco00620 Pyruvate metabolism	3.58681e-06	orf02540	253	K	ident	Betaine aldehyde dehydrogenase	SSIG_04695	1	0.06198	51.066	SVAGTDK(1)K	2
sco00620 Pyruvate metabolism	3.58681e-06	orf03781	254	K	ident	Branched-chain alpha keto acid dehydrogenase E1 beta subunit	SSGG_03281	1	0.00600968	103.91	SAEK(1)TGR	2
sco00620 Pyruvate metabolism	3.58681e-06	orf03781	10	K	ident	Branched-chain alpha keto acid dehydrogenase E1 beta subunit	SSGG_03281	1	6.95365e-08	124.38	MSIAK(1)ALNESLR	2
sco00620 Pyruvate metabolism	3.58681e-06	orf03781	196	K	ident	Branched-chain alpha keto acid dehydrogenase E1 beta subunit	SSGG_03281	1	0.000129619	60.334	GEVDTESIPGPLHK(1)AVTAR	2
sco00620 Pyruvate metabolism	3.58681e-06	orf03781	5	K	ident	Branched-chain alpha keto acid dehydrogenase E1 beta subunit	SSGG_03281	1	0.00316814	70.552	AVEK(1)MSIAK	2
sco00620 Pyruvate metabolism	3.58681e-06	orf03781	48	K	ident	Branched-chain alpha keto acid dehydrogenase E1 beta subunit	SSGG_03281	1	1.5808e-09	137.62	ITDGLQK(1)DFGEDR	2
sco00620 Pyruvate metabolism	3.58681e-06	orf02395	427	K	ident	Fumarate hydratase class II	fumC	1	8.85516e-05	88.338	YIGYEEAAK(1)VAK	2
sco00620 Pyruvate metabolism	3.58681e-06	orf02395	67	K	ident	Fumarate hydratase class II	fumC	1	3.92899e-05	110.84	GAAAK(1)VNAELK	2
sco00620 Pyruvate metabolism	3.58681e-06	orf02395	434	K	ident	Fumarate hydratase class II	fumC	1	0.0299817	47.187	SLK(1)DGTTIR	2
sco00620 Pyruvate metabolism	3.58681e-06	orf02395	62	K	ident	Fumarate hydratase class II	fumC	1	0.0101547	85.265	IK(1)GAAAK	2
sco00620 Pyruvate metabolism	3.58681e-06	orf02395	187	K	ident	Fumarate hydratase class II	fumC	1	4.47854e-16	157.03	SAEFAEVVK(1)SGR	2
sco00620 Pyruvate metabolism	3.58681e-06	orf02535	91	K	ident	Dihydrolipoyl dehydrogenase	SSIG_04701	1	7.76362e-07	121.9	VVGVDLGK(1)VNR	2
sco00620 Pyruvate metabolism	3.58681e-06	orf02535	300	K	ident	Dihydrolipoyl dehydrogenase	SSIG_04701	1	2.22081e-07	132.79	LK(1)ESGHVLTDR	2
sco03020 RNA polymerase	0.22138	orf02780	371	K	ident	DNA-directed RNA polymerase subunit beta'	rpoC	1	0.0162477	46.892	LLDLGAPEIIVNNEK(1)R	2
sco03020 RNA polymerase	0.22138	orf02780	1239	K	ident	DNA-directed RNA polymerase subunit beta'	rpoC	1	4.87288e-19	151.41	ENVIIGK(1)LIPAGTGLSR	3
sco03020 RNA polymerase	0.22138	orf02780	71	K	ident	DNA-directed RNA polymerase subunit beta'	rpoC	1	0.00535144	77.732	FK(1)GIICER	2
sco03020 RNA polymerase	0.22138	orf02780	470	K	ident	DNA-directed RNA polymerase subunit beta'	rpoC	1	1.86207e-14	142.91	LVDLNHAQNIK(1)SAK	2
sco03020 RNA polymerase	0.22138	orf02780	762	K	ident	DNA-directed RNA polymerase subunit beta'	rpoC	1	0.00212978	93.992	GLITK(1)DER	2
sco03020 RNA polymerase	0.22138	orf02780	1055	K	ident	DNA-directed RNA polymerase subunit beta'	rpoC	1	0.00196104	97.431	IEETEK(1)TK	2
sco03020 RNA polymerase	0.22138	orf02780	420	K	ident	DNA-directed RNA polymerase subunit beta'	rpoC	1	0.0130066	100.67	QNLLGK(1)R	2
sco03020 RNA polymerase	0.22138	orf02780	407	K	ident	DNA-directed RNA polymerase subunit beta'	rpoC	1	0.0111187	56.916	SLSDMLK(1)GK	2
sco03020 RNA polymerase	0.22138	orf02780	701	K	ident	DNA-directed RNA polymerase subunit beta'	rpoC	1	3.99848e-05	71.98	YPK(1)VIVAATLDNLK	2
sco03020 RNA polymerase	0.22138	orf02780	598	K	ident	DNA-directed RNA polymerase subunit beta'	rpoC	1	0.0203014	69.984	DVK(1)GADR	2
sco03020 RNA polymerase	0.22138	orf02780	1045	K	ident	DNA-directed RNA polymerase subunit beta'	rpoC	1	0.00019434	90.05	GVAPISEAK(1)GR	2
sco03020 RNA polymerase	0.22138	orf02780	899	K	ident	DNA-directed RNA polymerase subunit beta'	rpoC	1	0.00273157	68.536	IAVK(1)GADGVLR	2
sco03020 RNA polymerase	0.22138	orf02780	742	K	ident	DNA-directed RNA polymerase subunit beta'	rpoC	1	4.58659e-08	129.34	AIVK(1)GYEEQDEK	2
sco03020 RNA polymerase	0.22138	orf02780	907	K	ident	DNA-directed RNA polymerase subunit beta'	rpoC	1	6.33938e-06	115.57	K(1)TDDVETSVYAR	2
sco03020 RNA polymerase	0.22138	orf02780	29	K	ident	DNA-directed RNA polymerase subunit beta'	rpoC	0.993153	4.48347e-32	188.44	TWSHGEVK(0.993)K(0.007)PETINYR	3
sco03020 RNA polymerase	0.22138	orf02780	64	K	ident	DNA-directed RNA polymerase subunit beta'	rpoC	1	7.61047e-05	111.61	DWECYCGK(1)YK	2
sco03020 RNA polymerase	0.22138	orf02780	1224	K	ident	DNA-directed RNA polymerase subunit beta'	rpoC	1	2.02918e-08	113.88	VLTDAAINAK(1)SDSLIGLK	2
sco03020 RNA polymerase	0.22138	orf02780	1168	K	ident	DNA-directed RNA polymerase subunit beta'	rpoC	1	0.00292067	78.098	SK(1)FETENRR	2
sco03020 RNA polymerase	0.22138	orf02780	230	K	ident	DNA-directed RNA polymerase subunit beta'	rpoC	1	1.93371e-20	156.2	NLK(1)VQDLEGDELLYR	3
sco03020 RNA polymerase	0.22138	orf02780	1036	K	ident	DNA-directed RNA polymerase subunit beta'	rpoC	1	3.11944e-06	115.69	TPK(1)GVAPISEAK	2
sco03020 RNA polymerase	0.22138	orf02780	1232	K	ident	DNA-directed RNA polymerase subunit beta'	rpoC	1	1.04958e-05	100.11	SDSLIGLK(1)ENVIIGK	2
sco03020 RNA polymerase	0.22138	orf02780	1076	K	ident	DNA-directed RNA polymerase subunit beta'	rpoC	1	7.67576e-05	85.087	LVVTPDDGSDETAFPISK(1)R	2
sco03020 RNA polymerase	0.22138	orf02780	750	K	ident	DNA-directed RNA polymerase subunit beta'	rpoC	1	2.83205e-11	169.37	GYEEQDEK(1)VQK	2
sco03020 RNA polymerase	0.22138	orf02780	43	K	ident	DNA-directed RNA polymerase subunit beta'	rpoC	0.999983	9.21148e-07	113.76	TLKPEK(1)DGLFCEK	3
sco03020 RNA polymerase	0.22138	orf02780	823	K	ident	DNA-directed RNA polymerase subunit beta'	rpoC	1	8.42497e-14	121.66	GLVSNAK(1)NETIPRPIK	2
sco03020 RNA polymerase	0.22138	orf02780	753	K	ident	DNA-directed RNA polymerase subunit beta'	rpoC	1	0.0150981	60.436	VQK(1)QYER	2
sco03020 RNA polymerase	0.22138	orf02781	104	K	ident	DNA-directed RNA polymerase subunit beta	rpoB	1	6.01884e-06	109.72	FEPPK(1)NSIDECK	2
sco03020 RNA polymerase	0.22138	orf02781	673	K	ident	DNA-directed RNA polymerase subunit beta	rpoB	1	1.06891e-18	140.15	SNQGTSVNQK(1)VVVSEGDR	2
sco03020 RNA polymerase	0.22138	orf02781	795	K	ident	DNA-directed RNA polymerase subunit beta	rpoB	1	9.88401e-06	101.3	VTPK(1)GETELTPEER	2
sco03020 RNA polymerase	0.22138	orf02781	862	K	ident	DNA-directed RNA polymerase subunit beta	rpoB	1	0.0122854	102.98	VYVAQK(1)R	2
sco03020 RNA polymerase	0.22138	orf02781	1086	K	ident	DNA-directed RNA polymerase subunit beta	rpoB	1	0.00288094	71.451	VK(1)VYEAIVK	2
sco03020 RNA polymerase	0.22138	orf02781	878	K	ident	DNA-directed RNA polymerase subunit beta	rpoB	1	0.000966299	83.883	HGNK(1)GVISK	2
sco03020 RNA polymerase	0.22138	orf02781	814	K	ident	DNA-directed RNA polymerase subunit beta	rpoB	1	0.00130703	111.82	AIFGEK(1)AR	2
sco03020 RNA polymerase	0.22138	orf02781	824	K	ident	DNA-directed RNA polymerase subunit beta	rpoB	1	1.16509e-12	150.9	DTSLK(1)VPHGEIGK	3
sco03020 RNA polymerase	0.22138	orf02781	27	K	ident	DNA-directed RNA polymerase subunit beta	rpoB	1	0.0139681	79.116	ISFAK(1)IK	2
sco03020 RNA polymerase	0.22138	orf02781	252	K	ident	DNA-directed RNA polymerase subunit beta	rpoB	1	2.13736e-107	293.63	ATLEK(1)DHTQGQDDALLDIYR	2
sco03020 RNA polymerase	0.22138	orf02781	992	K	ident	DNA-directed RNA polymerase subunit beta	rpoB	1	6.0355e-11	131.35	LVQPSGK(1)AQLFDGR	3
sco03020 RNA polymerase	0.22138	orf02781	870	K	ident	DNA-directed RNA polymerase subunit beta	rpoB	1	0.00161608	74.841	ITDGDK(1)LAGR	2
sco03020 RNA polymerase	0.22138	orf02781	298	K	ident	DNA-directed RNA polymerase subunit beta	rpoB	1	3.59813e-08	182.16	YDLAK(1)VGR	2
sco03020 RNA polymerase	0.22138	orf02781	185	K	ident	DNA-directed RNA polymerase subunit beta	rpoB	1	0.00643043	62.166	TSDK(1)DIFSAK	2
sco03020 RNA polymerase	0.22138	orf02781	1025	K	ident	DNA-directed RNA polymerase subunit beta	rpoB	1	5.95607e-22	198.57	LHHLVDDK(1)LHAR	3
sco03020 RNA polymerase	0.22138	orf02781	749	K	ident	DNA-directed RNA polymerase subunit beta	rpoB	1	0.000120844	98.182	DTK(1)LGPEEITR	2
sco03020 RNA polymerase	0.22138	orf02781	111	K	ident	DNA-directed RNA polymerase subunit beta	rpoB	1	2.4321e-09	189.18	NSIDECK(1)ER	2
sco03020 RNA polymerase	0.22138	orf02781	191	K	ident	DNA-directed RNA polymerase subunit beta	rpoB	1	2.70848e-35	216.26	TSDKDIFSAK(1)IIPSR	2
sco03020 RNA polymerase	0.22138	orf02781	629	K	ident	DNA-directed RNA polymerase subunit beta	rpoB	1	5.81e-17	164.64	CATDAGDVLK(1)AEK	2
sco03020 RNA polymerase	0.22138	orf02781	832	K	ident	DNA-directed RNA polymerase subunit beta	rpoB	1	6.811e-19	179.68	VPHGEIGK(1)VIGVR	2
sco03020 RNA polymerase	0.22138	orf02744	199	K	ident	DNA-directed RNA polymerase subunit alpha	rpoA	1	3.65191e-05	93.839	LIVDVETK(1)QAMR	2
sco03020 RNA polymerase	0.22138	orf02744	153	K	ident	DNA-directed RNA polymerase subunit alpha	rpoA	1	9.76754e-32	174.59	GYVSAVQNK(1)QVGQEIGR	2
sco03020 RNA polymerase	0.22138	orf02744	191	K	ident	DNA-directed RNA polymerase subunit alpha	rpoA	1	7.84975e-09	132.31	TDFDK(1)LIVDVETK	2
sco03020 RNA polymerase	0.22138	orf02744	265	K	ident	DNA-directed RNA polymerase subunit alpha	rpoA	1	0.00826619	148.07	SYNCLK(1)R	2
sco03020 RNA polymerase	0.22138	orf02744	292	K	ident	DNA-directed RNA polymerase subunit alpha	rpoA	1	1.37803e-10	155.26	NFGAK(1)SIDEVK	2
sco03020 RNA polymerase	0.22138	orf02744	177	K	ident	DNA-directed RNA polymerase subunit alpha	rpoA	1	0.000335786	88.495	VTYK(1)VEATR	2
sco03020 RNA polymerase	0.22138	orf02744	133	K	ident	DNA-directed RNA polymerase subunit alpha	rpoA	1	0.0175929	45.507	GK(1)LEMELTVER	2
sco03020 RNA polymerase	0.22138	orf02744	300	K	ident	DNA-directed RNA polymerase subunit alpha	rpoA	1	0.00512439	63.073	AK(1)LAGMGLALK	2
sco03018 RNA degradation	0.000335867	orf01586	367	K	ident	Ribonuclease J	rnj	1	2.9084e-27	214.81	WGANVVHK(1)GNAK	3
sco03018 RNA degradation	0.000335867	orf01586	542	K	ident	Ribonuclease J	rnj	1	1.27436e-10	155.97	TVGK(1)WVSDTYR	2
sco03018 RNA degradation	0.000335867	orf01586	393	K	ident	Ribonuclease J	rnj	1	4.50469e-05	90.614	PK(1)NLMPVHGEWR	3
sco03018 RNA degradation	0.000335867	orf01586	234	K	ident	Ribonuclease J	rnj	1	6.96349e-05	113.71	TVFANAQK(1)R	2
sco03018 RNA degradation	0.000335867	orf01586	13	K	ident	Ribonuclease J	rnj	1	8.35995e-21	164.93	SHPHPELGTPPK(1)LPK	2
sco03018 RNA degradation	0.000335867	orf01586	175	K	ident	Ribonuclease J	rnj	1	2.27184e-29	169.7	TPAGMAVATGDFK(1)MDQLPLDGR	3
sco03018 RNA degradation	0.000335867	orf01586	100	K	ident	Ribonuclease J	rnj	1	0.0373413	42.475	LK(1)PDIPLIGSK	2
sco03018 RNA degradation	0.000335867	orf04589	398	K	ident	Enolase	eno	1	0.000102305	102.51	VAK(1)YNQLLR	2
sco03018 RNA degradation	0.000335867	orf04589	190	K	ident	Enolase	eno	1	0.00493741	57.175	WGAEIYHTLK(1)K	3
sco03018 RNA degradation	0.000335867	orf04589	259	K	ident	Enolase	eno	1	7.3288e-12	172.21	DGVYEFEGK(1)SR	2
sco03018 RNA degradation	0.000335867	orf04589	196	K	ident	Enolase	eno	1	8.56325e-21	143.74	TK(1)GLSTGLGDEGGFAPNLESNR	2
sco03018 RNA degradation	0.000335867	orf04589	62	K	ident	Enolase	eno	1	0.00291862	86.205	YQGK(1)GVEK	2
sco03018 RNA degradation	0.000335867	orf00500	120	K	ident	Ribonuclease J	rnj	1	0.0173489	73.665	LK(1)EHHIK	2
sco03018 RNA degradation	0.000335867	orf00500	297	K	ident	Ribonuclease J	rnj	1	0.000326059	89.08	ELEK(1)LPDHK	2
sco03018 RNA degradation	0.000335867	orf03409	131	K	ident	Chaperone protein DnaK	dnaK	1	1.51757e-12	126.16	QATK(1)EAGEIAGLNVLR	2
sco03018 RNA degradation	0.000335867	orf03409	492	K	ident	Chaperone protein DnaK	dnaK	1	7.60436e-74	276.14	MREEAEK(1)YAEEDHAR	3
sco03018 RNA degradation	0.000335867	orf03409	546	K	ident	Chaperone protein DnaK	dnaK	1	3.90277e-16	164.22	EK(1)LKGEDTAEIR	2
sco03018 RNA degradation	0.000335867	orf03409	287	K	ident	Chaperone protein DnaK	dnaK	1	4.52395e-09	176.48	CK(1)TPFHNVIK	3
sco03018 RNA degradation	0.000335867	orf03409	480	K	ident	Chaperone protein DnaK	dnaK	1	1.17684e-50	226.93	MTVTGGSSLPK(1)DEVNR	2
sco03018 RNA degradation	0.000335867	orf03409	78	K	ident	Chaperone protein DnaK	dnaK	1	1.251e-13	155.43	HMGTDWK(1)IDLDGK	3
sco03018 RNA degradation	0.000335867	orf03409	469	K	ident	Chaperone protein DnaK	dnaK	1	0.000375308	82.109	EQK(1)MTVTGGSSLPK	2
sco03018 RNA degradation	0.000335867	orf03409	548	K	ident	Chaperone protein DnaK	dnaK	1	0.000342407	90.05	LK(1)GEDTAEIR	2
sco03018 RNA degradation	0.000335867	orf03409	610	K	ident	Chaperone protein DnaK	dnaK	1	1.35304e-26	157.83	ADDDVVDAEIVDDEK(1)DTK	2
sco03018 RNA degradation	0.000335867	orf03409	522	K	ident	Chaperone protein DnaK	dnaK	1	5.68497e-29	194.67	FLK(1)DNEDKVPAEVK	2
sco03018 RNA degradation	0.000335867	orf03409	55	K	ident	Chaperone protein DnaK	dnaK	1	1.14474e-05	110.31	NGEVLVGEVAK(1)R	2
sco03018 RNA degradation	0.000335867	orf03409	466	K	ident	Chaperone protein DnaK	dnaK	1	4.6741e-05	109.88	DLGTGK(1)EQK	2
sco03018 RNA degradation	0.000335867	orf03409	533	K	ident	Chaperone protein DnaK	dnaK	1	0.000242768	78.078	VPAEVK(1)TEVETAVEELK	2
sco03018 RNA degradation	0.000335867	orf03409	561	K	ident	Chaperone protein DnaK	dnaK	1	6.61609e-09	137.58	TATEK(1)VAAVSQK	3
sco03018 RNA degradation	0.000335867	orf03409	381	K	ident	Chaperone protein DnaK	dnaK	1	0.000874878	76.228	GGIMTK(1)LIER	2
sco03018 RNA degradation	0.000335867	orf03409	226	K	ident	Chaperone protein DnaK	dnaK	1	0.00431365	97.473	DK(1)MALQR	2
sco03018 RNA degradation	0.000335867	orf03409	392	K	ident	Chaperone protein DnaK	dnaK	1	0.00799195	82.426	NTTIPTK(1)R	2
sco03018 RNA degradation	0.000335867	orf03409	527	K	ident	Chaperone protein DnaK	dnaK	1	9.2734e-51	184.02	FLKDNEDK(1)VPAEVK	2
sco03018 RNA degradation	0.000335867	orf03409	544	K	ident	Chaperone protein DnaK	dnaK	1	9.93741e-17	158.59	TEVETAVEELK(1)EK	2
sco03018 RNA degradation	0.000335867	orf03409	224	K	ident	Chaperone protein DnaK	dnaK	1	5.44336e-35	218.45	QFANGHGVDLSK(1)DK	3
sco03018 RNA degradation	0.000335867	orf03409	423	K	ident	Chaperone protein DnaK	dnaK	1	0.00350187	101.64	EIAAYNK(1)K	2
sco03018 RNA degradation	0.000335867	orf03190	67	K	ident	60 kDa chaperonin	groL	1	4.49407e-13	135.23	EIELEDPYEK(1)IGAELVK	2
sco03018 RNA degradation	0.000335867	orf03190	33	K	ident	60 kDa chaperonin	groL	1	0.00236018	89.296	VTLGPK(1)GR	2
sco03018 RNA degradation	0.000335867	orf03190	78	K	ident	60 kDa chaperonin	groL	1	0.00203366	78.157	IGAELVK(1)EVAK(1)K	2
sco03018 RNA degradation	0.000335867	orf03190	121	K	ident	60 kDa chaperonin	groL	1	1.49547e-05	88.283	GIEK(1)AVEAVSAALLEQAK	2
sco03018 RNA degradation	0.000335867	orf03190	42	K	ident	60 kDa chaperonin	groL	1	3.02685e-05	97.235	K(1)WGAPTITNDGVSIAK	2
sco03018 RNA degradation	0.000335867	orf03190	166	K	ident	60 kDa chaperonin	groL	1	0.000345694	89.827	IAEAMDK(1)VGK	2
sco03018 RNA degradation	0.000335867	orf03190	116	K	ident	60 kDa chaperonin	groL	1	8.14246e-17	167.18	NVAAGANPMALK(1)R	2
sco03018 RNA degradation	0.000335867	orf03190	275	K	ident	60 kDa chaperonin	groL	1	1.55969e-05	103.43	SVAVK(1)APGFGDR	2
sco03018 RNA degradation	0.000335867	orf03190	388	K	ident	60 kDa chaperonin	groL	1	4.76669e-16	155.99	AGAATEVELK(1)ER	2
sco03018 RNA degradation	0.000335867	orf03190	27	K	ident	60 kDa chaperonin	groL	1	9.82764e-09	116.96	GMNQLADAVK(1)VTLGPK	2
sco03018 RNA degradation	0.000335867	orf03190	74	K	ident	60 kDa chaperonin	groL	1	0.00018925	90.614	IGAELVK(1)EVAK(1)K	2
sco03018 RNA degradation	0.000335867	orf03190	3	K	ident	60 kDa chaperonin	groL	1	0.000209819	88.338	AK(1)IIAFDEEAR	2
sco03018 RNA degradation	0.000335867	orf03190	135	K	ident	60 kDa chaperonin	groL	1	7.11079e-09	112.82	AVEAVSAALLEQAK(1)DVETK	3
sco03018 RNA degradation	0.000335867	orf03190	362	K	ident	60 kDa chaperonin	groL	1	2.55877e-46	203.59	AEIENSDSDYDREK(1)LQER	2
sco03018 RNA degradation	0.000335867	orf03190	229	K	ident	60 kDa chaperonin	groL	1	1.20325e-08	128.76	IGSVK(1)DLIPLLEK	2
sco03018 RNA degradation	0.000335867	orf03190	270	K	ident	60 kDa chaperonin	groL	1	0.00657331	64.711	GTFK(1)SVAVK	2
sco03018 RNA degradation	0.000335867	orf03971	370	K	ident	Polyphosphate kinase	ppk	1	3.88697e-05	112.89	YPK(1)FVAGTHR	3
sco03018 RNA degradation	0.000335867	orf03971	183	K	ident	Polyphosphate kinase	ppk	1	0.000301104	86.911	WPDLTEK(1)EQAR	2
sco03018 RNA degradation	0.000335867	orf03971	522	K	ident	Polyphosphate kinase	ppk	1	0.000188032	79.394	YSHVGTGNYHPK(1)TAR	4
sco03018 RNA degradation	0.000335867	orf03971	579	K	ident	Polyphosphate kinase	ppk	1	0.00412149	63.816	INK(1)EIAHHR	3
sco03018 RNA degradation	0.000335867	orf05286	717	K	ident	Ribonuclease E and G (Fragment)	SSIG_01969	1	0.000125361	95.417	IDEQLMK(1)ALDR	2
sco03018 RNA degradation	0.000335867	orf05286	552	K	ident	Ribonuclease E and G (Fragment)	SSIG_01969	1	3.47817e-05	113.74	DPIGHK(1)GAR	2
sco03018 RNA degradation	0.000335867	orf05286	634	K	ident	Ribonuclease E and G (Fragment)	SSIG_01969	1	5.3532e-11	169.58	LQQQWEDIQK(1)K	2
sco03018 RNA degradation	0.000335867	orf02038	384	K	ident	Transcription termination factor Rho	rho	1	3.92869e-08	108.77	GRPEFQK(1)LTPLYPQDR	2
sco03018 RNA degradation	0.000335867	orf02038	161	K	ident	Transcription termination factor Rho	rho	1	2.35335e-08	115.8	RATAQAGSPDTK(1)TEAK	2
sco03018 RNA degradation	0.000335867	orf02038	165	K	ident	Transcription termination factor Rho	rho	1	0.00356679	83.948	TEAK(1)TDVK	2
sco03018 RNA degradation	0.000335867	orf02038	470	K	ident	Transcription termination factor Rho	rho	1	0.00368424	62.077	SVK(1)GEVISSTFDR	2
sco03018 RNA degradation	0.000335867	orf02038	590	K	ident	Transcription termination factor Rho	rho	1	2.12762e-07	133.05	GTGNMELK(1)LDR	2
sco03018 RNA degradation	0.000335867	orf02038	358	K	ident	Transcription termination factor Rho	rho	1	0.00203568	95.909	EK(1)FNALVR	2
sco03018 RNA degradation	0.000335867	orf02038	427	K	ident	Transcription termination factor Rho	rho	1	0.00323567	67.385	GLIVAPPK(1)TGK	2
sco03018 RNA degradation	0.000335867	orf02038	416	K	ident	Transcription termination factor Rho	rho	1	9.13387e-07	114.72	IIDLVAPIGK(1)GQR	3
sco03018 RNA degradation	0.000335867	orf02038	179	K	ident	Transcription termination factor Rho	rho	1	7.66839e-05	90.793	AEPEAQQK(1)TEER	2
sco03018 RNA degradation	0.000335867	orf02038	544	K	ident	Transcription termination factor Rho	rho	1	0.005115	47.037	ILSGGVDSTALYPPK(1)R	3
sco03018 RNA degradation	0.000335867	orf02038	171	K	ident	Transcription termination factor Rho	rho	1	7.83879e-15	137.85	AK(1)AEPEAQQK	2
sco03018 RNA degradation	0.000335867	orf02699	27	K	ident	60 kDa chaperonin	groL	1	7.47675e-07	120.57	LADTVK(1)VTIGPK	2
sco03018 RNA degradation	0.000335867	orf02699	6	K	ident	60 kDa chaperonin	groL	1	0.00433084	68.557	ILK(1)FDEDAR	2
sco03018 RNA degradation	0.000335867	orf02699	21	K	ident	60 kDa chaperonin	groL	1	3.40459e-05	93.096	GVNK(1)LADTVK	2
sco03018 RNA degradation	0.000335867	orf02699	390	K	ident	60 kDa chaperonin	groL	1	2.86139e-18	179.35	VGAATEVELK(1)EK	2
sco03018 RNA degradation	0.000335867	orf02699	41	K	ident	60 kDa chaperonin	groL	1	0.0245791	81.784	NVVIDK(1)K	2
sco03018 RNA degradation	0.000335867	orf02699	277	K	ident	60 kDa chaperonin	groL	1	1.38826e-12	127.25	GTFNAVAVK(1)APGFGDR	2
sco03018 RNA degradation	0.000335867	orf02699	327	K	ident	60 kDa chaperonin	groL	1	9.27199e-16	138.46	VTVSK(1)DDTTIVDGGGNTEDVK	3
sco03018 RNA degradation	0.000335867	orf02699	42	K	ident	60 kDa chaperonin	groL	1	0.000681425	75.376	K(1)FGAPTITNDGVTIAR	2
sco03018 RNA degradation	0.000335867	orf02699	498	K	ident	60 kDa chaperonin	groL	1	0.0039117	65.842	AGVIDPVK(1)VTR	2
sco03018 RNA degradation	0.000335867	orf02699	116	K	ident	60 kDa chaperonin	groL	1	3.91193e-06	106.26	NVAAGASPAALK(1)K(1)GIDAAVK	2
sco03018 RNA degradation	0.000335867	orf02699	474	K	ident	60 kDa chaperonin	groL	1	2.45604e-21	152.47	VADLDK(1)GQGFNAATGEYGDLVK	2
sco03018 RNA degradation	0.000335867	orf02699	432	K	ident	60 kDa chaperonin	groL	1	1.42647e-09	115.63	VLEGNLGK(1)TGDEATGVAVVR	2
sco03018 RNA degradation	0.000335867	orf02699	117	K	ident	60 kDa chaperonin	groL	1	5.00825e-05	90.906	NVAAGASPAALK(1)K(1)GIDAAVK	2
sco03018 RNA degradation	0.000335867	orf02699	490	K	ident	60 kDa chaperonin	groL	1	4.69876e-13	106.12	GQGFNAATGEYGDLVK(1)AGVIDPVK	2
sco03018 RNA degradation	0.000335867	orf02699	364	K	ident	60 kDa chaperonin	groL	1	8.1356e-54	215.15	AEIESTDSDWDREK(1)LQER	2
sco03018 RNA degradation	0.000335867	orf02699	343	K	ident	60 kDa chaperonin	groL	1	3.01927e-61	235.26	DDTTIVDGGGNTEDVK(1)GR	2
sco03018 RNA degradation	0.000335867	orf01594	685	K	ident	Polyribonucleotide nucleotidyltransferase	pnp	1	0.0406826	72.355	K(1)LAGGK(1)R	2
sco03018 RNA degradation	0.000335867	orf01594	280	K	ident	Polyribonucleotide nucleotidyltransferase	pnp	1	2.26725e-05	94.487	AVTPELK(1)QALTIAGK	2
sco03018 RNA degradation	0.000335867	orf01594	690	K	ident	Polyribonucleotide nucleotidyltransferase	pnp	1	0.0406826	72.355	K(1)LAGGK(1)R	2
sco03018 RNA degradation	0.000335867	orf01594	241	K	ident	Polyribonucleotide nucleotidyltransferase	pnp	1	4.75493e-05	96.82	TLCK(1)AQSDLASK	2
sco03018 RNA degradation	0.000335867	orf01594	305	K	ident	Polyribonucleotide nucleotidyltransferase	pnp	1	2.02747e-14	141.75	EIAAEK(1)LLPEFEGR	2
sco03018 RNA degradation	0.000335867	orf01594	288	K	ident	Polyribonucleotide nucleotidyltransferase	pnp	1	5.78758e-07	122.86	QALTIAGK(1)QER	2
sco03018 RNA degradation	0.000335867	orf01594	299	K	ident	Polyribonucleotide nucleotidyltransferase	pnp	1	0.00356679	83.948	VK(1)EIAAEK	2
sco03018 RNA degradation	0.000335867	orf01594	79	K	ident	Polyribonucleotide nucleotidyltransferase	pnp	1	0.000239921	85.554	QYAAGK(1)IPGSFFR	2
sco03018 RNA degradation	0.000335867	orf01594	315	K	ident	Polyribonucleotide nucleotidyltransferase	pnp	1	7.51029e-07	169.44	EK(1)EISAAYR	2
sco03018 RNA degradation	0.000335867	orf01594	591	K	ident	Polyribonucleotide nucleotidyltransferase	pnp	1	1.88704e-08	122.97	IPVDK(1)IGEVIGPK	2
sco03018 RNA degradation	0.000335867	orf01594	586	K	ident	Polyribonucleotide nucleotidyltransferase	pnp	1	0.000888816	82.494	IITVK(1)IPVDK	2
sco03018 RNA degradation	0.000335867	orf01594	717	K	ident	Polyribonucleotide nucleotidyltransferase	pnp	1	6.08517e-63	219.22	GK(1)LSLIPVIEGEEDEKKDDTDK	3
sco03018 RNA degradation	0.000335867	orf01594	599	K	ident	Polyribonucleotide nucleotidyltransferase	pnp	1	0.01616	51.762	IGEVIGPK(1)GK	2
sco03018 RNA degradation	0.000335867	orf03693	344	K	ident	RNA nucleotidyltransferase	SSGG_03370	1	2.47702e-05	101.53	MTALK(1)YSNELVK	2
sco03018 RNA degradation	0.000335867	orf03693	234	K	ident	RNA nucleotidyltransferase	SSGG_03370	1	1.08174e-20	162.46	VRDELNK(1)LLLSQHPR	3
sco03018 RNA degradation	0.000335867	orf03693	351	K	ident	RNA nucleotidyltransferase	SSGG_03370	1	3.59747e-10	140.14	YSNELVK(1)DVSR	2
sco03018 RNA degradation	0.000335867	orf03693	311	K	ident	RNA nucleotidyltransferase	SSGG_03370	1	0.000747506	73.632	LAALLHDIGK(1)PR	3
sco03018 RNA degradation	0.000335867	orf01518	497	K	ident	ATP-dependent DNA helicase	SSGG_05473	1	0.000159779	85.909	FDDK(1)VSTAALDGAR	2
sco03018 RNA degradation	0.000335867	orf01518	423	K	ident	ATP-dependent DNA helicase	SSGG_05473	1	0.00888836	66.056	VLDVDGAVK(1)R	2
sco00250 Alanine, aspartate and glutamate metabolism	4.08331e-05	orf06402	170	K	ident	Argininosuccinate synthase	argG	1	0.000558185	91.867	NLPIATTK(1)K	2
sco00250 Alanine, aspartate and glutamate metabolism	4.08331e-05	orf06402	154	K	ident	Argininosuccinate synthase	argG	1	0.000108815	107.03	DK(1)AIAFCEEK	2
sco00250 Alanine, aspartate and glutamate metabolism	4.08331e-05	orf06402	266	K	ident	Argininosuccinate synthase	argG	1	0.0152446	77.058	LVGIK(1)SR	2
sco00250 Alanine, aspartate and glutamate metabolism	4.08331e-05	orf06402	121	K	ident	Argininosuccinate synthase	argG	1	1.25881e-08	105.79	HNAGIVAHGCTGK(1)GNDQVR	4
sco00250 Alanine, aspartate and glutamate metabolism	4.08331e-05	orf05660	431	K	ident	Glutamine synthetase	SSGG_01405	1	0.00234596	114.99	K(1)QEWEEYR	2
sco00250 Alanine, aspartate and glutamate metabolism	4.08331e-05	orf05660	3	K	ident	Glutamine synthetase	SSGG_01405	1	3.33381e-07	146.11	MDK(1)QQEFVLR	2
sco00250 Alanine, aspartate and glutamate metabolism	4.08331e-05	orf05660	335	K	ident	Glutamine synthetase	SSGG_01405	1	0.00473112	79.893	PGK(1)TGSAR	2
sco00250 Alanine, aspartate and glutamate metabolism	4.08331e-05	orf05660	267	K	ident	Glutamine synthetase	SSGG_01405	1	6.1549e-13	133.86	NAFYESGAEYQLSK(1)VGR	2
sco00250 Alanine, aspartate and glutamate metabolism	4.08331e-05	orf06403	109	K	ident	Argininosuccinate lyase	argH	1	0.0252123	48.284	LGPDLGGK(1)LR	2
sco00250 Alanine, aspartate and glutamate metabolism	4.08331e-05	orf06403	53	K	ident	Argininosuccinate lyase	argH	1	2.3391e-26	181.26	VLNK(1)AGLLTEDELTR	2
sco00250 Alanine, aspartate and glutamate metabolism	4.08331e-05	orf02468	339	K	ident	Aminotransferase AlaT	SSGG_04553	1	0.0545581	47.849	LDPK(1)VYK	2
sco00250 Alanine, aspartate and glutamate metabolism	4.08331e-05	orf02468	71	K	ident	Aminotransferase AlaT	SSGG_04553	1	0.000138941	74.793	NVAGAHGYGDAK(1)GLLSAR	3
sco00250 Alanine, aspartate and glutamate metabolism	4.08331e-05	orf02513	278	K	ident	Glutamate dehydrogenase	SSGG_04512	1	0.0002169	99.53	EIGYLFGQYK(1)R	2
sco00250 Alanine, aspartate and glutamate metabolism	4.08331e-05	orf02513	230	K	ident	Glutamate dehydrogenase	SSGG_04512	1	0.00878672	57.532	GGADFDPK(1)GR	2
sco00250 Alanine, aspartate and glutamate metabolism	4.08331e-05	orf06740	103	K	ident	Adenylosuccinate lyase	SSGG_00330	1	4.0903e-62	229.07	IEEFNALAGHEQVHK(1)GMTSR	4
sco00250 Alanine, aspartate and glutamate metabolism	4.08331e-05	orf06740	165	K	ident	Adenylosuccinate lyase	SSGG_00330	1	4.49408e-73	275.19	SHNVAAQATTLGK(1)R	2
sco00250 Alanine, aspartate and glutamate metabolism	4.08331e-05	orf06740	139	K	ident	Adenylosuccinate lyase	SSGG_00330	1	0.0148245	53.124	LGK(1)LAAEYR	2
sco00250 Alanine, aspartate and glutamate metabolism	4.08331e-05	orf06740	7	K	ident	Adenylosuccinate lyase	SSGG_00330	1	0.00164691	103.83	NAVSAK(1)PR	2
sco00250 Alanine, aspartate and glutamate metabolism	4.08331e-05	orf06740	48	K	ident	Adenylosuccinate lyase	SSGG_00330	1	1.55834e-08	110.33	AQK(1)DLGIEVPDAALADYER	2
sco00250 Alanine, aspartate and glutamate metabolism	4.08331e-05	orf06740	422	K	ident	Adenylosuccinate lyase	SSGG_00330	1	1.52233e-18	184.34	NELLDK(1)LAADER	2
sco00250 Alanine, aspartate and glutamate metabolism	4.08331e-05	orf05735	18	K	ident	Glutamine synthetase	SSGG_01334	1	1.47865e-05	101.32	YVADNDVK(1)FIDVR	2
sco00250 Alanine, aspartate and glutamate metabolism	4.08331e-05	orf05735	174	K	ident	Glutamine synthetase	SSGG_01334	1	9.06234e-05	79.92	YK(1)GGYFPAPPVDHFADLR	3
sco00250 Alanine, aspartate and glutamate metabolism	4.08331e-05	orf05735	352	K	ident	Glutamine synthetase	SSGG_01334	1	0.0004949	84.687	IPITGSNPK(1)AK	2
sco00250 Alanine, aspartate and glutamate metabolism	4.08331e-05	orf05735	385	K	ident	Glutamine synthetase	SSGG_01334	1	0.00018925	90.614	NK(1)IEPAEPIDK	2
sco00250 Alanine, aspartate and glutamate metabolism	4.08331e-05	orf05735	10	K	ident	Glutamine synthetase	SSGG_01334	1	2.30565e-36	180.88	MFQNADEVQK(1)YVADNDVK	2
sco00250 Alanine, aspartate and glutamate metabolism	4.08331e-05	orf05711	238	K	ident	Glutamine synthetase	SSGG_01359	1	5.55482e-54	214.5	GDWNGAGAHTNFSTK(1)AMR	2
sco00250 Alanine, aspartate and glutamate metabolism	4.08331e-05	orf05711	60	K	ident	Glutamine synthetase	SSGG_01359	1	0.00238228	66.989	VLK(1)PVFTCPDPIR	2
sco00250 Alanine, aspartate and glutamate metabolism	4.08331e-05	orf05711	4	K	ident	Glutamine synthetase	SSGG_01359	1	6.27654e-32	180.1	TFK(1)AEYIWIDGTEPTAK	3
sco00250 Alanine, aspartate and glutamate metabolism	4.08331e-05	orf05711	265	K	ident	Glutamine synthetase	SSGG_01359	1	1.33022e-27	189.52	PMDHVK(1)NYGAGIDDR	2
sco00250 Alanine, aspartate and glutamate metabolism	4.08331e-05	orf05711	18	K	ident	Glutamine synthetase	SSGG_01359	1	1.77246e-24	165.86	AEYIWIDGTEPTAK(1)LR	2
sco00250 Alanine, aspartate and glutamate metabolism	4.08331e-05	orf05711	309	K	ident	Glutamine synthetase	SSGG_01359	1	0.0136978	98.457	K(1)GYIEDR	2
sco00250 Alanine, aspartate and glutamate metabolism	4.08331e-05	orf05711	340	K	ident	Glutamine synthetase	SSGG_01359	1	0.000704269	56.29	LIVDTCCTALEK(1)ADQV	2
sco00250 Alanine, aspartate and glutamate metabolism	4.08331e-05	orf05711	223	K	ident	Glutamine synthetase	SSGG_01359	1	6.40724e-27	160.64	PVK(1)GDWNGAGAHTNFSTK	2
sco00250 Alanine, aspartate and glutamate metabolism	4.08331e-05	orf03356	123	K	ident	Adenylosuccinate synthetase	purA	1	1.20487e-14	147.52	VEAALEQK(1)NQLLAK	2
sco00250 Alanine, aspartate and glutamate metabolism	4.08331e-05	orf03356	95	K	ident	Adenylosuccinate synthetase	purA	1	5.28972e-08	127.87	GIGPTYADK(1)INR	2
sco00250 Alanine, aspartate and glutamate metabolism	4.08331e-05	orf03356	340	K	ident	Adenylosuccinate synthetase	purA	1	0.00908843	60.398	AK(1)TFSDLPK	2
sco00250 Alanine, aspartate and glutamate metabolism	4.08331e-05	orf03356	347	K	ident	Adenylosuccinate synthetase	purA	1	3.74828e-20	165.58	TFSDLPK(1)NAQGYVK	2
sco00250 Alanine, aspartate and glutamate metabolism	4.08331e-05	orf01808	327	K	ident	Delta-1-pyrroline-5-carboxylate dehydrogenase	SSGG_05194	1	3.50534e-05	88.768	GSFEFQGQK(1)CSASSR	2
sco00250 Alanine, aspartate and glutamate metabolism	4.08331e-05	orf01808	476	K	ident	Delta-1-pyrroline-5-carboxylate dehydrogenase	SSGG_05194	1	8.22495e-05	96.113	AAAAYTMDK(1)LR	2
sco00250 Alanine, aspartate and glutamate metabolism	4.08331e-05	orf01808	528	K	ident	Delta-1-pyrroline-5-carboxylate dehydrogenase	SSGG_05194	1	1.17423e-05	97.352	AIK(1)ETLVPPTDYTYPHQG	2
sco00250 Alanine, aspartate and glutamate metabolism	4.08331e-05	orf01808	298	K	ident	Delta-1-pyrroline-5-carboxylate dehydrogenase	SSGG_05194	1	5.21532e-62	239.13	LVGETGGK(1)DFVVAHPSADR	2
sco00250 Alanine, aspartate and glutamate metabolism	4.08331e-05	orf01808	381	K	ident	Delta-1-pyrroline-5-carboxylate dehydrogenase	SSGG_05194	1	0.00338179	120.62	NK(1)AAIDR	2
sco00250 Alanine, aspartate and glutamate metabolism	4.08331e-05	orf01808	511	K	ident	Delta-1-pyrroline-5-carboxylate dehydrogenase	SSGG_05194	1	2.5151e-24	162.88	ASGTNDK(1)AGAPQNLQR	2
sco00250 Alanine, aspartate and glutamate metabolism	4.08331e-05	orf01644	166	K	ident	4-aminobutyrate aminotransferase	SSGG_05351	1	4.38744e-15	142.45	TNLTMGMTAK(1)NMPYK	2
sco00250 Alanine, aspartate and glutamate metabolism	4.08331e-05	orf01644	18	K	ident	4-aminobutyrate aminotransferase	SSGG_05351	1	4.82833e-08	107.5	VVTAIPGPK(1)SIELQAR	2
sco00250 Alanine, aspartate and glutamate metabolism	4.08331e-05	orf01644	352	K	ident	4-aminobutyrate aminotransferase	SSGG_05351	1	2.27704e-05	120.46	RIEEVMK(1)GR	3
sco00250 Alanine, aspartate and glutamate metabolism	4.08331e-05	orf01644	388	K	ident	4-aminobutyrate aminotransferase	SSGG_05351	1	0.000727414	54.953	SGTK(1)DPNPEAAGALAK	2
sco00250 Alanine, aspartate and glutamate metabolism	4.08331e-05	orf01644	343	K	ident	4-aminobutyrate aminotransferase	SSGG_05351	1	5.59269e-05	106.91	ELDLNGK(1)AK	2
sco00250 Alanine, aspartate and glutamate metabolism	4.08331e-05	orf06494	184	K	ident	Carbamoyl-phosphate synthase small chain	carA	1	0.000179818	88.021	EAYVVPAIGTK(1)K	2
sco00250 Alanine, aspartate and glutamate metabolism	4.08331e-05	orf04189	300	K	ident	L-aspartate oxidase	SSIG_03066	1	0.0448916	41.347	DIVAK(1)GITR	2
sco00250 Alanine, aspartate and glutamate metabolism	4.08331e-05	orf06491	77	K	ident	Aspartate carbamoyltransferase	pyrB	1	2.58129e-05	91.401	LSADVINFSAK(1)GSSVSK	2
sco00250 Alanine, aspartate and glutamate metabolism	4.08331e-05	orf06491	260	K	ident	Aspartate carbamoyltransferase	pyrB	1	1.1292e-05	65.467	MAK(1)MPEHAVVMHPGPMVR	3
sco00250 Alanine, aspartate and glutamate metabolism	4.08331e-05	orf06491	65	K	ident	Aspartate carbamoyltransferase	pyrB	1	4.16035e-13	131.22	ISFEAAAK(1)R	2
sco00250 Alanine, aspartate and glutamate metabolism	4.08331e-05	orf06172	251	K	ident	Alanine dehydrogenase	SSIG_01091	1	6.02784e-07	120.87	APK(1)LVTNELVAK	2
sco00250 Alanine, aspartate and glutamate metabolism	4.08331e-05	orf06172	212	K	ident	Alanine dehydrogenase	SSIG_01091	1	0.00790369	58.699	EADK(1)IFGTK	2
sco00250 Alanine, aspartate and glutamate metabolism	4.08331e-05	orf06172	344	K	ident	Alanine dehydrogenase	SSIG_01091	1	2.27827e-80	268.65	DAALAK(1)GLNTHEGQVVYR	2
sco00250 Alanine, aspartate and glutamate metabolism	4.08331e-05	orf06172	260	K	ident	Alanine dehydrogenase	SSIG_01091	1	3.09815e-05	107.03	LVTNELVAK(1)MK	2
sco00250 Alanine, aspartate and glutamate metabolism	4.08331e-05	orf06172	13	K	ident	Alanine dehydrogenase	SSIG_01091	1	0.00191062	98.458	EVK(1)NNEFR	2
sco00250 Alanine, aspartate and glutamate metabolism	4.08331e-05	orf06172	78	K	ident	Alanine dehydrogenase	SSIG_01091	1	3.93534e-11	164.04	VK(1)EPVAEEYHR	2
sco00250 Alanine, aspartate and glutamate metabolism	4.08331e-05	orf06495	694	K	ident	Carbamoyl-phosphate synthase large chain	carB	1	1.2418e-10	112.85	VLAEAGLPAPK(1)HGTATTFAEAK	3
sco00250 Alanine, aspartate and glutamate metabolism	4.08331e-05	orf06495	142	K	ident	Carbamoyl-phosphate synthase large chain	carB	1	0.000262584	95.483	EK(1)IGYGESAR	2
sco00250 Alanine, aspartate and glutamate metabolism	4.08331e-05	orf06495	327	K	ident	Carbamoyl-phosphate synthase large chain	carB	1	0.0040459	63.864	ATGFPIAK(1)IAAK	2
sco00250 Alanine, aspartate and glutamate metabolism	4.08331e-05	orf06495	527	K	ident	Carbamoyl-phosphate synthase large chain	carB	1	6.73559e-15	138.91	PVYK(1)TVDTCAAEFAAK	2
sco00250 Alanine, aspartate and glutamate metabolism	4.08331e-05	orf06495	960	K	ident	Carbamoyl-phosphate synthase large chain	carB	1	4.46956e-05	88.421	SQAGAYGPLPTK(1)GR	2
sco00250 Alanine, aspartate and glutamate metabolism	4.08331e-05	orf06495	858	K	ident	Carbamoyl-phosphate synthase large chain	carB	1	0.000991258	64.52	TVPFTSK(1)ATAVPLAK	2
sco00250 Alanine, aspartate and glutamate metabolism	4.08331e-05	orf06495	493	K	ident	Carbamoyl-phosphate synthase large chain	carB	1	2.54173e-10	155.98	LDADLIAEAK(1)R	2
sco00250 Alanine, aspartate and glutamate metabolism	4.08331e-05	orf06495	140	K	ident	Carbamoyl-phosphate synthase large chain	carB	1	0.00031263	89.886	GVVEAVK(1)EK	2
sco00250 Alanine, aspartate and glutamate metabolism	4.08331e-05	orf06495	866	K	ident	Carbamoyl-phosphate synthase large chain	carB	1	0.000151726	87.184	ATAVPLAK(1)AAAR	2
sco00250 Alanine, aspartate and glutamate metabolism	4.08331e-05	orf06495	133	K	ident	Carbamoyl-phosphate synthase large chain	carB	1	0.000124492	97.779	DLFK(1)GVVEAVK	2
sco00250 Alanine, aspartate and glutamate metabolism	4.08331e-05	orf06979	235	K	ident	Glutamine synthetase	SSGG_00096	1	2.36855e-19	144.68	YDDALTTCDQHAVYK(1)TGAK	3
sco00250 Alanine, aspartate and glutamate metabolism	4.08331e-05	orf04963	542	K	ident	Glutamine--fructose-6-phosphate aminotransferase [isomerizing]	glmS	1	0.00095632	83.948	AAMEEIK(1)AR	2
sco00250 Alanine, aspartate and glutamate metabolism	4.08331e-05	orf04963	436	K	ident	Glutamine--fructose-6-phosphate aminotransferase [isomerizing]	glmS	1	0.000525896	92.838	DLSVADGK(1)R	2
sco00250 Alanine, aspartate and glutamate metabolism	4.08331e-05	orf04963	63	K	ident	Glutamine--fructose-6-phosphate aminotransferase [isomerizing]	glmS	1	0.0265395	52.786	ELEAK(1)VPK	2
sco00250 Alanine, aspartate and glutamate metabolism	4.08331e-05	orf04963	39	K	ident	Glutamine--fructose-6-phosphate aminotransferase [isomerizing]	glmS	1	5.21941e-08	105.39	GYDSAGIVITGK(1)AAAGK	2
sco00250 Alanine, aspartate and glutamate metabolism	4.08331e-05	orf04963	490	K	ident	Glutamine--fructose-6-phosphate aminotransferase [isomerizing]	glmS	1	0.050838	49.65	EASLK(1)LK	2
sco00250 Alanine, aspartate and glutamate metabolism	4.08331e-05	orf05913	877	K	ident	Glutamate synthase	SSIG_07293	1	7.16679e-08	110.56	APIPIDEVEPASEIVK(1)R	3
sco00250 Alanine, aspartate and glutamate metabolism	4.08331e-05	orf05913	1233	K	ident	Glutamate synthase	SSIG_07293	1	1.99226e-08	114.03	IVEQDHGLTK(1)ALDNQLIK	2
sco00250 Alanine, aspartate and glutamate metabolism	4.08331e-05	orf05913	253	K	ident	Glutamate synthase	SSIG_07293	1	6.31124e-06	99.941	FVAHNGEINTVK(1)GNR	3
sco00250 Alanine, aspartate and glutamate metabolism	4.08331e-05	orf05913	1495	K	ident	Glutamate synthase	SSIG_07293	1	2.78472e-38	175.33	AVLAAK(1)DAAELAGLSEQETTEK	3
sco00250 Alanine, aspartate and glutamate metabolism	4.08331e-05	orf05913	783	K	ident	Glutamate synthase	SSIG_07293	1	4.96904e-06	101.01	HTK(1)AYPASGIAASHR	3
sco00250 Alanine, aspartate and glutamate metabolism	4.08331e-05	orf05913	835	K	ident	Glutamate synthase	SSIG_07293	1	4.55431e-05	115.89	YDIFK(1)QYTDR	2
sco00250 Alanine, aspartate and glutamate metabolism	4.08331e-05	orf05913	1327	K	ident	Glutamate synthase	SSIG_07293	1	2.84748e-08	112.91	LEGDANDYVGK(1)GLSGGR	2
sco00250 Alanine, aspartate and glutamate metabolism	4.08331e-05	orf05913	1281	K	ident	Glutamate synthase	SSIG_07293	1	8.13217e-19	177.36	TVGTMLGHEVTK(1)K	3
sco00250 Alanine, aspartate and glutamate metabolism	4.08331e-05	orf05913	1096	K	ident	Glutamate synthase	SSIG_07293	1	1.80257e-06	107.53	IVVQTDGQLK(1)TGR	2
sco00250 Alanine, aspartate and glutamate metabolism	4.08331e-05	orf05913	117	K	ident	Glutamate synthase	SSIG_07293	1	4.00416e-08	130.56	AIEK(1)IAAQEGLK	2
sco00250 Alanine, aspartate and glutamate metabolism	4.08331e-05	orf04733	238	K	ident	NAD-glutamate dehydrogenase	SSGG_02337	1	1.06559e-14	134.25	ETVEDWGK(1)MR	2
sco00250 Alanine, aspartate and glutamate metabolism	4.08331e-05	orf04733	905	K	ident	NAD-glutamate dehydrogenase	SSGG_02337	1	1.18107e-05	98.943	NTVIVPVGAK(1)GGFVAK	2
sco00250 Alanine, aspartate and glutamate metabolism	4.08331e-05	orf04733	368	K	ident	NAD-glutamate dehydrogenase	SSGG_02337	1	4.72083e-05	108.56	FDAK(1)GNVVGER	2
sco00250 Alanine, aspartate and glutamate metabolism	4.08331e-05	orf04733	9	K	ident	NAD-glutamate dehydrogenase	SSGG_02337	1	0.000225323	84.753	LDEAK(1)AELLAGAAK	2
sco00250 Alanine, aspartate and glutamate metabolism	4.08331e-05	orf04733	911	K	ident	NAD-glutamate dehydrogenase	SSGG_02337	1	6.43195e-08	105.14	GGFVAK(1)QLPDPSVDR	2
sco00250 Alanine, aspartate and glutamate metabolism	4.08331e-05	orf04733	4	K	ident	NAD-glutamate dehydrogenase	SSGG_02337	1	0.00214524	76.228	MQTK(1)LDEAK	2
sco00250 Alanine, aspartate and glutamate metabolism	4.08331e-05	orf04733	1191	K	ident	NAD-glutamate dehydrogenase	SSGG_02337	1	4.66878e-13	135.09	AK(1)VVGEGGNLGATQLGR	2
sco00250 Alanine, aspartate and glutamate metabolism	4.08331e-05	orf04733	1176	K	ident	NAD-glutamate dehydrogenase	SSGG_02337	1	1.45655e-26	156.67	AVSESNADVGDK(1)ANDAIR	2
sco00250 Alanine, aspartate and glutamate metabolism	4.08331e-05	orf04733	730	K	ident	NAD-glutamate dehydrogenase	SSGG_02337	1	0.00116049	84.359	AYAK(1)YLR	2
sco00250 Alanine, aspartate and glutamate metabolism	4.08331e-05	orf03872	365	K	ident	Amidophosphoribosyltransferase	purF	1	0.0119667	55.461	LNPLK(1)EVIK	2
sco00250 Alanine, aspartate and glutamate metabolism	4.08331e-05	orf05985	340	K	ident	Aminotransferase AlaT	SSGG_01082	1	1.92669e-08	122.63	IDPK(1)VHPIVDDEK	2
sco00250 Alanine, aspartate and glutamate metabolism	4.08331e-05	orf00948	390	K	ident	4-aminobutyrate transaminase	SSIG_06272	1	1.52222e-27	171.29	AGGLLIGK(1)GGGHNTSVLR	2
sco00250 Alanine, aspartate and glutamate metabolism	4.08331e-05	orf05914	191	K	ident	GLT1	SSGG_01149	1	0.00544562	64.103	YGIPEFK(1)MEK	2
sco00250 Alanine, aspartate and glutamate metabolism	4.08331e-05	orf05914	210	K	ident	GLT1	SSGG_01149	1	0.0302166	62.659	LEGTK(1)FR	2
sco00250 Alanine, aspartate and glutamate metabolism	4.08331e-05	orf05914	194	K	ident	GLT1	SSGG_01149	1	7.41288e-05	122.19	MEK(1)SHINR	2
sco00250 Alanine, aspartate and glutamate metabolism	4.08331e-05	orf05914	378	K	ident	GLT1	SSGG_01149	1	7.19372e-08	129.37	DGK(1)LEQKPGTER	2
