# Supplementary material for: Crotonylation of key metabolic enzymes regulates carbon catabolite repression in Streptomyces roseosporus
Source: Commun Biol. 2020 Apr 24;3:192. doi: 10.1038/s42003-020-0924-2 (PMC7181814; doi:10.1038/s42003-020-0924-2)
Supplement: Supplementary file 8 — Supplementary Data 6 [file 42003_2020_924_MOESM8_ESM.xlsx]

## Sheet: Sheet1
putative acyltransferase	deacyltransferase
pKT25-orf00074	pKT25-cobB
pKT25-orf00118	pKT25-hdaC
pKT25-orf00157
pKT25-orf00577
pKT25-orf01028
pKT25-orf01098
pKT25-orf01220
pKT25-orf01342
pKT25-orf01633
pKT25-orf01634
pKT25-orf01831
pKT25-orf02093
pKT25-orf02123
pKT25-orf02148
pKT25-orf02263
pKT25-orf02878
pKT25-orf03043
pKT25-orf03299
pKT25-orf03458
pKT25-orf03532
pKT25-orf03945
pKT25-orf03976
pKT25-orf04093
pKT25-orf04287
pKT25-orf04448
pKT25-orf04449
pKT25-orf04467
pKT25-orf04469
pKT25-orf04562
pKT25-orf04577
pKT25-orf04716
pKT25-orf04727
pKT25-orf05005
pKT25-orf05100
pKT25-orf05106
pKT25-orf05398
pKT25-orf05535
pKT25-orf05559
pKT25-orf05725
pKT25-orf05744
pKT25-orf06066
pKT25-orf06229
pKT25-orf06258
pKT25-orf06411
pKT25-orf06417
pKT25-orf06430
pKT25-orf06781
pKT25-orf07022
pKT25-orf03509
pKT25-orf04231
pKT25-orf04989
pKT25-orf06408
