# Supplementary material for: Crotonylation of key metabolic enzymes regulates carbon catabolite repression in Streptomyces roseosporus
Source: Commun Biol. 2020 Apr 24;3:192. doi: 10.1038/s42003-020-0924-2 (PMC7181814; doi:10.1038/s42003-020-0924-2)
Supplement: Supplementary file 9 — Supplementary Data 7 [file 42003_2020_924_MOESM9_ESM.xlsx]

## Sheet: Sheet1
Figure 1c. LC-MS analysis of cellular crotonyl-CoA and acetyl-CoA levels from cells
culture medium	Crotonyl-CoA			Acetyl-CoA
TSB	1081892	801000	778123	3201299	2002000	1912300
TSB+5mM NaCr	1305728	829492	789492	3796634	2798400	2766000
TSB+10mM NaCr	1746254	1342000	1132000	2537716	2523311	2485500
TSB+20mM NaCr	1574647	1382000	1162000	3679856	2017116	2218230
TSB+10mM NaAc	1046443	1144200	951892	1175401	1804231	1501821
TSB+20mM NaAc	1473387	1175728	1113640	3928131	2112450	2212343
Figure 3b.pyruvate production assays with addition of NaCr or NaAc.
culture medium	pyruvate (μg/ml)
TSB	15.1212	19.0935	12.2109	15.8389
TSB+5mM NaCr	27.0442	30.109	20.2378	24.0692
TSB+10mM NaCr	29.2504	31.6424	22.7256	25.4462
TSB+20mM NaCr	24.1808	25.5087	14.2763	17.4036
TSB+10mM NaAc	17.7968	20.1575	14.1354	17.341
TSB+20mM NaAc	15.262	17.7791	14.8865	18.0921
Figure 3d. Daptomycin production in wild type supplemented with 10 mM NaCr.
culture medium	daptomycin (μg/ml)
YEME	8.52	7.216	7.08
YEME+ 10mM NaCr	3.896	4.64	3.952
Figure 7a. In vitro assays of crotonylation on the Glk catalytic activity.
Protein	Glucose kinase activity (△OD340 s-1 mg-1)
Glucose kinase (Glk)	2.56944	2.61806	2.72222	2.79861
crotonylated Glk (Glkcr)	1.14583	1.22222	1.0625	1.27083
Glk (K89Q)	0.888889	0.701389	0.888889	0.875
Glk (K91Q)	0.430556	0.298611	0.319444	0.298611
Glk (K8991Q)	0.222222	0.173611	0.125	0.229167
Figure 7d. Glucose kinase activity assays of the lysate from wild type, △cobB and △kct1 mutants （△OD340/s）.
12h			18h			24h			48h			72h
wild type	△cobB	△kct1	wild type	△cobB	△kct1	wild type	△cobB	△kct1	wild type	△cobB	△kct1	wild type	△cobB	△kct1
0.006805	0.00271	0.0227	0.01738	0.00485667	0.038975	0.002073	0.005232	0.021125	0.005001	0.00397	0.012074	0.0029554	0.001234	0.010064
0.005779	0.00457	0.02051	0.00812	0.003013	0.040104	0.004311	0.006121	0.012918	0.002193	0.003749	0.014471	0.003121	0.002112	0.01
0.008015	0.00414	0.02511	0.0123	0.005968	0.036961	0.0031264	0.004412	0.017685	0.00392	0.004328	0.013212	0.002111	0.0004123	0.010108
Figure 8a.Residual glucose in the medium of S. roseosporus wild type, △cobB and △kct1 mutants (g/L)
12h			24h			36h			48h			72h
wild type	△cobB	△kct1	wild type	△cobB	△kct1	wild type	△cobB	△kct1	wild type	△cobB	△kct1	wild type	△cobB	△kct1
36	35	35	32	29	30	25	17	26	17	10	25	6	2	23
36	35	35	32	28	31	27	18	25	22	9	24	9	2	21
36	35	35	31	30	30	22	17	25	13	9	24	4	2	23
Figure 8b. Quantitative assays of galK gene expression in Dglk complemented with glk cultured in MM media with different carbon sources.
carbon source	galK gene expression fold change
4% galactose	0.790041	0.864537	1.25701	1.16473
2% galactose+2% glucose	0.771105	0.685391	0.694959	0.576343
Figure 8c. Quantitative assays of galK gene expression in wild type, △cobB and △kct1 mutants cultured in YEME medium with 4% glucose for 18 h or 24 h. .
18h			24h
wild type	△cobB	△kct1	wild type	△cobB	△kct1
0.976032	1.02811	27.2843	0.878126	0.423373	16.7374
1.02456	0.734584	23.3443	1.13879	0.298334	16.1113
1.01435	0.812341	24.3141	1.03719	0.341893	16.6163
Figure 8d. Quantitative assays of galK gene expression in Dglk complemented with glk and its mutants (K8991Q, K8991R) cultured in MM media with different carbon sources.
carbon source	4% galactose			2% galactose+2% glucose
complement gene	glk	glk (K8991Q)	glk (K8991R)	glk	glk (K8991Q)	glk (K8991R)
galK gene expression fold change	0.884537	0.799221	1.38992	1.07363	0.414174	1.43354
	1.02353	0.822542	1.48968	1.02456	0.359733	1.64718
	1.14473	0.799221	1.47939	0.849685	0.364755	1.36131
Figure 8e. Dry weight of wild type, △cobB and △kct1 mutants cultured in the YEME culture without glucose but with galactose as the sole carbon source (g/ml).
fermentation time	wild type			△cobB			△kct1
24h	0.0177	0.0152	0.0171	0.0161	0.0149	0.0151	0.0147	0.0142	0.0152
48h	0.0167	0.015	0.0167	0.0163	0.0157	0.0161	0.0158	0.0151	0.0154
72h	0.0158	0.0156	0.016	0.0163	0.0163	0.0157	0.0146	0.0162	0.0144
96h	0.0158	0.0167	0.0161	0.0163	0.016	0.0157	0.015	0.0162	0.015
120h	0.0154	0.0167	0.0167	0.016	0.0162	0.016	0.015	0.016	0.0149
